# Supplementary material for: Preeclampsia promotes autism in offspring via maternal inflammation and fetal NFκB signaling
Source: Life Sci Alliance. 2023 Jun 8;6(8):e202301957. doi: 10.26508/lsa.202301957 (PMC10250690; doi:10.26508/lsa.202301957)
Supplement: Supplementary file 1 [file LSA-2023-01957_TableS1.xlsx]

## Sheet: sheet1
Table S1. The differentially expressed genes between control and PE embryonic cortex
AccID	GeneID	log2FC	FoldChange	FDR	Normalized_LO	Normalized_Con	Style	PE-cortex-1	PE-cortex-2	PE-cortex-3	PE-cortex-4	con-cortex-1	con-cortex-2	con-cortex-3	con-cortex-4	Location	Strand	IsoLength	type_of_gene	KeggID	Description
Tmprss6	71753	-4.61293	0.0408666	0.0165377	0.255907	6.49669	down	1	0	0	0	9	8	0	9	chr15:78439667-78469183	-	3700	protein-coding	mmu:71753	Transmembrane protease serine 6
Gm35129	102638603	-4.42716	0.0464827	0.0101658	0.255907	5.71054	down	1	0	0	0	2	5	10	6	chr2:160873152-160879549	+	2497	lncRNA
Srms	20811	-4.07742	0.0592345	0.00319298	0.490308	8.43623	down	0	2	0	0	12	9	4	9	chr2:181205563-181213171	-	2547	protein-coding	mmu:20811	Non-specific protein-tyrosine kinase
1300017J02Rik	71775	-3.38561	0.0956818	0.00526133	0.772289	8.16594	down	2	0	1	0	15	5	6	7	chr9:103250523-103288297	-	2275	protein-coding	mmu:71775	Protein 1300017J02Rik
LOC108169136	NA	-2.81066	0.14253	0.0394578	0.991369	7.01567	down	1	3	0	0	8	11	9	1	chr6:30547637-30550785	-	2057	lncRNA
LOC108167413	NA	-2.54241	0.171656	0.00351757	2.26572	13.2474	down	0	2	3	4	23	14	9	8	chr7:27678831-27690211	-	4654	lncRNA
Gm12947	667296	-2.49557	0.177321	0.0269147	1.48959	8.44693	down	0	4	1	1	14	7	4	9	chr4:127408337-127409654	-	761	pseudo		predicted gene 12947
Gm12104	100042469	-2.2604	0.208715	0.000261334	3.59022	17.2395	down	9	1	4	0	13	13	21	22	chr11:30906952-30907920	-	969	pseudo		PDZ and LIM domain protein 1 pseudogene
Fam221b	242408	-2.17273	0.221791	0.0400009	2.79742	12.648	down	1	1	5	4	21	17	10	4	chr4:43659622-43668859	-	1763	protein-coding	mmu:242408	Protein FAM221B
Cdk2ap2	52004	-2.06246	0.239407	0.0305211	5.56777	23.2883	down	5	6	7	4	16	23	43	13	NW_004058054.1:83366-85032	+	911	protein-coding	mmu:52004	Cyclin-dependent kinase 2-associated protein 2
Gm7741	665667	-2.04279	0.242693	0.00184756	4.60643	19.0117	down	12	1	4	1	13	18	19	26	chr3:35863859-35865068	+	1210	pseudo		glyceraldehyde-3-phosphate dehydrogenase pseudogene
Icosl	50723	-2.00655	0.248867	0.0108594	8.60156	34.593	down	5	12	13	4	18	41	27	52	chr10:78069368-78079525	+	2748	protein-coding	mmu:50723	Icos ligand
Duxbl1	278672	-1.96706	0.255773	2.49009e-07	10.6383	41.6216	down	5	1	14	22	54	36	38	40	chr14:25978428-25990145	+	3444	protein-coding	mmu:278672	Protein Duxbl1
Gm29938	102631654	-1.89448	0.26897	0.019211	4.5817	17.0614	down	4	5	8	1	12	19	11	26	chr17:47950119-47977285	-	3170	lncRNA
Synpo2l	68760	-1.8496	0.27747	0.0432966	2.99465	10.8188	down	1	2	1	8	14	9	14	7	chr14:20658945-20668354	-	4449	protein-coding	mmu:68760	Synaptopodin 2-like protein
Mat1a	11720	-1.74466	0.298404	0.024032	5.23426	17.5644	down	8	13	0	0	12	25	16	18	chr14:41105008-41124428	+	3486	protein-coding	mmu:11720	S-adenosylmethionine synthase isoform type-1
Gm40238	105244673	-1.6977	0.308278	0.0115692	4.61162	14.9817	down	3	1	10	4	22	17	12	10	chr12:5640573-5643377	+	2805	ncRNA
Gm39256	105243294	-1.61417	0.326653	9.03925e-06	9.22846	28.2722	down	4	13	4	16	23	32	29	30	chr8:115635165-115644889	-	9247	lncRNA
Gm33160	102635953	-1.60913	0.327796	0.0315183	4.54207	13.8769	down	7	2	2	7	8	19	14	15	chr2:93951305-93957740	-	834	lncRNA
LOC102633345	NA	-1.55583	0.340134	0.0126641	5.53751	16.2998	down	9	6	2	5	12	16	24	14	chr14:101727600-101730158	-	2327	protein-coding	mmu:102633345	period circadian protein homolog 2-like
LOC105245359	NA	-1.51934	0.348846	0.0064214	6.53134	18.7414	down	8	11	4	3	16	14	21	24	chr13:21441329-21442803	+	1341	lncRNA
LOC108168534	NA	-1.45244	0.365402	1.1562e-09	43.8705	120.078	down	23	42	71	37	129	144	124	91	chrY:90741968-90750205	-	1943	protein-coding
Aox1	11761	-1.43081	0.370922	0.024771	6.55757	17.6961	down	10	4	3	9	14	14	22	21	chr1:58029806-58106410	+	4382	protein-coding	mmu:11761	Aldehyde oxidase 1
Gm18180	100416669	-1.39448	0.380382	0.0206251	6.78897	17.8641	down	6	11	6	4	25	19	20	9	chr1:86014403-86015886	-	1484	pseudo		zinc finger protein 617 pseudogene
Gm18868	100417863	-1.36535	0.388141	0.0078535	13.8823	35.7819	down	11	21	17	6	53	37	25	30	chr16:11393047-11394840	+	1794	pseudo		DEAH (Asp-Glu-Ala-His) box polypeptide 15 pseudogene
Hpx	15458	-1.29929	0.406327	0.0192229	9.5786	23.5882	down	17	15	5	1	27	26	27	16	chr7:105591611-105600116	-	1480	protein-coding	mmu:15458	Hemopexin
Gm6402	623169	-1.25178	0.419931	0.0129532	9.79622	23.342	down	14	14	4	7	17	22	30	25	chr17:30394825-30396180	-	1356	pseudo	mmu:623169	ribosomal protein S17 pseudogene
LOC108168989	NA	-1.24768	0.421126	0.0289964	12.054	28.6369	down	13	9	5	21	19	32	40	25	chr4:156212969-156215050	+	1919	ncRNA
Gm34102	102637233	-1.16675	0.445424	0.00565444	12.5298	28.1425	down	8	15	8	19	38	29	23	24	chr1:183345389-183349574	+	1564	lncRNA
LOC108168251	NA	-1.16614	0.445613	0.0338611	10.3189	23.1691	down	11	14	8	8	28	18	31	17	chr15:84105827-84110040	+	2302	lncRNA
Fkbp11	66120	-1.16312	0.446545	0.0234977	11.1329	24.9435	down	9	7	13	15	21	18	31	30	chr15:98724366-98728198	-	736	protein-coding	mmu:66120	Peptidyl-prolyl cis-trans isomerase FKBP11
Naaladl1	381204	-1.15994	0.447532	0.00145915	19.6513	43.9226	down	15	21	19	23	37	33	52	54	chr19:6105798-6115555	+	2238	protein-coding	mmu:381204	N-acetylated-alpha-linked acidic dipeptidase-like protein
Gm11653	100416048	-1.14021	0.453692	0.00720885	14.014	30.9009	down	16	7	21	11	32	36	39	19	chr11:105875870-105877108	+	1239	pseudo		snurportin 1 pseudogene
Gm18750	100417669	-1.14009	0.45373	0.000137305	18.7891	41.4222	down	20	24	7	24	36	46	41	44	chr1:36177669-36179017	-	1349	pseudo		elongation factor RNA polymerase II 2 pseudogene
Atp8b5	320571	-1.11572	0.461462	0.0129238	16.3534	35.4498	down	13	26	16	10	49	40	28	27	chr4:43266714-43373831	+	4630	protein-coding	mmu:320571	Phospholipid-transporting ATPase FetA
D130037M23Rik	328330	-1.10894	0.463633	0.0215952	15.8027	34.0961	down	14	12	7	30	44	34	30	30	chr13:103920266-103923396	+	3131	protein-coding	mmu:328330	RIKEN cDNA D130037M23 gene
Gm17893	100416053	-1.10801	0.463932	1.32881e-07	30.9518	66.7278	down	29	31	23	40	85	60	67	58	chr2:37488675-37489444	+	770	pseudo		nucleoporin 37 pseudogene
Ppm1j	71887	-1.0993	0.466742	0.00099757	25.0626	53.7083	down	14	39	20	27	40	67	56	54	chr3:104781056-104786018	+	2782	protein-coding	mmu:71887	Protein phosphatase 1J
Serpinf1	20317	-1.081	0.472702	0.00522568	14.9603	31.6597	down	19	10	16	14	41	35	22	30	chr11:75410029-75422623	-	1494	protein-coding	mmu:20317	Pigment epithelium-derived factor
Gm13377	675912	-1.06852	0.476806	0.000951611	20.6922	43.4085	down	26	17	15	24	39	61	37	39	chr2:21044809-21139682	-	94874	pseudo		phosphoribosyltransferase domain containing 1 pseudogene
Nos2	18126	-1.02768	0.490497	0.00846008	20.5098	41.8246	down	21	22	25	13	29	48	40	51	chr11:78920787-78960232	+	4164	protein-coding	mmu:18126	Nitric oxide synthase 2
LOC105246707	NA	-1.01522	0.494753	0.0346324	14.6161	29.5523	down	21	18	9	10	23	29	35	32	chr1:132073785-132080176	+	5382	lncRNA
Itih3	16426	-1.01186	0.495907	0.0353506	14.3156	28.8776	down	5	16	14	22	31	37	23	26	chr14:30908572-30923755	-	3032	protein-coding	mmu:16426	Inter-alpha-trypsin inhibitor heavy chain H3
Casc1	320662	-0.996759	0.501124	0.0220825	17.2328	34.3983	down	28	12	14	14	31	32	33	42	NT_166305.2:1692990-1729076	-	2534	protein-coding	mmu:320662	Protein CASC1
Cfap126	75472	-0.988495	0.504003	0.0437601	18.0769	35.8765	down	28	4	20	19	40	42	28	35	chr1:171113741-171126967	+	1140	protein-coding	mmu:75472	Protein Flattop
Ppp2r5b	225849	-0.98807	0.504152	0.000271965	54.1775	107.473	down	55	55	44	61	134	119	74	107	NW_012132910.1:44684-52757	-	2708	protein-coding	mmu:225849	Putative uncharacterized protein
LOC108167676	NA	-0.971967	0.50981	1.65328e-07	38.6973	75.915	down	41	28	39	45	87	74	66	79	chr9:96905409-96906097	+	689	ncRNA
Gm33908	102636990	-0.965732	0.512018	0.00134961	22.7973	44.5338	down	18	18	30	24	45	46	36	52	chr15:44748470-44752079	+	1921	lncRNA
Nmnat3	74080	-0.962884	0.51303	0.00512945	22.0153	42.9219	down	20	19	26	22	30	52	55	37	chr9:98287432-98420442	+	2236	protein-coding	mmu:74080	Nicotinamide mononucleotide adenylyltransferase 3
Tecta	21683	-0.956843	0.515183	0.0204422	40.0915	77.8293	down	30	29	38	62	63	107	70	75	chr9:42329619-42401914	-	7797	protein-coding	mmu:21683	Tecta protein
Mmp28	118453	-0.93423	0.523322	3.62105e-09	61.7796	118.062	down	57	62	57	69	117	121	148	93	chr11:83440768-83463040	-	3528	protein-coding	mmu:118453	Protein Mmp28
Cntd1	68107	-0.930877	0.52454	0.00929352	21.3389	40.6902	down	23	22	10	30	41	42	49	33	chr11:101279203-101288701	+	2228	protein-coding	mmu:68107	Cyclin N-terminal domain-containing protein 1
Fam163a	329274	-0.929042	0.525207	2.55351e-14	108.115	205.862	down	117	88	99	124	217	241	184	191	chr1:156075956-156205455	-	4263	protein-coding	mmu:329274	Putative uncharacterized protein A230106N23
Loxl2	94352	-0.893577	0.538278	0.0333011	62.5538	116.219	down	64	34	68	81	123	88	115	140	chr14:69608692-69695834	+	5333	protein-coding	mmu:94352	Lysyl oxidase homolog 2
Aurkb	20877	-0.885035	0.541474	1.80022e-10	237.117	437.918	down	239	195	222	283	373	466	493	436	chr11:69045625-69051664	+	2095	protein-coding	mmu:20877	Aurora kinase B
Tcf7	21414	-0.874083	0.5456	6.24508e-06	91.5335	167.775	down	93	71	94	104	190	194	130	164	chr11:52252283-52283014	-	2695	protein-coding	mmu:21414	Tcf7 protein
Pawr	114774	-0.856477	0.5523	0.000280576	36.1507	65.463	down	37	34	38	34	82	51	67	64	chr10:108332189-108414391	+	1828	protein-coding	mmu:114774	Putative uncharacterized protein
Fanca	14087	-0.855086	0.552832	6.66134e-15	190.441	344.49	down	221	165	166	202	342	339	342	365	chr8:123268244-123318651	-	5362	protein-coding	mmu:14087	Fanconi anemia, complementation group A
E2f2	242705	-0.85305	0.553613	0.00161784	113.95	205.838	down	90	99	108	155	160	259	209	204	chr4:136172274-136196057	+	4859	protein-coding	mmu:242705	Transcription factor E2F2
Eomes	13813	-0.848322	0.55543	1.25392e-09	1337.88	2408.74	down	1199	1041	1248	1814	2515	2510	2591	2134	chr9:118478189-118486132	+	3715	protein-coding	mmu:13813	Eomesodermin homolog
Chtf18	214901	-0.833566	0.561141	3.33067e-16	145.245	258.847	down	137	146	153	139	228	284	295	240	chr17:25719030-25727438	-	3116	protein-coding	mmu:214901	Chromosome transmission fidelity protein 18 homolog
Apold1	381823	-0.831256	0.56204	0.00581647	168.531	299.863	down	125	119	209	213	311	365	241	295	chr6:134982001-134986836	+	3284	protein-coding	mmu:381823	Protein Apold1
Gm4285	100043189	-0.829605	0.562683	0.00122575	36.3963	64.6913	down	40	20	32	52	64	68	63	66	chr14:75842918-75844964	-	1363	ncRNA	mmu:100043189	predicted gene 4285
BC030867	217216	-0.821988	0.565662	0.0410965	49.4298	87.3916	down	44	60	50	42	96	69	75	110	chr11:102248865-102265183	+	2563	protein-coding	mmu:217216	Uncharacterized protein C17orf53 homolog
Ttf2	74044	-0.810075	0.570352	2.24947e-05	89.414	156.777	down	74	96	81	104	162	132	158	178	NT_187022.1:784142-815167	-	4545	protein-coding	mmu:74044	Transcription termination factor 2
Fgfr4	14186	-0.809813	0.570456	0.0381715	40.7204	71.3897	down	39	31	44	47	55	61	91	80	chr13:55152818-55168759	+	3146	protein-coding	mmu:14186	Fibroblast growth factor receptor 4 splice variant 17a
Mybl2	17865	-0.80461	0.572517	0.00327073	161.996	282.962	down	142	158	141	202	228	334	254	323	chr2:163054324-163084688	+	4126	protein-coding	mmu:17865	Myb-related protein B
Fbxl22	74165	-0.80241	0.573391	0.0305809	26.7328	46.6298	down	23	34	28	21	43	45	41	58	chr9:66508459-66514593	-	3935	protein-coding	mmu:74165	F-box and leucine-rich protein 22
Tfap2c	21420	-0.801294	0.573834	2.14105e-09	241.135	420.225	down	175	215	250	316	442	456	427	376	chr2:172545679-172558622	+	2907	protein-coding	mmu:21420	Transcription factor AP-2 gamma
Cdt1	67177	-0.796897	0.575586	3.2918e-10	171.381	297.758	down	179	166	157	177	309	254	333	304	chr8:122568015-122573130	+	2191	protein-coding	mmu:67177	DNA replication factor Cdt1
Mfap4	76293	-0.795632	0.576091	0.000133776	384.363	667.199	down	384	309	300	532	613	742	770	578	chr11:61485378-61488708	+	1655	protein-coding	mmu:76293	Microfibril-associated glycoprotein 4
Nhlh1	18071	-0.787692	0.57927	0.0148016	105.246	181.695	down	134	74	94	114	177	187	239	135	chr1:172052292-172057596	-	2487	protein-coding	mmu:18071	Helix-loop-helix protein 1
Foxm1	14235	-0.78004	0.582351	2.84376e-08	548.272	941.487	down	603	433	502	632	889	911	984	1008	chr6:128362994-128375886	+	4365	protein-coding	mmu:14235	Forkhead box protein M1
A430105I19Rik	NA	-0.772514	0.585397	0.00812575	82.9754	141.749	down	68	76	81	104	128	183	165	101	chr2:118754145-118762953	-	5103	protein-coding	mmu:214239	Uncharacterized protein C15orf52 homolog
Sox3	20675	-0.768142	0.587173	0.0279116	170.944	291.138	down	145	164	141	229	371	301	222	282	chrX:60891366-60893430	-	2065	protein-coding	mmu:20675	Transcription factor SOX-3
Fam117a	215512	-0.767515	0.587429	0.000110909	79.6355	135.573	down	103	69	69	74	135	165	148	103	chr11:95337018-95381872	+	5076	protein-coding	mmu:215512	Protein FAM117A
Chek2	50883	-0.752397	0.593616	5.19895e-05	84.6446	142.598	down	87	72	83	93	144	147	180	108	chr5:110839800-110874140	+	2458	protein-coding	mmu:50883	Putative uncharacterized protein
Eldr	72735	-0.750997	0.594193	0.0309795	34.0612	57.3303	down	31	26	31	47	48	58	75	51	chr11:16934709-16951282	-	1793	ncRNA	mmu:72735	Egfr long non-coding downstream RNA
Neil3	234258	-0.74923	0.594921	6.2153e-05	172.513	289.983	down	183	149	182	168	285	317	292	278	chr8:53586867-53639065	-	2253	protein-coding	mmu:234258	Endonuclease 8-like 3
Mfng	17305	-0.745674	0.596389	1.51434e-13	376.945	632.052	down	368	294	371	459	663	677	617	598	chr15:78755882-78773516	-	1919	protein-coding	mmu:17305	Beta-1,3-N-acetylglucosaminyltransferase manic fringe
Arhgef39	230098	-0.742053	0.597888	0.00201882	73.205	122.446	down	68	54	89	78	98	133	148	116	chr4:43496139-43508769	-	2352	protein-coding	mmu:230098	Rho guanine nucleotide exchange factor 39
Lncppara	102800312	-0.736347	0.600257	1.55536e-05	98.1497	163.519	down	98	93	110	87	170	158	204	131	chr15:85703773-85707524	+	1489	lncRNA
Slc14a1	108052	-0.726922	0.604192	0.0472497	32.5046	53.805	down	27	26	28	48	60	58	43	56	chr18:78100091-78142119	-	3870	protein-coding	mmu:108052	Putative uncharacterized protein
Angptl2	26360	-0.721659	0.6064	0.0121823	99.1661	163.539	down	138	54	97	102	161	186	156	158	chr2:33215951-33247725	+	3524	protein-coding	mmu:26360	Putative uncharacterized protein
Apobec3	80287	-0.713743	0.609736	0.00037459	65.3308	107.152	down	76	61	51	71	98	138	100	98	chr15:79892058-79918218	+	4615	protein-coding	mmu:80287	Apobec3 splice variant
Ube2c	68612	-0.710567	0.61108	5.47784e-12	362.587	593.36	down	335	304	378	418	587	593	594	618	chr2:164769929-164772902	+	931	protein-coding	mmu:68612	Ubiquitin-conjugating enzyme E2C
Cdca8	52276	-0.703871	0.613923	0	353.421	575.683	down	345	331	361	362	584	562	614	564	chr4:124918465-124936917	-	1626	protein-coding	mmu:52276	Borealin
Grin2c	14813	-0.699072	0.615968	0.000221401	83.6704	135.842	down	95	91	85	60	151	133	160	107	chr11:115249169-115267297	-	9704	protein-coding	mmu:14813	Grin2c protein
Gypc	71683	-0.694885	0.617758	0.00335855	58.2917	94.3662	down	67	51	47	66	94	115	75	97	chr18:32526125-32560126	-	4418	protein-coding	mmu:71683	Glycophorin-C
Pou5f2	75507	-0.694234	0.618038	0.00504095	43.9536	71.1243	down	44	52	47	31	79	88	67	55	chr13:78024902-78026296	+	1395	protein-coding	mmu:75507	POU domain, class 5, transcription factor 2
Ankle1	234396	-0.692898	0.61861	0.0072444	132.409	214.048	down	143	115	127	139	192	210	196	261	chr8:71406002-71410547	+	2772	protein-coding	mmu:234396	Ankle1 protein
Vax1	22326	-0.686268	0.621459	0.00739516	190.565	306.647	down	184	157	197	216	245	301	337	350	chr19:59164480-59170029	-	3152	protein-coding	mmu:22326	Ventral anterior homeobox 1
Col2a1	12824	-0.68205	0.623279	7.82306e-09	464.358	745.031	down	484	366	439	549	813	835	731	640	chr15:97975602-98004724	-	5351	protein-coding	mmu:12824	Collagen alpha-1(II) chain
Litaf	56722	-0.681667	0.623444	0	256.276	411.07	down	234	258	224	301	401	454	407	399	chr16:10959273-10993121	-	2237	protein-coding	mmu:56722	Lipopolysaccharide-induced tumor necrosis factor-alpha factor homolog
Clspn	269582	-0.680247	0.624059	0.00307283	253.531	406.267	down	312	180	236	274	363	461	381	433	chr4:126556951-126594533	+	5302	protein-coding	mmu:269582	Claspin
Exo1	26909	-0.679963	0.624181	0.00777521	116.2	186.17	down	114	64	126	155	198	191	183	180	chr1:175880760-175911396	+	5506	protein-coding	mmu:26909	Exonuclease 1
Gm37416	105244086	-0.675921	0.625933	9.88758e-08	187.794	300.029	down	196	183	173	192	274	284	359	294	chr2:16021779-16024507	-	2425	protein-coding
4930427A07Rik	NA	-0.662187	0.63192	5.43787e-13	203.952	322.755	down	223	176	217	190	311	344	359	292	NT_114985.3:27238-36234	+	3331	protein-coding	mmu:104732	Uncharacterized protein C14orf80 homolog
Slc13a3	114644	-0.660451	0.632681	0.000194867	67.5208	106.728	down	80	56	64	67	125	122	99	87	chr2:165405295-165473197	-	3224	protein-coding	mmu:114644	Solute carrier family 13 member 3
Raver1	71766	-0.658038	0.63374	4.32987e-15	410.002	646.962	down	448	361	403	410	687	612	708	607	chr9:21074158-21091988	-	3450	protein-coding	mmu:71766	Ribonucleoprotein PTB-binding 1
Gm20501	102635300	-0.657635	0.633916	2.80415e-06	121.733	192.04	down	93	140	145	104	191	198	193	193	chr7:141943704-141949712	-	4217	lncRNA
Gm21020	100534298	-0.656956	0.634215	0.00070789	62.0748	97.8823	down	53	75	67	51	120	94	95	87	chr5:45755851-45757541	-	1691	pseudo		SCAN domain containing 3 pseudogene
2310067E19Rik	76455	-0.655763	0.63474	6.59053e-06	203.011	319.839	down	213	181	229	179	361	321	281	327	chr4:82450058-82458093	-	8036	unknown	mmu:76455	RIKEN cDNA 2310067E19 gene
Tbx2	21385	-0.654847	0.635143	0.0427855	101.788	160.266	down	136	90	99	77	203	148	163	135	chr11:85832615-85841948	+	3562	protein-coding	mmu:21385	Putative uncharacterized protein
Galnt4	14426	-0.65307	0.635926	5.22055e-07	114.945	180.758	down	110	101	117	127	155	212	192	172	chr10:99108135-99113247	+	5113	protein-coding	mmu:14426	Polypeptide N-acetylgalactosaminyltransferase 4
Plk1	18817	-0.649134	0.637663	5.07992e-05	317.112	497.31	down	341	240	315	358	440	502	557	507	chr7:122159435-122169884	+	2214	protein-coding	mmu:18817	Polo like kinase
Uhrf1	18140	-0.648386	0.637994	9.57123e-10	823.75	1291.16	down	860	741	690	975	1228	1322	1446	1222	chr17:56303337-56323486	+	3570	protein-coding	mmu:18140	E3 ubiquitin-protein ligase UHRF1
Pantr2	66620	-0.64401	0.639932	0.0119554	58.3104	91.1254	down	54	56	58	63	114	71	99	84	chr1:42707061-42713454	-	463	ncRNA	mmu:66620	POU domain, class 3, transcription factor 3 adjacent noncoding transcript 2
Gli1	14632	-0.643128	0.640323	7.27858e-05	130.209	203.355	down	146	106	105	159	235	196	203	188	chr10:127329882-127341579	-	3662	protein-coding	mmu:14632	Gli1 protein
Htra1	56213	-0.642458	0.640621	0.00773333	202.664	316.362	down	206	141	214	240	352	376	322	236	chr7:130936203-130985658	+	2039	protein-coding	mmu:56213	Serine protease HTRA1
Gm14230	100504361	-0.641736	0.640941	0.000245068	157.072	245.07	down	146	181	128	169	197	269	273	250	chr2:156830706-156839820	-	4761	ncRNA	mmu:100504361	predicted gene 14230
Cdca7	66953	-0.639795	0.641804	9.22657e-05	806.508	1256.63	down	857	687	731	919	1059	1469	1316	1234	chr2:72476198-72486890	+	2361	protein-coding	mmu:66953	Cell division cycle-associated protein 7
Pkmyt1	268930	-0.639241	0.642051	6.09701e-12	240.886	375.187	down	198	253	267	236	355	386	417	358	chr17:23726336-23736735	+	2039	protein-coding	mmu:268930	Membrane-associated tyrosine- and threonine-specific cdc2-inhibitory kinase
Nkd1	93960	-0.636564	0.643243	7.29542e-11	333.586	518.606	down	339	264	329	388	554	534	507	500	chr8:88521344-88594887	+	4314	protein-coding	mmu:93960	Protein naked cuticle homolog 1
Pif1	208084	-0.635848	0.643562	9.99201e-15	208.768	324.4	down	222	208	193	204	339	300	361	310	chr9:65587147-65595967	+	4524	protein-coding	mmu:208084	ATP-dependent DNA helicase PIF1
Bora	77744	-0.634593	0.644122	1.10511e-08	223.168	346.474	down	220	246	183	237	401	341	320	337	chr14:99046247-99074540	+	4064	protein-coding	mmu:77744	Protein aurora borealis
Ska1	66468	-0.632812	0.644918	0.0171449	53.2882	82.6334	down	48	44	54	65	65	86	94	88	chr18:74195299-74207818	-	2669	protein-coding	mmu:66468	Spindle and kinetochore-associated protein 1
Dlx6os2	13397	-0.630626	0.645896	0.03655	61.6279	95.42	down	61	67	64	52	104	77	90	112	chr6:6863797-6865150	-	1354	ncRNA		Dlx6 opposite strand transcript 2
Gli2	14633	-0.627859	0.647136	3.71808e-07	319.165	493.201	down	323	266	318	356	438	575	529	454	chr1:118834061-119053619	-	6708	protein-coding	mmu:14633	GLI-Kruppel family member
Troap	78733	-0.627348	0.647365	0.0273398	132.737	205.047	down	173	104	112	136	177	257	205	191	chr15:99074973-99083409	+	2266	protein-coding	mmu:78733	Tastin
Creb5	231991	-0.626735	0.64764	8.19021e-05	239.01	369.052	down	275	211	217	243	309	424	416	344	chr6:53287224-53700364	+	7872	protein-coding	mmu:231991	cAMP responsive element binding protein 5
Insm1	53626	-0.625577	0.64816	5.33907e-05	1657.11	2556.65	down	1842	1166	1604	1940	2767	2673	2612	2294	chr2:146221997-146225020	+	3024	protein-coding	mmu:53626	Insm1 protein
LOC102635707	NA	-0.618959	0.651141	0	360.38	553.465	down	383	388	312	346	546	580	609	504	chr2:75138840-75322407	+	13813	protein-coding	mmu:102635707	uncharacterized LOC102635707
Rrm2	20135	-0.617852	0.65164	5.44265e-08	986.789	1514.32	down	912	815	971	1210	1451	1670	1596	1408	chr12:24708254-24714146	+	2180	protein-coding	mmu:20135	Ribonucleoside-diphosphate reductase subunit M2
Pole	18973	-0.61432	0.653238	1.81728e-06	497.396	761.437	down	462	397	481	630	748	799	825	707	chr5:110286319-110337468	+	7129	protein-coding	mmu:18973	DNA polymerase epsilon catalytic subunit A
Dlx2	13392	-0.609242	0.655541	5.27424e-08	1263.3	1927.12	down	1149	1090	1207	1560	1863	2096	1922	1902	chr2:71543408-71546754	-	2473	protein-coding	mmu:13392	Homeobox protein DLX-2
Gm35394	102638959	-0.602599	0.658566	0.0110476	65.4974	99.4597	down	51	74	84	50	98	99	101	103	chr5:99273423-99279282	+	4000	lncRNA
Espl1	105988	-0.600366	0.659587	2.19738e-06	356.231	540.087	down	397	298	326	389	554	645	511	478	chr15:102296252-102324357	+	7016	protein-coding	mmu:105988	Espl1 protein
Ticrr	77011	-0.599443	0.660009	1.71408e-08	205.245	310.978	down	202	168	232	209	309	305	343	299	chr7:79660196-79698148	+	7199	protein-coding	mmu:77011	Putative uncharacterized protein
Kif18b	70218	-0.598962	0.660229	1.83392e-07	200.775	304.104	down	219	161	199	215	287	304	341	296	chr11:102905518-102925134	-	3582	protein-coding	mmu:70218	Kinesin-like protein KIF18B
Sorbs3	20410	-0.596835	0.661203	5.83792e-05	157.618	238.386	down	184	127	135	178	228	237	248	248	chr14:70180468-70213931	-	5000	protein-coding	mmu:20410	Vinexin-g
Ccne1	12447	-0.593296	0.662827	6.57064e-05	94.1276	142.014	down	84	99	75	116	133	156	138	146	chr7:38097984-38107490	-	1956	protein-coding	mmu:12447	Ccne1 protein
Celsr1	12614	-0.586349	0.666026	0.000128512	1907.3	2863.71	down	2178	1648	1506	2228	2675	3041	3088	2766	chr15:85898758-86034217	-	11352	protein-coding	mmu:12614	Cadherin EGF LAG seven-pass G-type receptor 1
Cdkn2c	12580	-0.585591	0.666376	0.0252601	291.188	436.977	down	265	189	341	355	420	451	448	444	chr4:109660876-109666756	-	2038	protein-coding	mmu:12580	Putative uncharacterized protein
Scg2	20254	0.586489	1.50159	0	1580.48	1052.53	up	1476	1638	1601	1546	1179	1167	951	962	chr1:79434669-79440090	-	2485	protein-coding	mmu:20254	Secretogranin-2
Ipcef1	320495	0.588257	1.50343	0.000373832	347.362	231.043	up	361	410	303	304	279	219	213	222	chr10:6885779-7054958	-	6223	protein-coding	mmu:320495	Interactor protein for cytohesin exchange factors 1
Gpr75	237716	0.588817	1.50401	3.43286e-09	233.874	155.496	up	230	263	204	231	186	158	144	141	chr11:30884601-30896090	+	6048	protein-coding	mmu:237716	G protein-coupled receptor 75
Atp8a2	50769	0.590794	1.50608	3.26708e-09	1330.32	883.298	up	1221	1525	1298	1231	815	1028	944	790	chr14:59647320-60177987	-	5320	protein-coding	mmu:50769	Phospholipid-transporting ATPase IB
Rpl39-ps	100503815	0.598885	1.51455	0.00172502	186.289	122.997	up	156	164	212	205	130	121	141	106	chr15:102634982-102635340	+	359	pseudo	mmu:100503815	ribosomal protein L39, pseudogene
Ptchd4	627626	0.605488	1.52149	2.4788e-08	194.362	127.741	up	159	208	191	213	128	134	141	114	chr17:42315812-42507742	+	6890	protein-coding	mmu:627626	LOC627626 protein
Zfp941	407812	0.605973	1.522	0.000151913	397.967	261.472	up	368	453	407	349	314	307	227	213	chr7:140807453-140822203	-	3978	protein-coding	mmu:407812	Protein Zfp941
Gng11	66066	0.608626	1.52481	0.026144	82.0818	53.8275	up	88	76	77	84	40	72	56	50	chr6:4003987-4008445	+	836	protein-coding	mmu:66066	Guanine nucleotide-binding protein G(I)/G(S)/G(O) subunit gamma-11
Csmd3	239420	0.610829	1.52714	0	1253.11	820.559	up	1179	1379	1248	1160	822	822	898	774	chr15:47580638-48792208	-	13022	protein-coding	mmu:239420	CUB and sushi domain-containing protein 3
Dgkk	331374	0.610839	1.52715	0.00174715	358.295	234.613	up	368	418	363	270	248	247	250	205	chrX:6779306-6948363	+	7156	protein-coding	mmu:331374	Diacylglycerol kinase
Usp9x	22284	0.613162	1.52961	0	11048.5	7223.1	up	10922	11390	10641	10823	6592	7747	7709	7122	chrX:13070995-13173328	+	12301	protein-coding	mmu:22284	Probable ubiquitin carboxyl-terminal hydrolase FAF-X
Cntnap5a	636808	0.619954	1.53683	3.33067e-15	978.573	636.746	up	995	1087	932	864	677	654	669	576	chr1:115684502-116587323	+	11202	protein-coding	mmu:636808	Contactin-associated protein like 5-1
Slc6a7	240332	0.621162	1.53811	0.00404086	596.784	387.994	up	541	701	599	525	489	437	299	346	chr18:60995376-61014199	-	6088	protein-coding	mmu:240332	Sodium-dependent proline transporter
Cntn4	269784	0.621427	1.5384	1.33344e-06	276.513	179.738	up	263	329	235	271	210	180	163	173	chr6:105677651-106700141	+	6776	protein-coding	mmu:269784	Contactin-4
Zfp879	214779	0.629719	1.54726	0.012906	152.788	98.7437	up	157	173	114	163	106	133	92	71	chr11:50832031-50841552	-	2412	protein-coding	mmu:214779	9630041N07Rik protein
D630041G03Rik	320749	0.634046	1.55191	7.29e-07	154.376	99.4711	up	154	184	127	148	97	106	104	95	chr7:4467245-4470884	-	3640	ncRNA	mmu:320749	RIKEN cDNA D630041G03 gene
Gm3164	100504488	0.640841	1.55924	0.0277941	82.9838	53.2172	up	88	82	71	88	38	77	44	56	chr14:4415588-4452284	+	2372	unknown	mmu:100504488	Protein Gm3164
Htr2a	15558	0.644622	1.56333	0.00264234	152.39	97.4743	up	121	172	165	146	104	102	74	112	chr14:74640840-74706859	+	2971	protein-coding	mmu:15558	5-hydroxytryptamine receptor 2A
Lnpep	240028	0.646229	1.56507	9.71445e-14	928.283	593.121	up	935	933	939	868	492	665	622	614	chr17:17527723-17624489	-	5181	protein-coding	mmu:240028	Putative uncharacterized protein
Adra1a	11549	0.65264	1.57204	0.00160184	242.139	154.025	up	255	231	268	203	155	133	145	185	chr14:66635013-66771240	+	14705	protein-coding	mmu:11549	Alpha-1A adrenergic receptor
Hgf	15234	0.654085	1.57362	0.028147	67.8962	43.1429	up	69	51	80	68	44	47	38	45	chr5:16553495-16619439	+	2838	protein-coding	mmu:15234	Hepatocyte growth factor
Reln	19699	0.654178	1.57372	6.03072e-06	14501.8	9215	up	12595	15141	12621	17221	9216	9921	9278	8826	chr5:21884454-22344705	-	11702	protein-coding	mmu:19699	Reelin splicing isoform MR-1A
Il13ra1	16164	0.656327	1.57607	0.000545989	137.348	87.1426	up	144	138	151	110	93	93	103	65	chrX:36112108-36171262	+	3717	protein-coding	mmu:16164	Interleukin-13 receptor subunit alpha-1
Olfm3	229759	0.659587	1.57963	9.62531e-10	429.543	271.923	up	449	451	420	381	315	312	230	244	chr3:114904078-115125764	+	4689	protein-coding	mmu:229759	Noelin-3
Tmem255a	245386	0.659726	1.57978	4.67724e-05	177.069	112.081	up	171	179	184	167	138	121	76	117	chrX:38196573-38252490	-	3431	protein-coding	mmu:245386	Putative uncharacterized protein
Brinp3	215378	0.661135	1.58133	4.79577e-10	438.328	277.186	up	418	452	426	441	304	346	214	258	chr1:146495666-146902474	+	3314	protein-coding	mmu:215378	BMP/retinoic acid-inducible neural-specific protein 3
Gm14502	102636164	0.662486	1.58281	0.000706442	89.937	56.8175	up	83	101	79	94	52	72	42	63	chrX:8827972-8844932	-	6300	lncRNA
Zim1	22776	0.663194	1.58358	2.18357e-05	603.983	381.399	up	599	718	588	489	402	420	348	371	chr7:6674444-6696541	-	5624	protein-coding	mmu:22776	Zinc finger, imprinted 1, isoform CRA_b
Unc13c	208898	0.667942	1.58881	1.24474e-06	458.888	288.822	up	369	492	462	497	299	334	239	294	chr9:73479422-74008154	-	8997	protein-coding	mmu:208898	Putative uncharacterized protein
Atp8b1	54670	0.674221	1.59574	0.0214584	79.9462	50.0962	up	100	76	78	62	44	56	49	53	chr18:64528979-64661858	-	6440	protein-coding	mmu:54670	Phospholipid-transporting ATPase IC
Lmbrd2	320506	0.676261	1.59799	6.67788e-12	1109.01	693.997	up	1203	1195	1018	978	688	722	673	716	chr15:9140530-9197845	+	3473	protein-coding	mmu:320506	LMBR1 domain-containing protein 2
Tenm1	23963	0.679927	1.60206	3.87468e-14	3086.28	1926.44	up	3009	3516	2995	2713	1871	2041	2020	1852	chrX:42527866-43429155	-	14016	protein-coding	mmu:23963	Teneurin-1
Htr7	15566	0.681917	1.60427	0.00375163	197.807	123.296	up	166	231	211	176	136	133	86	141	chr19:35958415-36058287	-	3740	protein-coding	mmu:15566	5-hydroxytryptamine receptor 7
Uhmk1	16589	0.68423	1.60684	4.45421e-13	565.142	351.706	up	554	655	509	524	350	390	327	353	chr1:170199256-170215435	-	2024	protein-coding	mmu:16589	Serine/threonine-protein kinase Kist
P2ry1	18441	0.687263	1.61023	0.000329558	261.398	162.333	up	299	300	229	208	166	157	170	162	chr3:61002785-61008982	+	3899	protein-coding	mmu:18441	Purinergic receptor P2Y, G-protein coupled 1
Resp18	19711	0.690091	1.61338	2.00502e-07	182.177	112.912	up	198	169	176	178	123	111	91	129	chr1:75272197-75278458	-	750	protein-coding	mmu:19711	Regulated endocrine-specific protein 18 isoform c
Slc17a8	216227	0.694874	1.61874	0.0259797	61.4382	37.9505	up	55	71	53	65	44	36	23	49	chr10:89574020-89621249	-	4452	protein-coding	mmu:216227	Vesicular glutamate transporter 3
1700020I14Rik	NA	0.697916	1.62216	1.59872e-14	1848.79	1139.7	up	1835	2098	1730	1667	1045	1282	1242	1043	chr2:119594296-119600746	+	1551	ncRNA	mmu:66602	RIKEN cDNA 1700020I14 gene
Fzd4	14366	0.700148	1.62467	0.0292295	123.746	76.1632	up	155	106	120	108	76	64	101	67	chr7:89404366-89410110	+	3685	protein-coding	mmu:14366	Putative uncharacterized protein
Lrp1b	94217	0.704498	1.62958	3.79441e-10	833.147	511.262	up	698	885	785	938	511	557	461	533	chr2:40595290-42653631	-	16364	protein-coding	mmu:94217	Low-density lipoprotein receptor-related protein 1B
Trim66	330627	0.706064	1.63135	0.025972	120.039	73.5786	up	98	161	110	108	95	70	71	62	chr7:109449001-109516762	-	9608	protein-coding	mmu:330627	Tripartite motif-containing 66
Zbtb37	240869	0.706356	1.63168	2.33147e-15	881.816	540.432	up	810	896	861	928	445	653	541	544	chr1:161008792-161034864	-	3950	protein-coding	mmu:240869	Protein Zbtb37
Pcsk1	18548	0.707692	1.63319	0.00662777	132.804	81.3117	up	131	161	118	117	87	115	58	70	chr13:75089420-75134861	+	4994	protein-coding	mmu:18548	Neuroendocrine convertase 1
Dok6	623279	0.71813	1.64505	2.79422e-06	318.941	193.875	up	293	332	357	280	152	223	214	194	chr18:89301135-89769136	-	996	protein-coding	mmu:623279	Docking protein 6
Sv2c	75209	0.71916	1.64622	2.77556e-15	251.807	152.956	up	254	277	238	229	162	151	138	165	chr13:95959443-96132577	-	4252	protein-coding	mmu:75209	Sv2c protein
Mfsd4b4	213332	0.723672	1.65138	8.59875e-05	89.9173	54.4459	up	102	89	83	82	43	70	52	55	chr10:39892760-39899238	-	781	miscRNA
Pcdhb19	93890	0.72627	1.65436	5.09706e-05	532.752	322.026	up	485	586	546	494	236	303	426	333	chr18:37496998-37501711	+	4714	protein-coding	mmu:93890	Putative uncharacterized protein
Pcdhb21	93892	0.728446	1.65685	3.18963e-06	179.411	108.28	up	162	208	165	177	81	118	139	100	chr18:37513652-37516363	+	2712	protein-coding	mmu:93892	Putative uncharacterized protein
AW551984	244810	0.752321	1.6845	0.00192764	1647.64	978.114	up	1645	1768	1663	1449	1303	1136	615	904	chr9:39587396-39604774	-	4303	protein-coding	mmu:244810	Protein AW551984
Cdkl5	382253	0.754357	1.68688	2.00581e-10	916.298	543.187	up	989	961	805	877	443	592	537	614	chrX:160784308-160994681	-	3246	protein-coding	mmu:382253	Cyclin-dependent kinase-like 5
Gm9866	636791	0.756585	1.68949	0.00316483	121.293	71.789	up	87	141	133	120	81	91	67	53	chr12:27140796-27160516	-	2087	ncRNA	mmu:636791	Putative uncharacterized protein
LOC108168408	NA	0.763765	1.69792	0.0446074	174.169	102.574	up	176	231	140	145	88	103	88	132	chr19:7370339-7372580	-	1862	lncRNA
Pcdhb2	93873	0.769095	1.7042	0.00741993	78.7429	46.2011	up	81	58	88	84	39	57	37	53	chr18:37294840-37297614	+	2775	protein-coding	mmu:93873	Protein Pcdhb2
Syt10	54526	0.777722	1.71442	1.83281e-09	136.452	79.5866	up	128	144	150	118	93	83	74	72	chr15:89773714-89841979	-	9278	protein-coding	mmu:54526	Synaptotagmin X
Grin2a	14811	0.780725	1.71799	0.00227909	71.9087	41.852	up	56	82	79	68	27	52	47	43	chr16:9577039-9996500	-	7300	protein-coding	mmu:14811	Glutamate receptor ionotropic, NMDA 2A
Cebpd	12609	0.784403	1.72238	0.0212168	78.1925	45.3937	up	70	63	71	106	40	58	46	40	chr16:15887286-15889545	+	2260	protein-coding	mmu:12609	CCAAT/enhancer binding protein (C/EBP), delta
Col24a1	71355	0.797264	1.7378	0.00820475	69.4654	39.9689	up	57	78	60	81	51	45	21	44	chr3:145292105-145552013	+	7314	protein-coding	mmu:71355	Collagen alpha-1(XXIV) chain
Gabrg1	14405	0.807314	1.74995	4.11217e-05	513.281	293.307	up	532	515	552	431	386	341	223	240	chr5:70751047-70842617	-	4771	protein-coding	mmu:14405	GABA-A receptor gamma-1 subunit
Vwc2l	320460	0.809634	1.75277	3.69114e-11	284.246	162.165	up	274	283	280	289	194	202	116	145	chr1:70725221-70888938	+	8487	protein-coding	mmu:320460	von Willebrand factor C domain-containing protein 2-like
Grin2b	14812	0.810726	1.75409	0	3110.94	1773.53	up	2684	3071	3264	3304	1801	1923	1825	1626	chr6:135729795-136173822	-	7515	protein-coding	mmu:14812	Glutamate receptor ionotropic, NMDA 2B
Htr4	15562	0.813247	1.75716	0.00122404	64.0031	36.4198	up	56	78	61	59	45	45	30	28	chr18:62322158-62498026	+	10043	protein-coding	mmu:15562	5-hydroxytryptamine receptor variant T1
Gm33869	102636931	0.825895	1.77263	2.96207e-06	472.152	266.352	up	497	537	424	414	218	358	225	275	chr12:46701066-46708839	-	7696	protein-coding
Gm10146	100041500	0.832772	1.7811	0.000233681	122.09	68.5428	up	96	118	146	123	88	57	70	62	chr10:78393304-78393756	+	453	pseudo	mmu:100041500	LSM7 homolog, U6 small nuclear RNA associated pseudogene
Zfp369	170936	0.832801	1.78114	4.48069e-06	787.906	442.356	up	928	791	719	681	339	527	468	452	chr13:65278519-65297804	+	3344	protein-coding	mmu:170936	Neurotrophin receptor-interacting factor 2
Cdh23	22295	0.833618	1.78215	0.000368545	139.868	78.4787	up	130	160	148	116	101	81	48	86	chr10:60302748-60696513	-	11254	protein-coding	mmu:22295	Cadherin 23 isoform E
Itgam	16409	0.850738	1.80342	0.00978523	60.3693	33.4704	up	50	51	65	73	26	51	31	28	chr7:128062640-128118491	+	4682	protein-coding	mmu:16409	CD11b
Hs6st3	50787	0.852371	1.80547	6.92779e-14	427.579	236.821	up	402	439	427	426	177	257	306	218	chr14:119137014-119869815	+	8192	protein-coding	mmu:50787	Hs6st3 protein
Kcnj6	16522	0.853737	1.80718	0.0032507	69.5203	38.4645	up	70	77	77	51	24	49	39	43	NT_039634.4:631000-878250	-	3638	protein-coding	mmu:16522	G protein-activated inward rectifier potassium channel 2
6430590A07Rik	619719	0.868908	1.82628	0.0215906	67.2503	36.8191	up	50	57	81	78	23	43	38	44	chr3:40876646-40894553	-	1110	protein-coding	mmu:619719	RIKEN cDNA 6430590A07 gene
Lhx8	16875	0.88777	1.85031	0.0108638	382.344	206.633	up	374	437	443	258	198	192	187	252	chr3:154306288-154330560	-	2011	protein-coding	mmu:16875	LIM/homeobox protein Lhx8
Misp	78906	0.896336	1.86133	0.0164266	47.0618	25.2793	up	54	57	32	44	36	28	23	16	chr10:79821019-79830452	+	2635	protein-coding	mmu:78906	Mitotic interactor and substrate of PLK1
Gan	209239	0.897551	1.8629	4.50906e-05	377.556	202.666	up	354	419	424	297	150	202	254	211	chr8:117158135-117205186	+	2652	protein-coding	mmu:209239	Gigaxonin
Il1rapl1	331461	0.907893	1.8763	2.96085e-05	110.592	58.9366	up	93	126	103	117	67	85	56	33	chrX:86747242-88115623	-	2739	protein-coding	mmu:331461	Interleukin-1 receptor accessory protein-like 1
Kcnj14	211480	0.909369	1.87822	0.0107411	51.2842	27.2999	up	55	67	34	48	24	32	35	20	chr7:45816447-45824747	-	3164	protein-coding	mmu:211480	ATP-sensitive inward rectifier potassium channel 14
Pabpc5	93728	0.916518	1.88755	4.12882e-11	153.975	81.5694	up	157	177	152	124	78	85	93	74	chrX:119927196-119930165	+	2434	protein-coding	mmu:93728	Protein Pabpc5
Bnc2	242509	0.920627	1.89294	8.79864e-07	77.7297	41.0583	up	68	77	79	84	51	55	30	31	chr4:84266804-84676354	-	14045	protein-coding	mmu:242509	Zinc finger protein basonuclin-2
Kcnk4	16528	0.921392	1.89394	0.000403731	52.4646	27.6966	up	49	66	53	40	33	26	28	25	chr19:6924866-6934772	-	3172	protein-coding	mmu:16528	Potassium channel subfamily K member 4
Gm40041	105244432	0.929464	1.90457	0.00297609	55.5109	29.1414	up	47	71	61	41	29	24	30	34	chr3:41617550-41623709	-	3581	lncRNA
Gabrq	57249	0.936968	1.9145	0.0242782	116.848	61.0282	up	158	95	120	88	67	62	53	64	chrX:72825163-72842607	+	6237	protein-coding	mmu:57249	Gamma-aminobutyric acid receptor subunit theta
Pcdh11x	245578	0.93936	1.91768	0	1571.07	819.252	up	1396	1774	1484	1579	907	948	636	818	chrX:120290318-120910622	+	9008	protein-coding	mmu:245578	Protein Pcdh11x
Htr1b	15551	0.948007	1.92921	0.00318023	70.443	36.5092	up	47	76	85	71	29	51	35	33	chr9:81631392-81632552	-	1161	protein-coding	mmu:15551	5-hydroxytryptamine receptor 1B
Plcxd3	239318	0.987501	1.98275	1.41775e-13	391.941	197.671	up	336	433	416	368	151	227	230	191	chr15:4375491-4575585	+	1896	protein-coding	mmu:239318	Plcxd3 protein
Grm3	108069	0.991025	1.9876	0	1354.15	681.293	up	1196	1443	1392	1335	623	711	757	661	chr5:9485236-9725352	-	3536	protein-coding	mmu:108069	Grm3 protein
Ankrd34b	218440	1.00399	2.00555	0.000127093	77.1337	38.4552	up	87	78	80	60	50	28	28	48	chr13:92425642-92441658	+	4413	protein-coding	mmu:218440	Ankyrin repeat domain-containing protein 34B
Gpr139	209776	1.01997	2.02788	0.00505644	72.1103	35.5543	up	67	98	52	70	34	34	24	50	chr7:119144323-119184374	-	1038	protein-coding	mmu:209776	Orphan G protein-coupled receptor TRHRL2
Gm6983	629573	1.02676	2.03745	0.0092132	48.6667	23.881	up	54	48	39	52	17	44	25	12	chr10:44852591-44853280	+	690	pseudo		ribosomal protein S8 pseudogene
Glra3	110304	1.02949	2.0413	0.00871619	34.0228	16.6621	up	43	39	24	29	18	21	19	10	chr8:55940411-56125352	+	1843	protein-coding	mmu:110304	Glycine receptor, alpha 3 subunit
Gbx1	231044	1.03189	2.0447	0.0411064	67.9146	33.2099	up	84	68	77	39	30	36	23	44	chr5:24504426-24526848	-	1452	protein-coding	mmu:231044	Homeobox protein GBX-1
Gm38585	102641931	1.06562	2.09306	0.00376009	71.2905	34.0551	up	79	94	58	52	47	28	25	37	chr17:32113837-32131492	+	4068	lncRNA
Ncf2	17970	1.08369	2.11946	0.00306542	31.9409	15.0651	up	28	41	26	32	11	15	11	23	chr1:152800153-152836990	+	3590	protein-coding	mmu:17970	Neutrophil cytosol factor 2
Rln1	19773	1.12028	2.17389	0.00434092	34.9001	16.0489	up	27	42	25	45	18	22	10	15	chr19:29331755-29334670	-	697	protein-coding	mmu:19773	Prorelaxin 1
Gm36907	102640970	1.1294	2.18767	0.00447089	102.999	47.0761	up	104	145	90	70	62	48	44	37	chr17:17850134-17866291	+	5140	lncRNA
Adgre1	13733	1.12988	2.18841	0.00173723	63.4672	28.9961	up	55	74	78	44	17	33	37	30	chr17:57358651-57483529	+	3245	protein-coding
Fezf1	73191	1.13327	2.19356	0.0499938	182.232	83.0707	up	144	176	216	185	127	127	8	75	chr6:23245044-23252463	-	3852	protein-coding	mmu:73191	Fez family zinc finger protein 1
5730405O15Rik	70489	1.18407	2.27217	3.39388e-07	74.25	32.6724	up	57	77	65	96	39	32	30	31	chrX:13042015-13045295	+	887	ncRNA	mmu:70489	RIKEN cDNA 5730405O15 gene
Shh	20423	1.18651	2.27602	0.00492878	71.6036	31.4544	up	76	51	74	82	51	37	7	32	chr5:28456840-28467101	-	2667	protein-coding	mmu:20423	Sonic hedgehog protein
Slitrk6	239250	1.23487	2.35361	0.00554904	32.4137	13.7662	up	18	44	31	36	12	17	17	10	chr14:110748041-110755206	-	4755	protein-coding	mmu:239250	SLIT and NTRK-like family, member 6
Dcdc5	329482	1.2484	2.37577	5.52931e-07	65.473	27.5529	up	67	80	53	60	17	21	34	38	chr2:106080864-106408603	+	8301	protein-coding	mmu:329482	Doublecortin domain containing 5
Gm28154	102634738	1.2996	2.46161	0.00311029	37.393	15.1845	up	44	46	37	21	13	20	20	9	chr1:17615098-17641382	-	4767	lncRNA
Ak3l2-ps	635960	1.31755	2.49242	0.0293802	18.1924	7.29311	up	24	17	15	16	9	0	10	10	chr2:72633874-72635479	+	1606	pseudo		adenylate kinase 3-like 2, pseudogene
Plcz1	114875	1.32371	2.50308	0.0431947	17.3589	6.92899	up	22	21	10	16	10	9	2	7	chr6:139988272-140041419	-	3447	protein-coding	mmu:114875	1-phosphatidylinositol 4,5-bisphosphate phosphodiesterase zeta-1
Zfp804b	207618	1.36548	2.57661	0.000978064	50.7492	19.69	up	41	76	42	43	16	23	15	25	chr5:6769030-7344378	-	4032	protein-coding	mmu:207618	Protein Zfp804b
Hrh1	15465	1.37541	2.59442	1.11013e-06	40.0058	15.4138	up	44	40	46	28	13	18	13	18	chr6:114397936-114483298	+	3908	protein-coding	mmu:15465	Histamine H1 receptor
Sim1	20464	1.39886	2.63693	0.00124338	67.2348	25.4912	up	77	74	47	69	27	52	5	20	chr10:50894672-50989156	+	7983	protein-coding	mmu:20464	Single-minded homolog 1
Gm35170	102638659	1.41013	2.6576	0.017806	33.0484	12.4292	up	25	47	39	20	14	17	15	5	chr11:117594911-117639763	-	1625	lncRNA
Gm30364	102632229	1.49836	2.8252	0.037669	14.3273	5.06477	up	10	20	13	14	7	3	1	9	chr6:91117102-91126974	+	2871	lncRNA
Gm38501	102637775	1.50279	2.8339	0.0116143	19.5774	6.90181	up	16	31	15	16	7	5	11	5	chr11:60254661-60258543	-	2769	lncRNA
Oprm1	18390	1.57466	2.97866	0	123.675	41.5138	up	127	136	119	108	22	47	39	58	chr10:6758593-7038209	+	2778	protein-coding	mmu:18390	Mu opioid receptor mMOR-1R2
Gpr101	245424	1.6238	3.08185	0.0165988	22.6578	7.34524	up	30	29	14	17	12	13	0	5	chrX:57496668-57503757	-	5410	protein-coding	mmu:245424	MCG10312
Meig1	104362	1.68761	3.22122	0.0329382	14.3795	4.45711	up	21	18	10	8	8	3	3	4	chr2:3409043-3422648	-	706	protein-coding	mmu:104362	Meiosis-expressed gene 1 protein
LOC108168024	NA	1.83961	3.57914	0.0234416	26.8355	7.49054	up	14	29	20	44	14	4	3	9	chr12:102965900-102970012	+	4021	lncRNA
Hist1h3i	319153	2.01109	4.03086	0.0110782	16.4738	4.07939	up	10	12	24	19	4	10	3	0	chr13:21782915-21783397	-	483	protein-coding	mmu:319153	histone cluster 1, H3i
A930003O13Rik	330052	2.01357	4.03779	0.0296038	10.0213	2.47434	up	12	13	3	12	5	1	2	2	chr5:22738910-22746884	-	1952	ncRNA	mmu:330052	RIKEN cDNA A930003O13 gene
Cd164l2	69655	2.23056	4.69315	0.0384652	10.9895	2.33373	up	8	19	5	12	3	0	0	6	chr4:133220809-133224554	+	986	protein-coding	mmu:69655	CD164 sialomucin-like 2
Smc2os	72648	2.29325	4.90159	0.0186357	10.8969	2.21518	up	9	14	16	4	3	4	0	2	chr4:52430284-52438964	-	626	ncRNA	mmu:72648	structural maintenance of chromosomes 2, opposite strand
Gm18872	100417875	2.46723	5.52983	0.0120164	8.61914	1.55047	up	7	4	11	12	1	1	0	4	chr12:83269428-83294500	-	25073	pseudo		D4, zinc and double PHD fingers, family 3 pseudogene
LOC108167628	NA	2.81922	7.0578	0.0369081	6.81063	0.956396	up	9	4	4	10	0	3	1	0	chr1:74281371-74283869	+	240	lncRNA
Gm18917	100417951	3.29964	9.8467	0.0254254	12.1388	1.2238	up	24	8	5	11	1	3	0	1	chr2:173749918-173750490	+	573	pseudo		adenomatosis polyposis coli down-regulated 1 pseudogene
Gm38975	105242890	3.97754	15.7529	0.00175545	7.63837	0.475523	up	6	5	13	6	0	2	0	0	chr11:98447515-98459816	-	2693	lncRNA
Neu2	23956	4.08408	16.9601	0.0475272	8.81795	0.510511	up	18	11	2	4	0	0	1	1	chr1:87574027-87597845	+	1748	protein-coding	mmu:23956	Neuraminidase 2 variant A'
Afp	11576	4.67579	25.5596	0.0204021	12.6733	0.486222	up	0	0	0	51	2	0	0	0	chr5:90490714-90508907	+	2086	protein-coding	mmu:11576	Alpha-fetoprotein
