# Supplementary material for: Preeclampsia promotes autism in offspring via maternal inflammation and fetal NFκB signaling
Source: Life Sci Alliance. 2023 Jun 8;6(8):e202301957. doi: 10.26508/lsa.202301957 (PMC10250690; doi:10.26508/lsa.202301957)
Supplement: Supplementary file 2 [file LSA-2023-01957_TableS2.xlsx]

## Sheet: DownGO_Result
GOID	GOTerm	DifGene	AllDifGene	GeneInGO	AllGene	P-Value	FDR	Enrichment	(-log10P)
GO:0007049	cell cycle	20	96	605	21946	1.44475e-12	8.43732e-10	7.55716	11.8402
GO:0006281	DNA repair	10	96	305	21946	9.1154e-07	0.00026617	7.49522	6.04022
GO:0000122	negative regulation of transcription from RNA polymerase II promoter	14	96	692	21946	1.85167e-06	0.000339285	4.62494	5.73244
GO:0007067	mitotic nuclear division	9	96	263	21946	2.32387e-06	0.000339285	7.82296	5.63379
GO:0006974	cellular response to DNA damage stimulus	10	96	392	21946	8.48851e-06	0.000991458	5.83174	5.07117
GO:0006351	transcription, DNA-templated	22	96	1851	21946	1.23666e-05	0.00120369	2.71707	4.90775
GO:0007418	ventral midline development	2	96	2	21946	1.89367e-05	0.00138238	228.604	4.7227
GO:0060032	notochord regression	2	96	2	21946	1.89367e-05	0.00138238	228.604	4.7227
GO:0051301	cell division	9	96	356	21946	2.6364e-05	0.00154609	5.77932	4.57899
GO:0042127	regulation of cell proliferation	7	96	198	21946	2.64742e-05	0.00154609	8.08197	4.57718
GO:0030174	regulation of DNA-dependent DNA replication initiation	2	96	3	21946	5.66478e-05	0.00275686	152.403	4.24682
GO:0033314	mitotic DNA replication checkpoint	2	96	3	21946	5.66478e-05	0.00275686	152.403	4.24682
GO:0000070	mitotic sister chromatid segregation	3	96	19	21946	7.47044e-05	0.00322332	36.0954	4.12665
GO:0006355	regulation of transcription, DNA-templated	23	96	2241	21946	7.72714e-05	0.00322332	2.34623	4.11198
GO:0000076	DNA replication checkpoint	2	96	4	21946	0.000112972	0.00412348	114.302	3.94703
GO:0021938	smoothened signaling pathway involved in regulation of cerebellar granule cell precursor cell proliferation	2	96	4	21946	0.000112972	0.00412348	114.302	3.94703
GO:0009954	proximal/distal pattern formation	3	96	25	21946	0.000173973	0.00597648	27.4325	3.75952
GO:0006260	DNA replication	5	96	121	21946	0.000192057	0.0062312	9.44645	3.71657
GO:0021696	cerebellar cortex morphogenesis	2	96	6	21946	0.000280821	0.00819997	76.2014	3.55157
GO:0045143	homologous chromosome segregation	2	96	6	21946	0.000280821	0.00819997	76.2014	3.55157
GO:0021983	pituitary gland development	3	96	30	21946	0.000302271	0.008406	22.8604	3.5196
GO:0000086	G2/M transition of mitotic cell cycle	3	96	34	21946	0.000439905	0.0116775	20.171	3.35664
GO:0009913	epidermal cell differentiation	2	96	9	21946	0.000668222	0.0162601	50.8009	3.17508
GO:0030071	regulation of mitotic metaphase/anaphase transition	2	96	9	21946	0.000668222	0.0162601	50.8009	3.17508
GO:0045597	positive regulation of cell differentiation	3	96	45	21946	0.00100748	0.0235348	15.2403	2.99676
GO:0030154	cell differentiation	10	96	722	21946	0.00123329	0.0277016	3.16626	2.90893
GO:0000082	G1/S transition of mitotic cell cycle	3	96	55	21946	0.00180479	0.0390369	12.4693	2.74357
GO:0045190	isotype switching	2	96	17	21946	0.00246749	0.0514647	26.8946	2.60774
GO:0006366	transcription from RNA polymerase II promoter	8	96	567	21946	0.0034257	0.0543539	3.22546	2.46525
GO:0071158	positive regulation of cell cycle arrest	2	96	22	21946	0.00413193	0.0543539	20.7822	2.38385
GO:0001829	trophectodermal cell differentiation	2	96	22	21946	0.00413193	0.0543539	20.7822	2.38385
GO:0007140	male meiosis	2	96	22	21946	0.00413193	0.0543539	20.7822	2.38385
GO:0031572	G2 DNA damage checkpoint	2	96	22	21946	0.00413193	0.0543539	20.7822	2.38385
GO:0045862	positive regulation of proteolysis	2	96	22	21946	0.00413193	0.0543539	20.7822	2.38385
GO:0007275	multicellular organismal development	11	96	997	21946	0.00417659	0.0543539	2.52221	2.37918
GO:1901231	positive regulation of non-canonical Wnt signaling pathway via JNK cascade	1	96	1	21946	0.00437437	0.0543539	228.604	2.35908
GO:1901233	negative regulation of convergent extension involved in axis elongation	1	96	1	21946	0.00437437	0.0543539	228.604	2.35908
GO:0035270	endocrine system development	1	96	1	21946	0.00437437	0.0543539	228.604	2.35908
GO:0072428	signal transduction involved in intra-S DNA damage checkpoint	1	96	1	21946	0.00437437	0.0543539	228.604	2.35908
GO:1901208	negative regulation of heart looping	1	96	1	21946	0.00437437	0.0543539	228.604	2.35908
GO:0051985	negative regulation of chromosome segregation	1	96	1	21946	0.00437437	0.0543539	228.604	2.35908
GO:0060332	positive regulation of response to interferon-gamma	1	96	1	21946	0.00437437	0.0543539	228.604	2.35908
GO:1901211	negative regulation of cardiac chamber formation	1	96	1	21946	0.00437437	0.0543539	228.604	2.35908
GO:0098586	cellular response to virus	1	96	1	21946	0.00437437	0.0543539	228.604	2.35908
GO:0010712	regulation of collagen metabolic process	1	96	1	21946	0.00437437	0.0543539	228.604	2.35908
GO:0060809	mesodermal to mesenchymal transition involved in gastrulation	1	96	1	21946	0.00437437	0.0543539	228.604	2.35908
GO:0090251	protein localization involved in establishment of planar polarity	1	96	1	21946	0.00437437	0.0543539	228.604	2.35908
GO:0060021	palate development	3	96	78	21946	0.00486807	0.0585058	8.79247	2.31264
GO:0021772	olfactory bulb development	2	96	24	21946	0.00490888	0.0585058	19.0503	2.30902
GO:0007417	central nervous system development	3	96	79	21946	0.00504437	0.0589182	8.68117	2.29719
GO:0007389	pattern specification process	3	96	83	21946	0.00578787	0.0614242	8.2628	2.23748
GO:0000077	DNA damage checkpoint	2	96	27	21946	0.00618988	0.0614242	16.9336	2.20832
GO:0090307	spindle assembly involved in mitosis	2	96	27	21946	0.00618988	0.0614242	16.9336	2.20832
GO:0042177	negative regulation of protein catabolic process	2	96	31	21946	0.0081078	0.0614242	14.7487	2.0911
GO:0060488	orthogonal dichotomous subdivision of terminal units involved in lung branching morphogenesis	1	96	2	21946	0.00872981	0.0614242	114.302	2.059
GO:0060489	planar dichotomous subdivision of terminal units involved in lung branching morphogenesis	1	96	2	21946	0.00872981	0.0614242	114.302	2.059
GO:0060490	lateral sprouting involved in lung morphogenesis	1	96	2	21946	0.00872981	0.0614242	114.302	2.059
GO:0060598	dichotomous subdivision of terminal units involved in mammary gland duct morphogenesis	1	96	2	21946	0.00872981	0.0614242	114.302	2.059
GO:0071279	cellular response to cobalt ion	1	96	2	21946	0.00872981	0.0614242	114.302	2.059
GO:0061104	adrenal chromaffin cell differentiation	1	96	2	21946	0.00872981	0.0614242	114.302	2.059
GO:0060560	developmental growth involved in morphogenesis	1	96	2	21946	0.00872981	0.0614242	114.302	2.059
GO:0060465	pharynx development	1	96	2	21946	0.00872981	0.0614242	114.302	2.059
GO:0070383	DNA cytosine deamination	1	96	2	21946	0.00872981	0.0614242	114.302	2.059
GO:0035295	tube development	1	96	2	21946	0.00872981	0.0614242	114.302	2.059
GO:0048105	establishment of body hair planar orientation	1	96	2	21946	0.00872981	0.0614242	114.302	2.059
GO:0007521	muscle cell fate determination	1	96	2	21946	0.00872981	0.0614242	114.302	2.059
GO:0042986	positive regulation of amyloid precursor protein biosynthetic process	1	96	2	21946	0.00872981	0.0614242	114.302	2.059
GO:0061144	alveolar secondary septum development	1	96	2	21946	0.00872981	0.0614242	114.302	2.059
GO:0021965	spinal cord ventral commissure morphogenesis	1	96	2	21946	0.00872981	0.0614242	114.302	2.059
GO:0018277	protein deamination	1	96	2	21946	0.00872981	0.0614242	114.302	2.059
GO:0021893	cerebral cortex GABAergic interneuron fate commitment	1	96	2	21946	0.00872981	0.0614242	114.302	2.059
GO:0010994	free ubiquitin chain polymerization	1	96	2	21946	0.00872981	0.0614242	114.302	2.059
GO:0010529	negative regulation of transposition	1	96	2	21946	0.00872981	0.0614242	114.302	2.059
GO:0010760	negative regulation of macrophage chemotaxis	1	96	2	21946	0.00872981	0.0614242	114.302	2.059
GO:0021698	cerebellar cortex structural organization	1	96	2	21946	0.00872981	0.0614242	114.302	2.059
GO:0042249	establishment of planar polarity of embryonic epithelium	1	96	2	21946	0.00872981	0.0614242	114.302	2.059
GO:0007092	activation of mitotic anaphase-promoting complex activity	1	96	2	21946	0.00872981	0.0614242	114.302	2.059
GO:0033262	regulation of nuclear cell cycle DNA replication	1	96	2	21946	0.00872981	0.0614242	114.302	2.059
GO:0009262	deoxyribonucleotide metabolic process	1	96	2	21946	0.00872981	0.0614242	114.302	2.059
GO:0043146	spindle stabilization	1	96	2	21946	0.00872981	0.0614242	114.302	2.059
GO:0009186	deoxyribonucleoside diphosphate metabolic process	1	96	2	21946	0.00872981	0.0614242	114.302	2.059
GO:0002302	CD8-positive, alpha-beta T cell differentiation involved in immune response	1	96	2	21946	0.00872981	0.0614242	114.302	2.059
GO:0042094	interleukin-2 biosynthetic process	1	96	2	21946	0.00872981	0.0614242	114.302	2.059
GO:0045944	positive regulation of transcription from RNA polymerase II promoter	10	96	954	21946	0.00885968	0.0615959	2.39627	2.05258
GO:0000079	regulation of cyclin-dependent protein serine/threonine kinase activity	2	96	35	21946	0.0102577	0.0687457	13.0631	1.98895
GO:0045859	regulation of protein kinase activity	2	96	38	21946	0.0120172	0.0687457	12.0318	1.9202
GO:0003256	regulation of transcription from RNA polymerase II promoter involved in myocardial precursor cell differentiation	1	96	3	21946	0.0130664	0.0687457	76.2014	1.88384
GO:0016321	female meiosis chromosome segregation	1	96	3	21946	0.0130664	0.0687457	76.2014	1.88384
GO:0003358	noradrenergic neuron development	1	96	3	21946	0.0130664	0.0687457	76.2014	1.88384
GO:0043988	histone H3-S28 phosphorylation	1	96	3	21946	0.0130664	0.0687457	76.2014	1.88384
GO:0051388	positive regulation of neurotrophin TRK receptor signaling pathway	1	96	3	21946	0.0130664	0.0687457	76.2014	1.88384
GO:0006556	S-adenosylmethionine biosynthetic process	1	96	3	21946	0.0130664	0.0687457	76.2014	1.88384
GO:0021877	forebrain neuron fate commitment	1	96	3	21946	0.0130664	0.0687457	76.2014	1.88384
GO:0021508	floor plate formation	1	96	3	21946	0.0130664	0.0687457	76.2014	1.88384
GO:0010715	regulation of extracellular matrix disassembly	1	96	3	21946	0.0130664	0.0687457	76.2014	1.88384
GO:0021775	smoothened signaling pathway involved in ventral spinal cord interneuron specification	1	96	3	21946	0.0130664	0.0687457	76.2014	1.88384
GO:0021776	smoothened signaling pathway involved in spinal cord motor neuron cell fate specification	1	96	3	21946	0.0130664	0.0687457	76.2014	1.88384
GO:0097187	dentinogenesis	1	96	3	21946	0.0130664	0.0687457	76.2014	1.88384
GO:0031577	spindle checkpoint	1	96	3	21946	0.0130664	0.0687457	76.2014	1.88384
GO:0018119	peptidyl-cysteine S-nitrosylation	1	96	3	21946	0.0130664	0.0687457	76.2014	1.88384
GO:0021882	regulation of transcription from RNA polymerase II promoter involved in forebrain neuron fate commitment	1	96	3	21946	0.0130664	0.0687457	76.2014	1.88384
GO:0070857	regulation of bile acid biosynthetic process	1	96	3	21946	0.0130664	0.0687457	76.2014	1.88384
GO:0045869	negative regulation of single stranded viral RNA replication via double stranded DNA intermediate	1	96	3	21946	0.0130664	0.0687457	76.2014	1.88384
GO:0035674	tricarboxylic acid transmembrane transport	1	96	3	21946	0.0130664	0.0687457	76.2014	1.88384
GO:0009263	deoxyribonucleotide biosynthetic process	1	96	3	21946	0.0130664	0.0687457	76.2014	1.88384
GO:0071422	succinate transmembrane transport	1	96	3	21946	0.0130664	0.0687457	76.2014	1.88384
GO:0051712	positive regulation of killing of cells of other organism	1	96	3	21946	0.0130664	0.0687457	76.2014	1.88384
GO:2000781	positive regulation of double-strand break repair	1	96	3	21946	0.0130664	0.0687457	76.2014	1.88384
GO:0033058	directional locomotion	1	96	3	21946	0.0130664	0.0687457	76.2014	1.88384
GO:0015746	citrate transport	1	96	3	21946	0.0130664	0.0687457	76.2014	1.88384
GO:0015744	succinate transport	1	96	3	21946	0.0130664	0.0687457	76.2014	1.88384
GO:0030199	collagen fibril organization	2	96	40	21946	0.0132583	0.0691326	11.4302	1.87751
GO:0002062	chondrocyte differentiation	2	96	41	21946	0.0138989	0.0718315	11.1514	1.85702
GO:0021915	neural tube development	2	96	44	21946	0.0158994	0.0746498	10.3911	1.79862
GO:0030514	negative regulation of BMP signaling pathway	2	96	44	21946	0.0158994	0.0746498	10.3911	1.79862
GO:0045740	positive regulation of DNA replication	2	96	44	21946	0.0158994	0.0746498	10.3911	1.79862
GO:0030324	lung development	3	96	124	21946	0.0171867	0.0746498	5.53075	1.76481
GO:0000737	DNA catabolic process, endonucleolytic	2	96	46	21946	0.0172974	0.0746498	9.93931	1.76202
GO:0060596	mammary placode formation	1	96	4	21946	0.0173842	0.0746498	57.151	1.75985
GO:0003310	pancreatic A cell differentiation	1	96	4	21946	0.0173842	0.0746498	57.151	1.75985
GO:0071156	regulation of cell cycle arrest	1	96	4	21946	0.0173842	0.0746498	57.151	1.75985
GO:0060335	positive regulation of interferon-gamma-mediated signaling pathway	1	96	4	21946	0.0173842	0.0746498	57.151	1.75985
GO:0007423	sensory organ development	1	96	4	21946	0.0173842	0.0746498	57.151	1.75985
GO:0030538	embryonic genitalia morphogenesis	1	96	4	21946	0.0173842	0.0746498	57.151	1.75985
GO:0007442	hindgut morphogenesis	1	96	4	21946	0.0173842	0.0746498	57.151	1.75985
GO:1990086	lens fiber cell apoptotic process	1	96	4	21946	0.0173842	0.0746498	57.151	1.75985
GO:0045404	positive regulation of interleukin-4 biosynthetic process	1	96	4	21946	0.0173842	0.0746498	57.151	1.75985
GO:0032204	regulation of telomere maintenance	1	96	4	21946	0.0173842	0.0746498	57.151	1.75985
GO:0021892	cerebral cortex GABAergic interneuron differentiation	1	96	4	21946	0.0173842	0.0746498	57.151	1.75985
GO:0007127	meiosis I	1	96	4	21946	0.0173842	0.0746498	57.151	1.75985
GO:0045682	regulation of epidermis development	1	96	4	21946	0.0173842	0.0746498	57.151	1.75985
GO:0031565	cytokinesis checkpoint	1	96	4	21946	0.0173842	0.0746498	57.151	1.75985
GO:0070317	negative regulation of G0 to G1 transition	1	96	4	21946	0.0173842	0.0746498	57.151	1.75985
GO:0008054	cyclin catabolic process	1	96	4	21946	0.0173842	0.0746498	57.151	1.75985
GO:0010002	cardioblast differentiation	1	96	4	21946	0.0173842	0.0746498	57.151	1.75985
GO:0048619	embryonic hindgut morphogenesis	1	96	4	21946	0.0173842	0.0746498	57.151	1.75985
GO:0008284	positive regulation of cell proliferation	6	96	477	21946	0.0183507	0.078225	2.87552	1.73635
GO:0001942	hair follicle development	2	96	48	21946	0.0187457	0.0793297	9.52517	1.7271
GO:0009953	dorsal/ventral pattern formation	2	96	49	21946	0.0194884	0.0795315	9.33078	1.71022
GO:0006468	protein phosphorylation	7	96	625	21946	0.019818	0.0795315	2.56037	1.70294
GO:0048666	neuron development	2	96	50	21946	0.0202434	0.0795315	9.14417	1.69372
GO:0060236	regulation of mitotic spindle organization	1	96	5	21946	0.0216833	0.0795315	45.7208	1.66387
GO:0016570	histone modification	1	96	5	21946	0.0216833	0.0795315	45.7208	1.66387
GO:0031952	regulation of protein autophosphorylation	1	96	5	21946	0.0216833	0.0795315	45.7208	1.66387
GO:0006527	arginine catabolic process	1	96	5	21946	0.0216833	0.0795315	45.7208	1.66387
GO:0042421	norepinephrine biosynthetic process	1	96	5	21946	0.0216833	0.0795315	45.7208	1.66387
GO:0051256	mitotic spindle midzone assembly	1	96	5	21946	0.0216833	0.0795315	45.7208	1.66387
GO:0071168	protein localization to chromatin	1	96	5	21946	0.0216833	0.0795315	45.7208	1.66387
GO:0021544	subpallium development	1	96	5	21946	0.0216833	0.0795315	45.7208	1.66387
GO:0001714	endodermal cell fate specification	1	96	5	21946	0.0216833	0.0795315	45.7208	1.66387
GO:0045601	regulation of endothelial cell differentiation	1	96	5	21946	0.0216833	0.0795315	45.7208	1.66387
GO:0071918	urea transmembrane transport	1	96	5	21946	0.0216833	0.0795315	45.7208	1.66387
GO:0046578	regulation of Ras protein signal transduction	1	96	5	21946	0.0216833	0.0795315	45.7208	1.66387
GO:0048755	branching morphogenesis of a nerve	1	96	5	21946	0.0216833	0.0795315	45.7208	1.66387
GO:0015840	urea transport	1	96	5	21946	0.0216833	0.0795315	45.7208	1.66387
GO:0060750	epithelial cell proliferation involved in mammary gland duct elongation	1	96	5	21946	0.0216833	0.0795315	45.7208	1.66387
GO:0060513	prostatic bud formation	1	96	5	21946	0.0216833	0.0795315	45.7208	1.66387
GO:0015810	aspartate transport	1	96	5	21946	0.0216833	0.0795315	45.7208	1.66387
GO:0033153	T cell receptor V(D)J recombination	1	96	5	21946	0.0216833	0.0795315	45.7208	1.66387
GO:0009611	response to wounding	2	96	52	21946	0.0217895	0.0795315	8.79247	1.66175
GO:0035914	skeletal muscle cell differentiation	2	96	54	21946	0.023383	0.0842381	8.46682	1.6311
GO:0007568	aging	3	96	141	21946	0.02404	0.0842381	4.86392	1.61907
GO:0000075	cell cycle checkpoint	1	96	6	21946	0.0259638	0.0842381	38.1007	1.58563
GO:0003309	type B pancreatic cell differentiation	1	96	6	21946	0.0259638	0.0842381	38.1007	1.58563
GO:0030718	germ-line stem cell maintenance	1	96	6	21946	0.0259638	0.0842381	38.1007	1.58563
GO:0009838	abscission	1	96	6	21946	0.0259638	0.0842381	38.1007	1.58563
GO:0032873	negative regulation of stress-activated MAPK cascade	1	96	6	21946	0.0259638	0.0842381	38.1007	1.58563
GO:0006353	DNA-templated transcription, termination	1	96	6	21946	0.0259638	0.0842381	38.1007	1.58563
GO:0090344	negative regulation of cell aging	1	96	6	21946	0.0259638	0.0842381	38.1007	1.58563
GO:0006297	nucleotide-excision repair, DNA gap filling	1	96	6	21946	0.0259638	0.0842381	38.1007	1.58563
GO:0002925	positive regulation of humoral immune response mediated by circulating immunoglobulin	1	96	6	21946	0.0259638	0.0842381	38.1007	1.58563
GO:0044336	canonical Wnt signaling pathway involved in negative regulation of apoptotic process	1	96	6	21946	0.0259638	0.0842381	38.1007	1.58563
GO:0060706	cell differentiation involved in embryonic placenta development	1	96	6	21946	0.0259638	0.0842381	38.1007	1.58563
GO:0040038	polar body extrusion after meiotic divisions	1	96	6	21946	0.0259638	0.0842381	38.1007	1.58563
GO:0020027	hemoglobin metabolic process	1	96	6	21946	0.0259638	0.0842381	38.1007	1.58563
GO:0032211	negative regulation of telomere maintenance via telomerase	1	96	6	21946	0.0259638	0.0842381	38.1007	1.58563
GO:0000212	meiotic spindle organization	1	96	6	21946	0.0259638	0.0842381	38.1007	1.58563
GO:0055062	phosphate ion homeostasis	1	96	6	21946	0.0259638	0.0842381	38.1007	1.58563
GO:0048554	positive regulation of metalloenzyme activity	1	96	6	21946	0.0259638	0.0842381	38.1007	1.58563
GO:0048733	sebaceous gland development	1	96	6	21946	0.0259638	0.0842381	38.1007	1.58563
GO:0003007	heart morphogenesis	2	96	58	21946	0.0267087	0.0857027	7.8829	1.57335
GO:0042733	embryonic digit morphogenesis	2	96	58	21946	0.0267087	0.0857027	7.8829	1.57335
GO:0042475	odontogenesis of dentin-containing tooth	2	96	61	21946	0.0293208	0.0878202	7.49522	1.53282
GO:0006975	DNA damage induced protein phosphorylation	1	96	7	21946	0.0302258	0.0878202	32.6577	1.51962
GO:0048251	elastic fiber assembly	1	96	7	21946	0.0302258	0.0878202	32.6577	1.51962
GO:0051302	regulation of cell division	1	96	7	21946	0.0302258	0.0878202	32.6577	1.51962
GO:0051974	negative regulation of telomerase activity	1	96	7	21946	0.0302258	0.0878202	32.6577	1.51962
GO:0071599	otic vesicle development	1	96	7	21946	0.0302258	0.0878202	32.6577	1.51962
GO:2000096	positive regulation of Wnt signaling pathway, planar cell polarity pathway	1	96	7	21946	0.0302258	0.0878202	32.6577	1.51962
GO:0021517	ventral spinal cord development	1	96	7	21946	0.0302258	0.0878202	32.6577	1.51962
GO:0031536	positive regulation of exit from mitosis	1	96	7	21946	0.0302258	0.0878202	32.6577	1.51962
GO:0006287	base-excision repair, gap-filling	1	96	7	21946	0.0302258	0.0878202	32.6577	1.51962
GO:0021796	cerebral cortex regionalization	1	96	7	21946	0.0302258	0.0878202	32.6577	1.51962
GO:0006029	proteoglycan metabolic process	1	96	7	21946	0.0302258	0.0878202	32.6577	1.51962
GO:0010216	maintenance of DNA methylation	1	96	7	21946	0.0302258	0.0878202	32.6577	1.51962
GO:0010458	exit from mitosis	1	96	7	21946	0.0302258	0.0878202	32.6577	1.51962
GO:0031145	anaphase-promoting complex-dependent proteasomal ubiquitin-dependent protein catabolic process	1	96	7	21946	0.0302258	0.0878202	32.6577	1.51962
GO:0032466	negative regulation of cytokinesis	1	96	7	21946	0.0302258	0.0878202	32.6577	1.51962
GO:0060770	negative regulation of epithelial cell proliferation involved in prostate gland development	1	96	7	21946	0.0302258	0.0878202	32.6577	1.51962
GO:0060831	smoothened signaling pathway involved in dorsal/ventral neural tube patterning	1	96	7	21946	0.0302258	0.0878202	32.6577	1.51962
GO:0036302	atrioventricular canal development	1	96	7	21946	0.0302258	0.0878202	32.6577	1.51962
GO:0019827	stem cell maintenance	2	96	63	21946	0.0311166	0.0899608	7.25728	1.50701
GO:0045893	positive regulation of transcription, DNA-templated	6	96	548	21946	0.0332064	0.0923397	2.50297	1.47878
GO:0006835	dicarboxylic acid transport	1	96	8	21946	0.0344693	0.0923397	28.5755	1.46257
GO:0071493	cellular response to UV-B	1	96	8	21946	0.0344693	0.0923397	28.5755	1.46257
GO:0050687	negative regulation of defense response to virus	1	96	8	21946	0.0344693	0.0923397	28.5755	1.46257
GO:2000188	regulation of cholesterol homeostasis	1	96	8	21946	0.0344693	0.0923397	28.5755	1.46257
GO:0007406	negative regulation of neuroblast proliferation	1	96	8	21946	0.0344693	0.0923397	28.5755	1.46257
GO:0032609	interferon-gamma production	1	96	8	21946	0.0344693	0.0923397	28.5755	1.46257
GO:0036089	cleavage furrow formation	1	96	8	21946	0.0344693	0.0923397	28.5755	1.46257
GO:0021513	spinal cord dorsal/ventral patterning	1	96	8	21946	0.0344693	0.0923397	28.5755	1.46257
GO:0000731	DNA synthesis involved in DNA repair	1	96	8	21946	0.0344693	0.0923397	28.5755	1.46257
GO:0034501	protein localization to kinetochore	1	96	8	21946	0.0344693	0.0923397	28.5755	1.46257
GO:0043254	regulation of protein complex assembly	1	96	8	21946	0.0344693	0.0923397	28.5755	1.46257
GO:0042168	heme metabolic process	1	96	8	21946	0.0344693	0.0923397	28.5755	1.46257
GO:0042347	negative regulation of NF-kappaB import into nucleus	1	96	8	21946	0.0344693	0.0923397	28.5755	1.46257
GO:0042118	endothelial cell activation	1	96	8	21946	0.0344693	0.0923397	28.5755	1.46257
GO:0060603	mammary gland duct morphogenesis	1	96	8	21946	0.0344693	0.0923397	28.5755	1.46257
GO:0007224	smoothened signaling pathway	2	96	69	21946	0.0367556	0.0980148	6.62621	1.43468
GO:0003203	endocardial cushion morphogenesis	1	96	9	21946	0.0386944	0.0982502	25.4005	1.41235
GO:0060351	cartilage development involved in endochondral bone morphogenesis	1	96	9	21946	0.0386944	0.0982502	25.4005	1.41235
GO:0002455	humoral immune response mediated by circulating immunoglobulin	1	96	9	21946	0.0386944	0.0982502	25.4005	1.41235
GO:0061549	sympathetic ganglion development	1	96	9	21946	0.0386944	0.0982502	25.4005	1.41235
GO:0051246	regulation of protein metabolic process	1	96	9	21946	0.0386944	0.0982502	25.4005	1.41235
GO:0060290	transdifferentiation	1	96	9	21946	0.0386944	0.0982502	25.4005	1.41235
GO:0042511	positive regulation of tyrosine phosphorylation of Stat1 protein	1	96	9	21946	0.0386944	0.0982502	25.4005	1.41235
GO:0009650	UV protection	1	96	9	21946	0.0386944	0.0982502	25.4005	1.41235
GO:0031284	positive regulation of guanylate cyclase activity	1	96	9	21946	0.0386944	0.0982502	25.4005	1.41235
GO:0010447	response to acidic pH	1	96	9	21946	0.0386944	0.0982502	25.4005	1.41235
GO:0045580	regulation of T cell differentiation	1	96	9	21946	0.0386944	0.0982502	25.4005	1.41235
GO:0042472	inner ear morphogenesis	2	96	72	21946	0.0397113	0.100396	6.35012	1.40109
GO:0003334	keratinocyte development	1	96	10	21946	0.0429012	0.10527	22.8604	1.36753
GO:0007530	sex determination	1	96	10	21946	0.0429012	0.10527	22.8604	1.36753
GO:0031110	regulation of microtubule polymerization or depolymerization	1	96	10	21946	0.0429012	0.10527	22.8604	1.36753
GO:0046632	alpha-beta T cell differentiation	1	96	10	21946	0.0429012	0.10527	22.8604	1.36753
GO:0043206	extracellular fibril organization	1	96	10	21946	0.0429012	0.10527	22.8604	1.36753
GO:0048515	spermatid differentiation	1	96	10	21946	0.0429012	0.10527	22.8604	1.36753
GO:0006809	nitric oxide biosynthetic process	1	96	10	21946	0.0429012	0.10527	22.8604	1.36753
GO:0007018	microtubule-based movement	2	96	77	21946	0.0448298	0.108698	5.93777	1.34843
GO:0007059	chromosome segregation	2	96	77	21946	0.0448298	0.108698	5.93777	1.34843
GO:0006310	DNA recombination	2	96	78	21946	0.0458814	0.108698	5.86165	1.33836
GO:0033089	positive regulation of T cell differentiation in thymus	1	96	11	21946	0.0470899	0.108698	20.7822	1.32707
GO:0060324	face development	1	96	11	21946	0.0470899	0.108698	20.7822	1.32707
GO:0045176	apical protein localization	1	96	11	21946	0.0470899	0.108698	20.7822	1.32707
GO:0007614	short-term memory	1	96	11	21946	0.0470899	0.108698	20.7822	1.32707
GO:0016446	somatic hypermutation of immunoglobulin genes	1	96	11	21946	0.0470899	0.108698	20.7822	1.32707
GO:0006978	DNA damage response, signal transduction by p53 class mediator resulting in transcription of p21 class mediator	1	96	11	21946	0.0470899	0.108698	20.7822	1.32707
GO:0042770	signal transduction in response to DNA damage	1	96	11	21946	0.0470899	0.108698	20.7822	1.32707
GO:0060174	limb bud formation	1	96	11	21946	0.0470899	0.108698	20.7822	1.32707
GO:0001542	ovulation from ovarian follicle	1	96	11	21946	0.0470899	0.108698	20.7822	1.32707
GO:0002639	positive regulation of immunoglobulin production	1	96	11	21946	0.0470899	0.108698	20.7822	1.32707
GO:0010390	histone monoubiquitination	1	96	11	21946	0.0470899	0.108698	20.7822	1.32707
GO:0000002	mitochondrial genome maintenance	1	96	11	21946	0.0470899	0.108698	20.7822	1.32707
GO:0051216	cartilage development	2	96	80	21946	0.0480118	0.110389	5.7151	1.31865
GO:0060322	head development	1	96	12	21946	0.0512603	0.113394	19.0503	1.29022
GO:0021879	forebrain neuron differentiation	1	96	12	21946	0.0512603	0.113394	19.0503	1.29022
GO:0042730	fibrinolysis	1	96	12	21946	0.0512603	0.113394	19.0503	1.29022
GO:0060272	embryonic skeletal joint morphogenesis	1	96	12	21946	0.0512603	0.113394	19.0503	1.29022
GO:0019363	pyridine nucleotide biosynthetic process	1	96	12	21946	0.0512603	0.113394	19.0503	1.29022
GO:0001935	endothelial cell proliferation	1	96	12	21946	0.0512603	0.113394	19.0503	1.29022
GO:0001817	regulation of cytokine production	1	96	12	21946	0.0512603	0.113394	19.0503	1.29022
GO:0042698	ovulation cycle	1	96	12	21946	0.0512603	0.113394	19.0503	1.29022
GO:0044782	cilium organization	1	96	12	21946	0.0512603	0.113394	19.0503	1.29022
GO:0030903	notochord development	1	96	12	21946	0.0512603	0.113394	19.0503	1.29022
GO:0001666	response to hypoxia	3	96	192	21946	0.0521614	0.114952	3.57194	1.28265
GO:0006309	apoptotic DNA fragmentation	1	96	13	21946	0.0554127	0.119413	17.5849	1.25639
GO:0030212	hyaluronan metabolic process	1	96	13	21946	0.0554127	0.119413	17.5849	1.25639
GO:0009435	NAD biosynthetic process	1	96	13	21946	0.0554127	0.119413	17.5849	1.25639
GO:0021895	cerebral cortex neuron differentiation	1	96	13	21946	0.0554127	0.119413	17.5849	1.25639
GO:0010469	regulation of receptor activity	1	96	13	21946	0.0554127	0.119413	17.5849	1.25639
GO:0090179	planar cell polarity pathway involved in neural tube closure	1	96	13	21946	0.0554127	0.119413	17.5849	1.25639
GO:0008283	cell proliferation	3	96	202	21946	0.0589566	0.122019	3.39511	1.22947
GO:0016574	histone ubiquitination	1	96	14	21946	0.0595472	0.122019	16.3289	1.22514
GO:0048699	generation of neurons	1	96	14	21946	0.0595472	0.122019	16.3289	1.22514
GO:0051443	positive regulation of ubiquitin-protein transferase activity	1	96	14	21946	0.0595472	0.122019	16.3289	1.22514
GO:0035909	aorta morphogenesis	1	96	14	21946	0.0595472	0.122019	16.3289	1.22514
GO:0021854	hypothalamus development	1	96	14	21946	0.0595472	0.122019	16.3289	1.22514
GO:0000738	DNA catabolic process, exonucleolytic	1	96	14	21946	0.0595472	0.122019	16.3289	1.22514
GO:0007263	nitric oxide mediated signal transduction	1	96	14	21946	0.0595472	0.122019	16.3289	1.22514
GO:0031334	positive regulation of protein complex assembly	1	96	14	21946	0.0595472	0.122019	16.3289	1.22514
GO:0001736	establishment of planar polarity	1	96	14	21946	0.0595472	0.122019	16.3289	1.22514
GO:0032270	positive regulation of cellular protein metabolic process	1	96	14	21946	0.0595472	0.122019	16.3289	1.22514
GO:0048715	negative regulation of oligodendrocyte differentiation	1	96	14	21946	0.0595472	0.122019	16.3289	1.22514
GO:0048856	anatomical structure development	1	96	14	21946	0.0595472	0.122019	16.3289	1.22514
GO:2000573	positive regulation of DNA biosynthetic process	1	96	14	21946	0.0595472	0.122019	16.3289	1.22514
GO:0090090	negative regulation of canonical Wnt signaling pathway	2	96	92	21946	0.0615138	0.125609	4.96966	1.21103
GO:0016055	Wnt signaling pathway	3	96	208	21946	0.0632246	0.126028	3.29718	1.19911
GO:0003323	type B pancreatic cell development	1	96	15	21946	0.0636637	0.126028	15.2403	1.19611
GO:2000179	positive regulation of neural precursor cell proliferation	1	96	15	21946	0.0636637	0.126028	15.2403	1.19611
GO:0003148	outflow tract septum morphogenesis	1	96	15	21946	0.0636637	0.126028	15.2403	1.19611
GO:0007019	microtubule depolymerization	1	96	15	21946	0.0636637	0.126028	15.2403	1.19611
GO:0051290	protein heterotetramerization	1	96	15	21946	0.0636637	0.126028	15.2403	1.19611
GO:0001759	organ induction	1	96	15	21946	0.0636637	0.126028	15.2403	1.19611
GO:0044257	cellular protein catabolic process	1	96	15	21946	0.0636637	0.126028	15.2403	1.19611
GO:0046685	response to arsenic-containing substance	1	96	15	21946	0.0636637	0.126028	15.2403	1.19611
GO:0018105	peptidyl-serine phosphorylation	2	96	94	21946	0.0638772	0.126028	4.86392	1.19465
GO:0010976	positive regulation of neuron projection development	2	96	96	21946	0.0662709	0.128069	4.76259	1.17868
GO:0007420	brain development	3	96	213	21946	0.0668883	0.128069	3.21978	1.17465
GO:0007626	locomotory behavior	2	96	97	21946	0.0674789	0.128069	4.71349	1.17083
GO:0002376	immune system process	4	96	350	21946	0.067648	0.128069	2.61262	1.16975
GO:0060009	Sertoli cell development	1	96	16	21946	0.0677624	0.128069	14.2878	1.16901
GO:0006833	water transport	1	96	16	21946	0.0677624	0.128069	14.2878	1.16901
GO:0040029	regulation of gene expression, epigenetic	1	96	16	21946	0.0677624	0.128069	14.2878	1.16901
GO:0001706	endoderm formation	1	96	16	21946	0.0677624	0.128069	14.2878	1.16901
GO:0006270	DNA replication initiation	1	96	16	21946	0.0677624	0.128069	14.2878	1.16901
GO:0032331	negative regulation of chondrocyte differentiation	1	96	16	21946	0.0677624	0.128069	14.2878	1.16901
GO:0007094	mitotic spindle assembly checkpoint	1	96	16	21946	0.0677624	0.128069	14.2878	1.16901
GO:0007088	regulation of mitosis	1	96	16	21946	0.0677624	0.128069	14.2878	1.16901
GO:0050860	negative regulation of T cell receptor signaling pathway	1	96	16	21946	0.0677624	0.128069	14.2878	1.16901
GO:0008584	male gonad development	2	96	98	21946	0.0686943	0.129411	4.66539	1.16308
GO:0006826	iron ion transport	1	96	17	21946	0.0718433	0.131525	13.4473	1.14361
GO:0048566	embryonic digestive tract development	1	96	17	21946	0.0718433	0.131525	13.4473	1.14361
GO:0048596	embryonic camera-type eye morphogenesis	1	96	17	21946	0.0718433	0.131525	13.4473	1.14361
GO:0030889	negative regulation of B cell proliferation	1	96	17	21946	0.0718433	0.131525	13.4473	1.14361
GO:0010800	positive regulation of peptidyl-threonine phosphorylation	1	96	17	21946	0.0718433	0.131525	13.4473	1.14361
GO:0006298	mismatch repair	1	96	17	21946	0.0718433	0.131525	13.4473	1.14361
GO:0050730	regulation of peptidyl-tyrosine phosphorylation	1	96	17	21946	0.0718433	0.131525	13.4473	1.14361
GO:0010596	negative regulation of endothelial cell migration	1	96	17	21946	0.0718433	0.131525	13.4473	1.14361
GO:0042176	regulation of protein catabolic process	1	96	17	21946	0.0718433	0.131525	13.4473	1.14361
GO:0046928	regulation of neurotransmitter secretion	1	96	18	21946	0.0759066	0.13433	12.7002	1.11972
GO:0002076	osteoblast development	1	96	18	21946	0.0759066	0.13433	12.7002	1.11972
GO:0007131	reciprocal meiotic recombination	1	96	18	21946	0.0759066	0.13433	12.7002	1.11972
GO:0008589	regulation of smoothened signaling pathway	1	96	18	21946	0.0759066	0.13433	12.7002	1.11972
GO:0031589	cell-substrate adhesion	1	96	18	21946	0.0759066	0.13433	12.7002	1.11972
GO:0002903	negative regulation of B cell apoptotic process	1	96	18	21946	0.0759066	0.13433	12.7002	1.11972
GO:0007052	mitotic spindle organization	1	96	18	21946	0.0759066	0.13433	12.7002	1.11972
GO:0032465	regulation of cytokinesis	1	96	18	21946	0.0759066	0.13433	12.7002	1.11972
GO:0001731	formation of translation preinitiation complex	1	96	18	21946	0.0759066	0.13433	12.7002	1.11972
GO:0071901	negative regulation of protein serine/threonine kinase activity	1	96	18	21946	0.0759066	0.13433	12.7002	1.11972
GO:0046688	response to copper ion	1	96	18	21946	0.0759066	0.13433	12.7002	1.11972
GO:0001501	skeletal system development	2	96	104	21946	0.0761358	0.13433	4.39623	1.11841
GO:0006869	lipid transport	2	96	107	21946	0.0799486	0.136927	4.27298	1.09719
GO:0001649	osteoblast differentiation	2	96	107	21946	0.0799486	0.136927	4.27298	1.09719
GO:0021904	dorsal/ventral neural tube patterning	1	96	19	21946	0.0799522	0.136927	12.0318	1.09717
GO:0042326	negative regulation of phosphorylation	1	96	19	21946	0.0799522	0.136927	12.0318	1.09717
GO:0000302	response to reactive oxygen species	1	96	19	21946	0.0799522	0.136927	12.0318	1.09717
GO:0001964	startle response	1	96	19	21946	0.0799522	0.136927	12.0318	1.09717
GO:0090398	cellular senescence	1	96	19	21946	0.0799522	0.136927	12.0318	1.09717
GO:0001894	tissue homeostasis	1	96	19	21946	0.0799522	0.136927	12.0318	1.09717
GO:0043393	regulation of protein binding	1	96	19	21946	0.0799522	0.136927	12.0318	1.09717
GO:0006801	superoxide metabolic process	1	96	19	21946	0.0799522	0.136927	12.0318	1.09717
GO:0043542	endothelial cell migration	1	96	20	21946	0.0839803	0.142571	11.4302	1.07582
GO:0032332	positive regulation of chondrocyte differentiation	1	96	20	21946	0.0839803	0.142571	11.4302	1.07582
GO:0045332	phospholipid translocation	1	96	20	21946	0.0839803	0.142571	11.4302	1.07582
GO:0016310	phosphorylation	6	96	702	21946	0.0874528	0.146401	1.95388	1.05823
GO:0048557	embryonic digestive tract morphogenesis	1	96	21	21946	0.087991	0.146401	10.8859	1.05556
GO:0060045	positive regulation of cardiac muscle cell proliferation	1	96	21	21946	0.087991	0.146401	10.8859	1.05556
GO:0001502	cartilage condensation	1	96	21	21946	0.087991	0.146401	10.8859	1.05556
GO:0045736	negative regulation of cyclin-dependent protein serine/threonine kinase activity	1	96	21	21946	0.087991	0.146401	10.8859	1.05556
GO:0042104	positive regulation of activated T cell proliferation	1	96	21	21946	0.087991	0.146401	10.8859	1.05556
GO:0030902	hindbrain development	1	96	21	21946	0.087991	0.146401	10.8859	1.05556
GO:0010468	regulation of gene expression	3	96	241	21946	0.0891196	0.147857	2.8457	1.05003
GO:0001764	neuron migration	2	96	115	21946	0.0903967	0.149551	3.97572	1.04385
GO:0048646	anatomical structure formation involved in morphogenesis	1	96	22	21946	0.0919843	0.151748	10.3911	1.03629
GO:0001822	kidney development	2	96	118	21946	0.0944138	0.155317	3.87465	1.02496
GO:0000281	mitotic cytokinesis	1	96	23	21946	0.0959603	0.156539	9.93931	1.01791
GO:0001702	gastrulation with mouth forming second	1	96	23	21946	0.0959603	0.156539	9.93931	1.01791
GO:0090103	cochlea morphogenesis	1	96	23	21946	0.0959603	0.156539	9.93931	1.01791
GO:2000377	regulation of reactive oxygen species metabolic process	1	96	24	21946	0.099919	0.160751	9.52517	1.00035
GO:0008585	female gonad development	1	96	24	21946	0.099919	0.160751	9.52517	1.00035
GO:0050804	regulation of synaptic transmission	1	96	24	21946	0.099919	0.160751	9.52517	1.00035
GO:0048738	cardiac muscle tissue development	1	96	24	21946	0.099919	0.160751	9.52517	1.00035
GO:0001578	microtubule bundle formation	1	96	24	21946	0.099919	0.160751	9.52517	1.00035
GO:0072332	intrinsic apoptotic signaling pathway by p53 class mediator	1	96	25	21946	0.103861	0.163931	9.14417	0.983549
GO:0050767	regulation of neurogenesis	1	96	25	21946	0.103861	0.163931	9.14417	0.983549
GO:0071353	cellular response to interleukin-4	1	96	25	21946	0.103861	0.163931	9.14417	0.983549
GO:0070979	protein K11-linked ubiquitination	1	96	25	21946	0.103861	0.163931	9.14417	0.983549
GO:0045746	negative regulation of Notch signaling pathway	1	96	25	21946	0.103861	0.163931	9.14417	0.983549
GO:0071773	cellular response to BMP stimulus	1	96	25	21946	0.103861	0.163931	9.14417	0.983549
GO:0035235	ionotropic glutamate receptor signaling pathway	1	96	25	21946	0.103861	0.163931	9.14417	0.983549
GO:0007411	axon guidance	2	96	126	21946	0.105369	0.165865	3.62864	0.977285
GO:0002040	sprouting angiogenesis	1	96	26	21946	0.107785	0.168757	8.79247	0.967441
GO:0045747	positive regulation of Notch signaling pathway	1	96	26	21946	0.107785	0.168757	8.79247	0.967441
GO:0007605	sensory perception of sound	2	96	130	21946	0.110971	0.171203	3.51699	0.954789
GO:0002009	morphogenesis of an epithelium	1	96	27	21946	0.111693	0.171203	8.46682	0.951975
GO:0051017	actin filament bundle assembly	1	96	27	21946	0.111693	0.171203	8.46682	0.951975
GO:0031648	protein destabilization	1	96	27	21946	0.111693	0.171203	8.46682	0.951975
GO:0019216	regulation of lipid metabolic process	1	96	27	21946	0.111693	0.171203	8.46682	0.951975
GO:0051297	centrosome organization	1	96	27	21946	0.111693	0.171203	8.46682	0.951975
GO:0045880	positive regulation of smoothened signaling pathway	1	96	27	21946	0.111693	0.171203	8.46682	0.951975
GO:0035108	limb morphogenesis	1	96	27	21946	0.111693	0.171203	8.46682	0.951975
GO:0006357	regulation of transcription from RNA polymerase II promoter	4	96	426	21946	0.116821	0.178595	2.14652	0.932481
GO:0007569	cell aging	1	96	29	21946	0.119457	0.178879	7.8829	0.922789
GO:0001958	endochondral ossification	1	96	29	21946	0.119457	0.178879	7.8829	0.922789
GO:0045664	regulation of neuron differentiation	1	96	29	21946	0.119457	0.178879	7.8829	0.922789
GO:0021522	spinal cord motor neuron differentiation	1	96	29	21946	0.119457	0.178879	7.8829	0.922789
GO:0042113	B cell activation	1	96	29	21946	0.119457	0.178879	7.8829	0.922789
GO:0032147	activation of protein kinase activity	1	96	29	21946	0.119457	0.178879	7.8829	0.922789
GO:0071549	cellular response to dexamethasone stimulus	1	96	29	21946	0.119457	0.178879	7.8829	0.922789
GO:0007080	mitotic metaphase plate congression	1	96	29	21946	0.119457	0.178879	7.8829	0.922789
GO:0006730	one-carbon metabolic process	1	96	30	21946	0.123314	0.180943	7.62014	0.908988
GO:0050769	positive regulation of neurogenesis	1	96	30	21946	0.123314	0.180943	7.62014	0.908988
GO:0045071	negative regulation of viral genome replication	1	96	30	21946	0.123314	0.180943	7.62014	0.908988
GO:0006284	base-excision repair	1	96	30	21946	0.123314	0.180943	7.62014	0.908988
GO:0001824	blastocyst development	1	96	30	21946	0.123314	0.180943	7.62014	0.908988
GO:0001837	epithelial to mesenchymal transition	1	96	30	21946	0.123314	0.180943	7.62014	0.908988
GO:0048709	oligodendrocyte differentiation	1	96	30	21946	0.123314	0.180943	7.62014	0.908988
GO:0048873	homeostasis of number of cells within a tissue	1	96	30	21946	0.123314	0.180943	7.62014	0.908988
GO:0045184	establishment of protein localization	1	96	31	21946	0.127154	0.184721	7.37433	0.89567
GO:0007369	gastrulation	1	96	31	21946	0.127154	0.184721	7.37433	0.89567
GO:0032467	positive regulation of cytokinesis	1	96	31	21946	0.127154	0.184721	7.37433	0.89567
GO:0060612	adipose tissue development	1	96	31	21946	0.127154	0.184721	7.37433	0.89567
GO:2001240	negative regulation of extrinsic apoptotic signaling pathway in absence of ligand	1	96	32	21946	0.130978	0.187938	7.14388	0.882803
GO:0061077	chaperone-mediated protein folding	1	96	32	21946	0.130978	0.187938	7.14388	0.882803
GO:0045909	positive regulation of vasodilation	1	96	32	21946	0.130978	0.187938	7.14388	0.882803
GO:0042157	lipoprotein metabolic process	1	96	32	21946	0.130978	0.187938	7.14388	0.882803
GO:0042110	T cell activation	1	96	32	21946	0.130978	0.187938	7.14388	0.882803
GO:0051726	regulation of cell cycle	2	96	145	21946	0.132628	0.189217	3.15316	0.877363
GO:0016567	protein ubiquitination	4	96	448	21946	0.133359	0.189217	2.04111	0.874977
GO:0051262	protein tetramerization	1	96	33	21946	0.134785	0.189217	6.9274	0.87036
GO:1902475	L-alpha-amino acid transmembrane transport	1	96	33	21946	0.134785	0.189217	6.9274	0.87036
GO:0007346	regulation of mitotic cell cycle	1	96	33	21946	0.134785	0.189217	6.9274	0.87036
GO:0009888	tissue development	1	96	33	21946	0.134785	0.189217	6.9274	0.87036
GO:0045776	negative regulation of blood pressure	1	96	33	21946	0.134785	0.189217	6.9274	0.87036
GO:0010332	response to gamma radiation	1	96	33	21946	0.134785	0.189217	6.9274	0.87036
GO:0042130	negative regulation of T cell proliferation	1	96	33	21946	0.134785	0.189217	6.9274	0.87036
GO:0050796	regulation of insulin secretion	1	96	34	21946	0.138575	0.190418	6.72365	0.858315
GO:0006879	cellular iron ion homeostasis	1	96	34	21946	0.138575	0.190418	6.72365	0.858315
GO:0048589	developmental growth	1	96	34	21946	0.138575	0.190418	6.72365	0.858315
GO:0071346	cellular response to interferon-gamma	1	96	34	21946	0.138575	0.190418	6.72365	0.858315
GO:0060079	regulation of excitatory postsynaptic membrane potential	1	96	34	21946	0.138575	0.190418	6.72365	0.858315
GO:0030879	mammary gland development	1	96	34	21946	0.138575	0.190418	6.72365	0.858315
GO:0006139	nucleobase-containing compound metabolic process	1	96	34	21946	0.138575	0.190418	6.72365	0.858315
GO:0001707	mesoderm formation	1	96	34	21946	0.138575	0.190418	6.72365	0.858315
GO:0034644	cellular response to UV	1	96	34	21946	0.138575	0.190418	6.72365	0.858315
GO:0048701	embryonic cranial skeleton morphogenesis	1	96	35	21946	0.142349	0.195145	6.53155	0.846645
GO:0000278	mitotic cell cycle	1	96	36	21946	0.146107	0.197973	6.35012	0.83533
GO:0032956	regulation of actin cytoskeleton organization	1	96	36	21946	0.146107	0.197973	6.35012	0.83533
GO:0051276	chromosome organization	1	96	36	21946	0.146107	0.197973	6.35012	0.83533
GO:0000723	telomere maintenance	1	96	36	21946	0.146107	0.197973	6.35012	0.83533
GO:0048754	branching morphogenesis of an epithelial tube	1	96	36	21946	0.146107	0.197973	6.35012	0.83533
GO:0032508	DNA duplex unwinding	1	96	37	21946	0.149848	0.201639	6.17849	0.824349
GO:0006289	nucleotide-excision repair	1	96	37	21946	0.149848	0.201639	6.17849	0.824349
GO:0046677	response to antibiotic	1	96	37	21946	0.149848	0.201639	6.17849	0.824349
GO:0048167	regulation of synaptic plasticity	1	96	38	21946	0.153573	0.205303	6.0159	0.813684
GO:0015914	phospholipid transport	1	96	38	21946	0.153573	0.205303	6.0159	0.813684
GO:0030335	positive regulation of cell migration	2	96	159	21946	0.153626	0.205303	2.87552	0.813536
GO:0051496	positive regulation of stress fiber assembly	1	96	39	21946	0.157282	0.208757	5.86165	0.80332
GO:0000413	protein peptidyl-prolyl isomerization	1	96	39	21946	0.157282	0.208757	5.86165	0.80332
GO:0071897	DNA biosynthetic process	1	96	39	21946	0.157282	0.208757	5.86165	0.80332
GO:0008543	fibroblast growth factor receptor signaling pathway	1	96	40	21946	0.160975	0.212691	5.7151	0.793241
GO:0038083	peptidyl-tyrosine autophosphorylation	1	96	40	21946	0.160975	0.212691	5.7151	0.793241
GO:0035249	synaptic transmission, glutamatergic	1	96	41	21946	0.164652	0.215598	5.57571	0.783432
GO:1901215	negative regulation of neuron death	1	96	41	21946	0.164652	0.215598	5.57571	0.783432
GO:0097190	apoptotic signaling pathway	1	96	41	21946	0.164652	0.215598	5.57571	0.783432
GO:0055072	iron ion homeostasis	1	96	41	21946	0.164652	0.215598	5.57571	0.783432
GO:0046777	protein autophosphorylation	2	96	168	21946	0.167447	0.218767	2.72148	0.776123
GO:0007266	Rho protein signal transduction	1	96	42	21946	0.168313	0.21892	5.44296	0.773882
GO:0031018	endocrine pancreas development	1	96	42	21946	0.168313	0.21892	5.44296	0.773882
GO:0006508	proteolysis	5	96	670	21946	0.170102	0.220754	1.706	0.769291
GO:0048706	embryonic skeletal system development	1	96	43	21946	0.171958	0.22187	5.31638	0.764577
GO:0032091	negative regulation of protein binding	1	96	43	21946	0.171958	0.22187	5.31638	0.764577
GO:0010951	negative regulation of endopeptidase activity	2	96	171	21946	0.172101	0.22187	2.67373	0.764215
GO:0016477	cell migration	2	96	173	21946	0.175217	0.224875	2.64282	0.756425
GO:0000910	cytokinesis	1	96	44	21946	0.175588	0.224875	5.19555	0.755506
GO:0070936	protein K48-linked ubiquitination	1	96	44	21946	0.175588	0.224875	5.19555	0.755506
GO:0051865	protein autoubiquitination	1	96	45	21946	0.179201	0.229001	5.08009	0.746659
GO:0032496	response to lipopolysaccharide	2	96	177	21946	0.181474	0.231399	2.5831	0.741185
GO:0035019	somatic stem cell maintenance	1	96	46	21946	0.182799	0.232386	4.96966	0.738026
GO:0071222	cellular response to lipopolysaccharide	2	96	178	21946	0.183044	0.232386	2.56859	0.737444
GO:0010629	negative regulation of gene expression	2	96	180	21946	0.18619	0.23509	2.54005	0.730045
GO:0003151	outflow tract morphogenesis	1	96	47	21946	0.186381	0.23509	4.86392	0.729598
GO:0001558	regulation of cell growth	1	96	47	21946	0.186381	0.23509	4.86392	0.729598
GO:0030512	negative regulation of transforming growth factor beta receptor signaling pathway	1	96	48	21946	0.189948	0.238046	4.76259	0.721366
GO:0032436	positive regulation of proteasomal ubiquitin-dependent protein catabolic process	1	96	48	21946	0.189948	0.238046	4.76259	0.721366
GO:0001932	regulation of protein phosphorylation	1	96	48	21946	0.189948	0.238046	4.76259	0.721366
GO:0060348	bone development	1	96	49	21946	0.193499	0.24146	4.66539	0.713321
GO:0048705	skeletal system morphogenesis	1	96	49	21946	0.193499	0.24146	4.66539	0.713321
GO:0006464	cellular protein modification process	1	96	50	21946	0.197035	0.244307	4.57208	0.705457
GO:0010212	response to ionizing radiation	1	96	50	21946	0.197035	0.244307	4.57208	0.705457
GO:0032092	positive regulation of protein binding	1	96	50	21946	0.197035	0.244307	4.57208	0.705457
GO:0030178	negative regulation of Wnt signaling pathway	1	96	51	21946	0.200555	0.247098	4.48243	0.697766
GO:0043280	positive regulation of cysteine-type endopeptidase activity involved in apoptotic process	1	96	51	21946	0.200555	0.247098	4.48243	0.697766
GO:0009058	biosynthetic process	1	96	51	21946	0.200555	0.247098	4.48243	0.697766
GO:0010923	negative regulation of phosphatase activity	1	96	52	21946	0.204061	0.250887	4.39623	0.690241
GO:0071333	cellular response to glucose stimulus	1	96	53	21946	0.207551	0.254108	4.31329	0.682876
GO:0045732	positive regulation of protein catabolic process	1	96	53	21946	0.207551	0.254108	4.31329	0.682876
GO:0006302	double-strand break repair	1	96	54	21946	0.211026	0.257284	4.23341	0.675665
GO:0021766	hippocampus development	1	96	54	21946	0.211026	0.257284	4.23341	0.675665
GO:0007283	spermatogenesis	3	96	363	21946	0.212378	0.258393	1.88929	0.67289
GO:0007155	cell adhesion	4	96	544	21946	0.215098	0.261158	1.68091	0.667364
GO:0050885	neuromuscular process controlling balance	1	96	56	21946	0.21793	0.262415	4.08222	0.661683
GO:0008630	intrinsic apoptotic signaling pathway in response to DNA damage	1	96	56	21946	0.21793	0.262415	4.08222	0.661683
GO:0021987	cerebral cortex development	1	96	56	21946	0.21793	0.262415	4.08222	0.661683
GO:0043588	skin development	1	96	56	21946	0.21793	0.262415	4.08222	0.661683
GO:0042787	protein ubiquitination involved in ubiquitin-dependent protein catabolic process	1	96	58	21946	0.224775	0.268993	3.94145	0.648252
GO:0051259	protein oligomerization	1	96	58	21946	0.224775	0.268993	3.94145	0.648252
GO:0032880	regulation of protein localization	1	96	58	21946	0.224775	0.268993	3.94145	0.648252
GO:0016525	negative regulation of angiogenesis	1	96	59	21946	0.228175	0.272503	3.87465	0.641732
GO:0071300	cellular response to retinoic acid	1	96	60	21946	0.23156	0.275982	3.81007	0.635336
GO:0006915	apoptotic process	4	96	564	21946	0.233665	0.277924	1.62131	0.631406
GO:0007030	Golgi organization	1	96	62	21946	0.238287	0.282271	3.68716	0.6229
GO:0048839	inner ear development	1	96	62	21946	0.238287	0.282271	3.68716	0.6229
GO:0030162	regulation of proteolysis	1	96	63	21946	0.241628	0.285073	3.62864	0.616852
GO:0045444	fat cell differentiation	1	96	63	21946	0.241628	0.285073	3.62864	0.616852
GO:0001570	vasculogenesis	1	96	64	21946	0.244955	0.288415	3.57194	0.610913
GO:0071407	cellular response to organic cyclic compound	1	96	65	21946	0.248268	0.291727	3.51699	0.605079
GO:0009612	response to mechanical stimulus	1	96	66	21946	0.251566	0.293829	3.4637	0.599348
GO:0045665	negative regulation of neuron differentiation	1	96	66	21946	0.251566	0.293829	3.4637	0.599348
GO:0051289	protein homotetramerization	1	96	66	21946	0.251566	0.293829	3.4637	0.599348
GO:0071363	cellular response to growth factor stimulus	1	96	67	21946	0.25485	0.29707	3.412	0.593716
GO:0050679	positive regulation of epithelial cell proliferation	1	96	72	21946	0.271056	0.314705	3.17506	0.566941
GO:0043010	camera-type eye development	1	96	72	21946	0.271056	0.314705	3.17506	0.566941
GO:0035023	regulation of Rho protein signal transduction	1	96	73	21946	0.274255	0.317159	3.13156	0.561845
GO:0050728	negative regulation of inflammatory response	1	96	73	21946	0.274255	0.317159	3.13156	0.561845
GO:0008104	protein localization	1	96	74	21946	0.277441	0.319577	3.08925	0.55683
GO:0001933	negative regulation of protein phosphorylation	1	96	74	21946	0.277441	0.319577	3.08925	0.55683
GO:0007015	actin filament organization	1	96	75	21946	0.280612	0.322593	3.04806	0.551894
GO:0043086	negative regulation of catalytic activity	1	96	76	21946	0.28377	0.325583	3.00795	0.547034
GO:0060041	retina development in camera-type eye	1	96	77	21946	0.286914	0.327901	2.96889	0.542249
GO:0007267	cell-cell signaling	1	96	77	21946	0.286914	0.327901	2.96889	0.542249
GO:0007160	cell-matrix adhesion	1	96	79	21946	0.293161	0.334386	2.89372	0.532894
GO:0000209	protein polyubiquitination	1	96	80	21946	0.296264	0.337267	2.85755	0.528321
GO:0030900	forebrain development	1	96	83	21946	0.305493	0.347097	2.75427	0.514999
GO:0051321	meiotic cell cycle	1	96	84	21946	0.308542	0.349881	2.72148	0.510686
GO:0060070	canonical Wnt signaling pathway	1	96	85	21946	0.311578	0.352198	2.68946	0.506433
GO:0006200	ATP catabolic process	2	96	258	21946	0.311792	0.352198	1.77213	0.506135
GO:0001843	neural tube closure	1	96	86	21946	0.314602	0.354686	2.65819	0.502239
GO:0042391	regulation of membrane potential	1	96	87	21946	0.317612	0.356702	2.62763	0.498104
GO:0007050	cell cycle arrest	1	96	87	21946	0.317612	0.356702	2.62763	0.498104
GO:0016568	chromatin modification	2	96	268	21946	0.32786	0.367505	1.706	0.484312
GO:0001503	ossification	1	96	91	21946	0.329521	0.36866	2.51213	0.482117
GO:0043410	positive regulation of MAPK cascade	1	96	92	21946	0.332466	0.369829	2.48483	0.478252
GO:0090305	nucleic acid phosphodiester bond hydrolysis	1	96	92	21946	0.332466	0.369829	2.48483	0.478252
GO:0042060	wound healing	1	96	92	21946	0.332466	0.369829	2.48483	0.478252
GO:0002244	hematopoietic progenitor cell differentiation	1	96	93	21946	0.335399	0.372382	2.45811	0.474439
GO:0050821	protein stabilization	1	96	95	21946	0.341225	0.378132	2.40636	0.466959
GO:0045666	positive regulation of neuron differentiation	1	96	97	21946	0.347001	0.383804	2.35674	0.459669
GO:0035264	multicellular organism growth	1	96	98	21946	0.34987	0.385517	2.3327	0.456093
GO:0001889	liver development	1	96	98	21946	0.34987	0.385517	2.3327	0.456093
GO:0032321	positive regulation of Rho GTPase activity	1	96	99	21946	0.352727	0.387204	2.30913	0.452561
GO:0007169	transmembrane receptor protein tyrosine kinase signaling pathway	1	96	99	21946	0.352727	0.387204	2.30913	0.452561
GO:0007218	neuropeptide signaling pathway	1	96	100	21946	0.355571	0.388138	2.28604	0.449073
GO:0051091	positive regulation of sequence-specific DNA binding transcription factor activity	1	96	100	21946	0.355571	0.388138	2.28604	0.449073
GO:0035725	sodium ion transmembrane transport	1	96	100	21946	0.355571	0.388138	2.28604	0.449073
GO:0001701	in utero embryonic development	2	96	286	21946	0.356523	0.38845	1.59863	0.447913
GO:0006898	receptor-mediated endocytosis	1	96	101	21946	0.358403	0.389047	2.26341	0.445628
GO:0009887	organ morphogenesis	1	96	101	21946	0.358403	0.389047	2.26341	0.445628
GO:0006812	cation transport	1	96	107	21946	0.375138	0.405704	2.13649	0.425809
GO:0009790	embryo development	1	96	107	21946	0.375138	0.405704	2.13649	0.425809
GO:0050790	regulation of catalytic activity	1	96	108	21946	0.377884	0.407919	2.11671	0.422641
GO:0009952	anterior/posterior pattern specification	1	96	110	21946	0.383342	0.413048	2.07822	0.416414
GO:0007166	cell surface receptor signaling pathway	1	96	111	21946	0.386053	0.415203	2.0595	0.413353
GO:0007623	circadian rhythm	1	96	112	21946	0.388752	0.417337	2.04111	0.410327
GO:0007601	visual perception	1	96	113	21946	0.39144	0.419451	2.02305	0.407335
GO:0045087	innate immune response	2	96	316	21946	0.403284	0.431352	1.44686	0.394389
GO:0030308	negative regulation of cell growth	1	96	119	21946	0.407321	0.43408	1.92104	0.390063
GO:0042593	glucose homeostasis	1	96	119	21946	0.407321	0.43408	1.92104	0.390063
GO:0006814	sodium ion transport	1	96	124	21946	0.420242	0.445774	1.84358	0.3765
GO:0070374	positive regulation of ERK1 and ERK2 cascade	1	96	124	21946	0.420242	0.445774	1.84358	0.3765
GO:0045892	negative regulation of transcription, DNA-templated	3	96	539	21946	0.420584	0.445774	1.27238	0.376147
GO:0006457	protein folding	1	96	126	21946	0.425332	0.449989	1.81432	0.371272
GO:0010466	negative regulation of peptidase activity	1	96	130	21946	0.435379	0.459786	1.75849	0.361132
GO:0098655	cation transmembrane transport	1	96	132	21946	0.440338	0.464183	1.73185	0.356214
GO:0006470	protein dephosphorylation	1	96	134	21946	0.445253	0.468518	1.706	0.351393
GO:0030030	cell projection organization	1	96	135	21946	0.447695	0.470156	1.69336	0.349018
GO:0008285	negative regulation of cell proliferation	2	96	346	21946	0.448419	0.470156	1.32141	0.348316
GO:0055114	oxidation-reduction process	4	96	786	21946	0.451915	0.472785	1.16338	0.344943
GO:0042742	defense response to bacterium	1	96	137	21946	0.452546	0.472785	1.66864	0.344337
GO:0018108	peptidyl-tyrosine phosphorylation	1	96	138	21946	0.454956	0.474454	1.65655	0.342031
GO:0051607	defense response to virus	1	96	141	21946	0.462122	0.481069	1.62131	0.335243
GO:0007399	nervous system development	2	96	357	21946	0.464497	0.48268	1.2807	0.333017
GO:0007156	homophilic cell adhesion via plasma membrane adhesion molecules	1	96	143	21946	0.466848	0.484262	1.59863	0.330824
GO:0043123	positive regulation of I-kappaB kinase/NF-kappaB signaling	1	96	145	21946	0.471533	0.488254	1.57658	0.326488
GO:0006511	ubiquitin-dependent protein catabolic process	1	96	150	21946	0.483067	0.499312	1.52403	0.315992
GO:0008152	metabolic process	7	96	1502	21946	0.487854	0.503369	1.0654	0.31171
GO:0006486	protein glycosylation	1	96	153	21946	0.489868	0.504556	1.49414	0.309921
GO:0030036	actin cytoskeleton organization	1	96	154	21946	0.492115	0.505978	1.48444	0.307933
GO:0051260	protein homooligomerization	1	96	180	21946	0.547224	0.56165	1.27002	0.261835
GO:0007507	heart development	1	96	202	21946	0.589201	0.603673	1.1317	0.229737
GO:0034220	ion transmembrane transport	1	96	209	21946	0.601732	0.615431	1.0938	0.220597
GO:0055085	transmembrane transport	2	96	470	21946	0.612538	0.625388	0.972784	0.212867
GO:0001525	angiogenesis	1	96	224	21946	0.627323	0.639366	1.02055	0.202509
GO:0008380	RNA splicing	1	96	240	21946	0.652829	0.664202	0.952517	0.185201
GO:0010628	positive regulation of gene expression	1	96	281	21946	0.710569	0.721691	0.813538	0.148394
GO:0043547	positive regulation of GTPase activity	1	96	282	21946	0.711852	0.721739	0.810653	0.14761
GO:0006954	inflammatory response	1	96	283	21946	0.713129	0.72178	0.807789	0.146832
GO:0006397	mRNA processing	1	96	313	21946	0.748937	0.756712	0.730365	0.125555
GO:0006811	ion transport	2	96	614	21946	0.7538	0.760309	0.744639	0.122744
GO:0043066	negative regulation of apoptotic process	1	96	514	21946	0.897734	0.903925	0.444755	0.0468525
GO:0006810	transport	5	96	1921	21946	0.930719	0.935524	0.595013	0.0311816
GO:0007165	signal transduction	5	96	2407	21946	0.98419	0.987572	0.474874	0.00692125
GO:0008150	biological_process	19	96	7249	21946	0.998627	0.999896	0.599183	0.000596664
GO:0007186	G-protein coupled receptor signaling pathway	1	96	1995	21946	0.999896	0.999896	0.114589	4.52114e-05

## Sheet: DownGO2Gene
Table S2. The gene ontology of DEGs in the embryonic cortex
GOID	GOTerm	QueryID	Symbol	Description	P-Value	FDR	Enrichment
GO:0007049	cell cycle	Bora	Bora	Protein aurora borealis	1.44475e-12	8.43732e-10	7.55716
GO:0007049	cell cycle	Pkmyt1	Pkmyt1	Membrane-associated tyrosine- and threonine-specific cdc2-inhibitory kinase	1.44475e-12	8.43732e-10	7.55716
GO:0007049	cell cycle	Insm1	Insm1	Insm1 protein	1.44475e-12	8.43732e-10	7.55716
GO:0007049	cell cycle	Cdca8	Cdca8	Borealin	1.44475e-12	8.43732e-10	7.55716
GO:0007049	cell cycle	Ticrr	Ticrr	Putative uncharacterized protein	1.44475e-12	8.43732e-10	7.55716
GO:0007049	cell cycle	Chtf18	Chtf18	Chromosome transmission fidelity protein 18 homolog	1.44475e-12	8.43732e-10	7.55716
GO:0007049	cell cycle	Aurkb	Aurkb	Aurora kinase B	1.44475e-12	8.43732e-10	7.55716
GO:0007049	cell cycle	Kif18b	Kif18b	Kinesin-like protein KIF18B	1.44475e-12	8.43732e-10	7.55716
GO:0007049	cell cycle	Cdkn2c	Cdkn2c	Putative uncharacterized protein	1.44475e-12	8.43732e-10	7.55716
GO:0007049	cell cycle	Uhrf1	Uhrf1	E3 ubiquitin-protein ligase UHRF1	1.44475e-12	8.43732e-10	7.55716
GO:0007049	cell cycle	Chek2	Chek2	Putative uncharacterized protein	1.44475e-12	8.43732e-10	7.55716
GO:0007049	cell cycle	Plk1	Plk1	Polo like kinase	1.44475e-12	8.43732e-10	7.55716
GO:0007049	cell cycle	Ube2c	Ube2c	Ubiquitin-conjugating enzyme E2C	1.44475e-12	8.43732e-10	7.55716
GO:0007049	cell cycle	Cdt1	Cdt1	DNA replication factor Cdt1	1.44475e-12	8.43732e-10	7.55716
GO:0007049	cell cycle	Mybl2	Mybl2	Myb-related protein B	1.44475e-12	8.43732e-10	7.55716
GO:0007049	cell cycle	Foxm1	Foxm1	Forkhead box protein M1	1.44475e-12	8.43732e-10	7.55716
GO:0007049	cell cycle	Ska1	Ska1	Spindle and kinetochore-associated protein 1	1.44475e-12	8.43732e-10	7.55716
GO:0007049	cell cycle	E2f2	E2f2	Transcription factor E2F2	1.44475e-12	8.43732e-10	7.55716
GO:0007049	cell cycle	Ccne1	Ccne1	Ccne1 protein	1.44475e-12	8.43732e-10	7.55716
GO:0007049	cell cycle	Clspn	Clspn	Claspin	1.44475e-12	8.43732e-10	7.55716
GO:0006281	DNA repair	Neil3	Neil3	Endonuclease 8-like 3	9.1154e-07	0.00026617	7.49522
GO:0006281	DNA repair	Ticrr	Ticrr	Putative uncharacterized protein	9.1154e-07	0.00026617	7.49522
GO:0006281	DNA repair	Pole	Pole	DNA polymerase epsilon catalytic subunit A	9.1154e-07	0.00026617	7.49522
GO:0006281	DNA repair	Uhrf1	Uhrf1	E3 ubiquitin-protein ligase UHRF1	9.1154e-07	0.00026617	7.49522
GO:0006281	DNA repair	Chek2	Chek2	Putative uncharacterized protein	9.1154e-07	0.00026617	7.49522
GO:0006281	DNA repair	Exo1	Exo1	Exonuclease 1	9.1154e-07	0.00026617	7.49522
GO:0006281	DNA repair	Foxm1	Foxm1	Forkhead box protein M1	9.1154e-07	0.00026617	7.49522
GO:0006281	DNA repair	Fanca	Fanca	Fanconi anemia, complementation group A	9.1154e-07	0.00026617	7.49522
GO:0006281	DNA repair	Clspn	Clspn	Claspin	9.1154e-07	0.00026617	7.49522
GO:0006281	DNA repair	Pif1	Pif1	ATP-dependent DNA helicase PIF1	9.1154e-07	0.00026617	7.49522
GO:0000122	negative regulation of transcription from RNA polymerase II promoter	Insm1	Insm1	Insm1 protein	1.85167e-06	0.000339285	4.62494
GO:0000122	negative regulation of transcription from RNA polymerase II promoter	Aurkb	Aurkb	Aurora kinase B	1.85167e-06	0.000339285	4.62494
GO:0000122	negative regulation of transcription from RNA polymerase II promoter	Vax1	Vax1	Ventral anterior homeobox 1	1.85167e-06	0.000339285	4.62494
GO:0000122	negative regulation of transcription from RNA polymerase II promoter	Uhrf1	Uhrf1	E3 ubiquitin-protein ligase UHRF1	1.85167e-06	0.000339285	4.62494
GO:0000122	negative regulation of transcription from RNA polymerase II promoter	Eomes	Eomes	Eomesodermin homolog	1.85167e-06	0.000339285	4.62494
GO:0000122	negative regulation of transcription from RNA polymerase II promoter	Plk1	Plk1	Polo like kinase	1.85167e-06	0.000339285	4.62494
GO:0000122	negative regulation of transcription from RNA polymerase II promoter	Gli2	Gli2	GLI-Kruppel family member	1.85167e-06	0.000339285	4.62494
GO:0000122	negative regulation of transcription from RNA polymerase II promoter	Foxm1	Foxm1	Forkhead box protein M1	1.85167e-06	0.000339285	4.62494
GO:0000122	negative regulation of transcription from RNA polymerase II promoter	Tfap2c	Tfap2c	Transcription factor AP-2 gamma	1.85167e-06	0.000339285	4.62494
GO:0000122	negative regulation of transcription from RNA polymerase II promoter	Sorbs3	Sorbs3	Vinexin-g	1.85167e-06	0.000339285	4.62494
GO:0000122	negative regulation of transcription from RNA polymerase II promoter	Tbx2	Tbx2	Putative uncharacterized protein	1.85167e-06	0.000339285	4.62494
GO:0000122	negative regulation of transcription from RNA polymerase II promoter	Dlx2	Dlx2	Homeobox protein DLX-2	1.85167e-06	0.000339285	4.62494
GO:0000122	negative regulation of transcription from RNA polymerase II promoter	Tcf7	Tcf7	Tcf7 protein	1.85167e-06	0.000339285	4.62494
GO:0000122	negative regulation of transcription from RNA polymerase II promoter	Sox3	Sox3	Transcription factor SOX-3	1.85167e-06	0.000339285	4.62494
GO:0007067	mitotic nuclear division	Bora	Bora	Protein aurora borealis	2.32387e-06	0.000339285	7.82296
GO:0007067	mitotic nuclear division	Cdca8	Cdca8	Borealin	2.32387e-06	0.000339285	7.82296
GO:0007067	mitotic nuclear division	Aurkb	Aurkb	Aurora kinase B	2.32387e-06	0.000339285	7.82296
GO:0007067	mitotic nuclear division	Espl1	Espl1	Espl1 protein	2.32387e-06	0.000339285	7.82296
GO:0007067	mitotic nuclear division	Kif18b	Kif18b	Kinesin-like protein KIF18B	2.32387e-06	0.000339285	7.82296
GO:0007067	mitotic nuclear division	Chek2	Chek2	Putative uncharacterized protein	2.32387e-06	0.000339285	7.82296
GO:0007067	mitotic nuclear division	Plk1	Plk1	Polo like kinase	2.32387e-06	0.000339285	7.82296
GO:0007067	mitotic nuclear division	Ube2c	Ube2c	Ubiquitin-conjugating enzyme E2C	2.32387e-06	0.000339285	7.82296
GO:0007067	mitotic nuclear division	Ska1	Ska1	Spindle and kinetochore-associated protein 1	2.32387e-06	0.000339285	7.82296
GO:0006974	cellular response to DNA damage stimulus	Neil3	Neil3	Endonuclease 8-like 3	8.48851e-06	0.000991458	5.83174
GO:0006974	cellular response to DNA damage stimulus	Ticrr	Ticrr	Putative uncharacterized protein	8.48851e-06	0.000991458	5.83174
GO:0006974	cellular response to DNA damage stimulus	Pole	Pole	DNA polymerase epsilon catalytic subunit A	8.48851e-06	0.000991458	5.83174
GO:0006974	cellular response to DNA damage stimulus	Uhrf1	Uhrf1	E3 ubiquitin-protein ligase UHRF1	8.48851e-06	0.000991458	5.83174
GO:0006974	cellular response to DNA damage stimulus	Chek2	Chek2	Putative uncharacterized protein	8.48851e-06	0.000991458	5.83174
GO:0006974	cellular response to DNA damage stimulus	Exo1	Exo1	Exonuclease 1	8.48851e-06	0.000991458	5.83174
GO:0006974	cellular response to DNA damage stimulus	Foxm1	Foxm1	Forkhead box protein M1	8.48851e-06	0.000991458	5.83174
GO:0006974	cellular response to DNA damage stimulus	Fanca	Fanca	Fanconi anemia, complementation group A	8.48851e-06	0.000991458	5.83174
GO:0006974	cellular response to DNA damage stimulus	Clspn	Clspn	Claspin	8.48851e-06	0.000991458	5.83174
GO:0006974	cellular response to DNA damage stimulus	Pif1	Pif1	ATP-dependent DNA helicase PIF1	8.48851e-06	0.000991458	5.83174
GO:0006351	transcription, DNA-templated	Creb5	Creb5	cAMP responsive element binding protein 5	1.23666e-05	0.00120369	2.71707
GO:0006351	transcription, DNA-templated	Insm1	Insm1	Insm1 protein	1.23666e-05	0.00120369	2.71707
GO:0006351	transcription, DNA-templated	Litaf	Litaf	Lipopolysaccharide-induced tumor necrosis factor-alpha factor homolog	1.23666e-05	0.00120369	2.71707
GO:0006351	transcription, DNA-templated	Ttf2	Ttf2	Transcription termination factor 2	1.23666e-05	0.00120369	2.71707
GO:0006351	transcription, DNA-templated	Pou5f2	Pou5f2	POU domain, class 5, transcription factor 2	1.23666e-05	0.00120369	2.71707
GO:0006351	transcription, DNA-templated	Nhlh1	Nhlh1	Helix-loop-helix protein 1	1.23666e-05	0.00120369	2.71707
GO:0006351	transcription, DNA-templated	Gli1	Gli1	Gli1 protein	1.23666e-05	0.00120369	2.71707
GO:0006351	transcription, DNA-templated	Vax1	Vax1	Ventral anterior homeobox 1	1.23666e-05	0.00120369	2.71707
GO:0006351	transcription, DNA-templated	Uhrf1	Uhrf1	E3 ubiquitin-protein ligase UHRF1	1.23666e-05	0.00120369	2.71707
GO:0006351	transcription, DNA-templated	Chek2	Chek2	Putative uncharacterized protein	1.23666e-05	0.00120369	2.71707
GO:0006351	transcription, DNA-templated	Eomes	Eomes	Eomesodermin homolog	1.23666e-05	0.00120369	2.71707
GO:0006351	transcription, DNA-templated	Loxl2	Loxl2	Lysyl oxidase homolog 2	1.23666e-05	0.00120369	2.71707
GO:0006351	transcription, DNA-templated	Gli2	Gli2	GLI-Kruppel family member	1.23666e-05	0.00120369	2.71707
GO:0006351	transcription, DNA-templated	Mybl2	Mybl2	Myb-related protein B	1.23666e-05	0.00120369	2.71707
GO:0006351	transcription, DNA-templated	Pawr	Pawr	Putative uncharacterized protein	1.23666e-05	0.00120369	2.71707
GO:0006351	transcription, DNA-templated	Foxm1	Foxm1	Forkhead box protein M1	1.23666e-05	0.00120369	2.71707
GO:0006351	transcription, DNA-templated	Cdca7	Cdca7	Cell division cycle-associated protein 7	1.23666e-05	0.00120369	2.71707
GO:0006351	transcription, DNA-templated	Tfap2c	Tfap2c	Transcription factor AP-2 gamma	1.23666e-05	0.00120369	2.71707
GO:0006351	transcription, DNA-templated	E2f2	E2f2	Transcription factor E2F2	1.23666e-05	0.00120369	2.71707
GO:0006351	transcription, DNA-templated	Tbx2	Tbx2	Putative uncharacterized protein	1.23666e-05	0.00120369	2.71707
GO:0006351	transcription, DNA-templated	Tcf7	Tcf7	Tcf7 protein	1.23666e-05	0.00120369	2.71707
GO:0006351	transcription, DNA-templated	Sox3	Sox3	Transcription factor SOX-3	1.23666e-05	0.00120369	2.71707
GO:0007418	ventral midline development	Gli1	Gli1	Gli1 protein	1.89367e-05	0.00138238	228.604
GO:0007418	ventral midline development	Gli2	Gli2	GLI-Kruppel family member	1.89367e-05	0.00138238	228.604
GO:0060032	notochord regression	Gli1	Gli1	Gli1 protein	1.89367e-05	0.00138238	228.604
GO:0060032	notochord regression	Gli2	Gli2	GLI-Kruppel family member	1.89367e-05	0.00138238	228.604
GO:0051301	cell division	Bora	Bora	Protein aurora borealis	2.6364e-05	0.00154609	5.77932
GO:0051301	cell division	Cdca8	Cdca8	Borealin	2.6364e-05	0.00154609	5.77932
GO:0051301	cell division	Aurkb	Aurkb	Aurora kinase B	2.6364e-05	0.00154609	5.77932
GO:0051301	cell division	Kif18b	Kif18b	Kinesin-like protein KIF18B	2.6364e-05	0.00154609	5.77932
GO:0051301	cell division	Chek2	Chek2	Putative uncharacterized protein	2.6364e-05	0.00154609	5.77932
GO:0051301	cell division	Plk1	Plk1	Polo like kinase	2.6364e-05	0.00154609	5.77932
GO:0051301	cell division	Ube2c	Ube2c	Ubiquitin-conjugating enzyme E2C	2.6364e-05	0.00154609	5.77932
GO:0051301	cell division	Ska1	Ska1	Spindle and kinetochore-associated protein 1	2.6364e-05	0.00154609	5.77932
GO:0051301	cell division	Ccne1	Ccne1	Ccne1 protein	2.6364e-05	0.00154609	5.77932
GO:0042127	regulation of cell proliferation	Nos2	Nos2	Nitric oxide synthase 2	2.64742e-05	0.00154609	8.08197
GO:0042127	regulation of cell proliferation	Srms	Srms	Non-specific protein-tyrosine kinase	2.64742e-05	0.00154609	8.08197
GO:0042127	regulation of cell proliferation	Foxm1	Foxm1	Forkhead box protein M1	2.64742e-05	0.00154609	8.08197
GO:0042127	regulation of cell proliferation	Cdca7	Cdca7	Cell division cycle-associated protein 7	2.64742e-05	0.00154609	8.08197
GO:0042127	regulation of cell proliferation	Tfap2c	Tfap2c	Transcription factor AP-2 gamma	2.64742e-05	0.00154609	8.08197
GO:0042127	regulation of cell proliferation	Fanca	Fanca	Fanconi anemia, complementation group A	2.64742e-05	0.00154609	8.08197
GO:0042127	regulation of cell proliferation	Tcf7	Tcf7	Tcf7 protein	2.64742e-05	0.00154609	8.08197
GO:0030174	regulation of DNA-dependent DNA replication initiation	Ticrr	Ticrr	Putative uncharacterized protein	5.66478e-05	0.00275686	152.403
GO:0030174	regulation of DNA-dependent DNA replication initiation	Cdt1	Cdt1	DNA replication factor Cdt1	5.66478e-05	0.00275686	152.403
GO:0033314	mitotic DNA replication checkpoint	Ticrr	Ticrr	Putative uncharacterized protein	5.66478e-05	0.00275686	152.403
GO:0033314	mitotic DNA replication checkpoint	Clspn	Clspn	Claspin	5.66478e-05	0.00275686	152.403
GO:0000070	mitotic sister chromatid segregation	Espl1	Espl1	Espl1 protein	7.47044e-05	0.00322332	36.0954
GO:0000070	mitotic sister chromatid segregation	Kif18b	Kif18b	Kinesin-like protein KIF18B	7.47044e-05	0.00322332	36.0954
GO:0000070	mitotic sister chromatid segregation	Plk1	Plk1	Polo like kinase	7.47044e-05	0.00322332	36.0954
GO:0006355	regulation of transcription, DNA-templated	Creb5	Creb5	cAMP responsive element binding protein 5	7.72714e-05	0.00322332	2.34623
GO:0006355	regulation of transcription, DNA-templated	Insm1	Insm1	Insm1 protein	7.72714e-05	0.00322332	2.34623
GO:0006355	regulation of transcription, DNA-templated	Litaf	Litaf	Lipopolysaccharide-induced tumor necrosis factor-alpha factor homolog	7.72714e-05	0.00322332	2.34623
GO:0006355	regulation of transcription, DNA-templated	Ttf2	Ttf2	Transcription termination factor 2	7.72714e-05	0.00322332	2.34623
GO:0006355	regulation of transcription, DNA-templated	Pou5f2	Pou5f2	POU domain, class 5, transcription factor 2	7.72714e-05	0.00322332	2.34623
GO:0006355	regulation of transcription, DNA-templated	Nhlh1	Nhlh1	Helix-loop-helix protein 1	7.72714e-05	0.00322332	2.34623
GO:0006355	regulation of transcription, DNA-templated	Gli1	Gli1	Gli1 protein	7.72714e-05	0.00322332	2.34623
GO:0006355	regulation of transcription, DNA-templated	Vax1	Vax1	Ventral anterior homeobox 1	7.72714e-05	0.00322332	2.34623
GO:0006355	regulation of transcription, DNA-templated	Uhrf1	Uhrf1	E3 ubiquitin-protein ligase UHRF1	7.72714e-05	0.00322332	2.34623
GO:0006355	regulation of transcription, DNA-templated	Chek2	Chek2	Putative uncharacterized protein	7.72714e-05	0.00322332	2.34623
GO:0006355	regulation of transcription, DNA-templated	Eomes	Eomes	Eomesodermin homolog	7.72714e-05	0.00322332	2.34623
GO:0006355	regulation of transcription, DNA-templated	Loxl2	Loxl2	Lysyl oxidase homolog 2	7.72714e-05	0.00322332	2.34623
GO:0006355	regulation of transcription, DNA-templated	Gli2	Gli2	GLI-Kruppel family member	7.72714e-05	0.00322332	2.34623
GO:0006355	regulation of transcription, DNA-templated	Mybl2	Mybl2	Myb-related protein B	7.72714e-05	0.00322332	2.34623
GO:0006355	regulation of transcription, DNA-templated	Pawr	Pawr	Putative uncharacterized protein	7.72714e-05	0.00322332	2.34623
GO:0006355	regulation of transcription, DNA-templated	Foxm1	Foxm1	Forkhead box protein M1	7.72714e-05	0.00322332	2.34623
GO:0006355	regulation of transcription, DNA-templated	Cdca7	Cdca7	Cell division cycle-associated protein 7	7.72714e-05	0.00322332	2.34623
GO:0006355	regulation of transcription, DNA-templated	Tfap2c	Tfap2c	Transcription factor AP-2 gamma	7.72714e-05	0.00322332	2.34623
GO:0006355	regulation of transcription, DNA-templated	E2f2	E2f2	Transcription factor E2F2	7.72714e-05	0.00322332	2.34623
GO:0006355	regulation of transcription, DNA-templated	Tbx2	Tbx2	Putative uncharacterized protein	7.72714e-05	0.00322332	2.34623
GO:0006355	regulation of transcription, DNA-templated	Dlx2	Dlx2	Homeobox protein DLX-2	7.72714e-05	0.00322332	2.34623
GO:0006355	regulation of transcription, DNA-templated	Tcf7	Tcf7	Tcf7 protein	7.72714e-05	0.00322332	2.34623
GO:0006355	regulation of transcription, DNA-templated	Sox3	Sox3	Transcription factor SOX-3	7.72714e-05	0.00322332	2.34623
GO:0000076	DNA replication checkpoint	Cdt1	Cdt1	DNA replication factor Cdt1	0.000112972	0.00412348	114.302
GO:0000076	DNA replication checkpoint	Clspn	Clspn	Claspin	0.000112972	0.00412348	114.302
GO:0021938	smoothened signaling pathway involved in regulation of cerebellar granule cell precursor cell proliferation	Gli1	Gli1	Gli1 protein	0.000112972	0.00412348	114.302
GO:0021938	smoothened signaling pathway involved in regulation of cerebellar granule cell precursor cell proliferation	Gli2	Gli2	GLI-Kruppel family member	0.000112972	0.00412348	114.302
GO:0009954	proximal/distal pattern formation	Gli1	Gli1	Gli1 protein	0.000173973	0.00597648	27.4325
GO:0009954	proximal/distal pattern formation	Gli2	Gli2	GLI-Kruppel family member	0.000173973	0.00597648	27.4325
GO:0009954	proximal/distal pattern formation	Dlx2	Dlx2	Homeobox protein DLX-2	0.000173973	0.00597648	27.4325
GO:0006260	DNA replication	Rrm2	Rrm2	Ribonucleoside-diphosphate reductase subunit M2	0.000192057	0.0062312	9.44645
GO:0006260	DNA replication	Ticrr	Ticrr	Putative uncharacterized protein	0.000192057	0.0062312	9.44645
GO:0006260	DNA replication	Chtf18	Chtf18	Chromosome transmission fidelity protein 18 homolog	0.000192057	0.0062312	9.44645
GO:0006260	DNA replication	Pole	Pole	DNA polymerase epsilon catalytic subunit A	0.000192057	0.0062312	9.44645
GO:0006260	DNA replication	Cdt1	Cdt1	DNA replication factor Cdt1	0.000192057	0.0062312	9.44645
GO:0021696	cerebellar cortex morphogenesis	Gli1	Gli1	Gli1 protein	0.000280821	0.00819997	76.2014
GO:0021696	cerebellar cortex morphogenesis	Gli2	Gli2	GLI-Kruppel family member	0.000280821	0.00819997	76.2014
GO:0045143	homologous chromosome segregation	Espl1	Espl1	Espl1 protein	0.000280821	0.00819997	76.2014
GO:0045143	homologous chromosome segregation	Plk1	Plk1	Polo like kinase	0.000280821	0.00819997	76.2014
GO:0021983	pituitary gland development	Gli1	Gli1	Gli1 protein	0.000302271	0.008406	22.8604
GO:0021983	pituitary gland development	Gli2	Gli2	GLI-Kruppel family member	0.000302271	0.008406	22.8604
GO:0021983	pituitary gland development	Sox3	Sox3	Transcription factor SOX-3	0.000302271	0.008406	22.8604
GO:0000086	G2/M transition of mitotic cell cycle	Chek2	Chek2	Putative uncharacterized protein	0.000439905	0.0116775	20.171
GO:0000086	G2/M transition of mitotic cell cycle	Plk1	Plk1	Polo like kinase	0.000439905	0.0116775	20.171
GO:0000086	G2/M transition of mitotic cell cycle	Foxm1	Foxm1	Forkhead box protein M1	0.000439905	0.0116775	20.171
GO:0009913	epidermal cell differentiation	Gli1	Gli1	Gli1 protein	0.000668222	0.0162601	50.8009
GO:0009913	epidermal cell differentiation	Gli2	Gli2	GLI-Kruppel family member	0.000668222	0.0162601	50.8009
GO:0030071	regulation of mitotic metaphase/anaphase transition	Plk1	Plk1	Polo like kinase	0.000668222	0.0162601	50.8009
GO:0030071	regulation of mitotic metaphase/anaphase transition	Ube2c	Ube2c	Ubiquitin-conjugating enzyme E2C	0.000668222	0.0162601	50.8009
GO:0045597	positive regulation of cell differentiation	Insm1	Insm1	Insm1 protein	0.00100748	0.0235348	15.2403
GO:0045597	positive regulation of cell differentiation	Eomes	Eomes	Eomesodermin homolog	0.00100748	0.0235348	15.2403
GO:0045597	positive regulation of cell differentiation	Ccne1	Ccne1	Ccne1 protein	0.00100748	0.0235348	15.2403
GO:0030154	cell differentiation	Insm1	Insm1	Insm1 protein	0.00123329	0.0277016	3.16626
GO:0030154	cell differentiation	Srms	Srms	Non-specific protein-tyrosine kinase	0.00123329	0.0277016	3.16626
GO:0030154	cell differentiation	Nkd1	Nkd1	Protein naked cuticle homolog 1	0.00123329	0.0277016	3.16626
GO:0030154	cell differentiation	Nhlh1	Nhlh1	Helix-loop-helix protein 1	0.00123329	0.0277016	3.16626
GO:0030154	cell differentiation	Gli1	Gli1	Gli1 protein	0.00123329	0.0277016	3.16626
GO:0030154	cell differentiation	Vax1	Vax1	Ventral anterior homeobox 1	0.00123329	0.0277016	3.16626
GO:0030154	cell differentiation	Eomes	Eomes	Eomesodermin homolog	0.00123329	0.0277016	3.16626
GO:0030154	cell differentiation	Gli2	Gli2	GLI-Kruppel family member	0.00123329	0.0277016	3.16626
GO:0030154	cell differentiation	Tfap2c	Tfap2c	Transcription factor AP-2 gamma	0.00123329	0.0277016	3.16626
GO:0030154	cell differentiation	Dlx2	Dlx2	Homeobox protein DLX-2	0.00123329	0.0277016	3.16626
GO:0000082	G1/S transition of mitotic cell cycle	Pole	Pole	DNA polymerase epsilon catalytic subunit A	0.00180479	0.0390369	12.4693
GO:0000082	G1/S transition of mitotic cell cycle	Cdkn2c	Cdkn2c	Putative uncharacterized protein	0.00180479	0.0390369	12.4693
GO:0000082	G1/S transition of mitotic cell cycle	Ccne1	Ccne1	Ccne1 protein	0.00180479	0.0390369	12.4693
GO:0045190	isotype switching	Icosl	Icosl	Icos ligand	0.00246749	0.0514647	26.8946
GO:0045190	isotype switching	Exo1	Exo1	Exonuclease 1	0.00246749	0.0514647	26.8946
GO:0006366	transcription from RNA polymerase II promoter	Creb5	Creb5	cAMP responsive element binding protein 5	0.0034257	0.0543539	3.22546
GO:0006366	transcription from RNA polymerase II promoter	Nhlh1	Nhlh1	Helix-loop-helix protein 1	0.0034257	0.0543539	3.22546
GO:0006366	transcription from RNA polymerase II promoter	Gli1	Gli1	Gli1 protein	0.0034257	0.0543539	3.22546
GO:0006366	transcription from RNA polymerase II promoter	Eomes	Eomes	Eomesodermin homolog	0.0034257	0.0543539	3.22546
GO:0006366	transcription from RNA polymerase II promoter	Mybl2	Mybl2	Myb-related protein B	0.0034257	0.0543539	3.22546
GO:0006366	transcription from RNA polymerase II promoter	Foxm1	Foxm1	Forkhead box protein M1	0.0034257	0.0543539	3.22546
GO:0006366	transcription from RNA polymerase II promoter	Tfap2c	Tfap2c	Transcription factor AP-2 gamma	0.0034257	0.0543539	3.22546
GO:0006366	transcription from RNA polymerase II promoter	Sox3	Sox3	Transcription factor SOX-3	0.0034257	0.0543539	3.22546
GO:0071158	positive regulation of cell cycle arrest	Insm1	Insm1	Insm1 protein	0.00413193	0.0543539	20.7822
GO:0071158	positive regulation of cell cycle arrest	Ppp2r5b	Ppp2r5b	Putative uncharacterized protein	0.00413193	0.0543539	20.7822
GO:0001829	trophectodermal cell differentiation	Eomes	Eomes	Eomesodermin homolog	0.00413193	0.0543539	20.7822
GO:0001829	trophectodermal cell differentiation	Tfap2c	Tfap2c	Transcription factor AP-2 gamma	0.00413193	0.0543539	20.7822
GO:0007140	male meiosis	Chtf18	Chtf18	Chromosome transmission fidelity protein 18 homolog	0.00413193	0.0543539	20.7822
GO:0007140	male meiosis	Fanca	Fanca	Fanconi anemia, complementation group A	0.00413193	0.0543539	20.7822
GO:0031572	G2 DNA damage checkpoint	Plk1	Plk1	Polo like kinase	0.00413193	0.0543539	20.7822
GO:0031572	G2 DNA damage checkpoint	Clspn	Clspn	Claspin	0.00413193	0.0543539	20.7822
GO:0045862	positive regulation of proteolysis	Plk1	Plk1	Polo like kinase	0.00413193	0.0543539	20.7822
GO:0045862	positive regulation of proteolysis	Fgfr4	Fgfr4	Fibroblast growth factor receptor 4 splice variant 17a	0.00413193	0.0543539	20.7822
GO:0007275	multicellular organismal development	Insm1	Insm1	Insm1 protein	0.00417659	0.0543539	2.52221
GO:0007275	multicellular organismal development	Celsr1	Celsr1	Cadherin EGF LAG seven-pass G-type receptor 1	0.00417659	0.0543539	2.52221
GO:0007275	multicellular organismal development	Nkd1	Nkd1	Protein naked cuticle homolog 1	0.00417659	0.0543539	2.52221
GO:0007275	multicellular organismal development	Nhlh1	Nhlh1	Helix-loop-helix protein 1	0.00417659	0.0543539	2.52221
GO:0007275	multicellular organismal development	Gli1	Gli1	Gli1 protein	0.00417659	0.0543539	2.52221
GO:0007275	multicellular organismal development	Vax1	Vax1	Ventral anterior homeobox 1	0.00417659	0.0543539	2.52221
GO:0007275	multicellular organismal development	Mfng	Mfng	Beta-1,3-N-acetylglucosaminyltransferase manic fringe	0.00417659	0.0543539	2.52221
GO:0007275	multicellular organismal development	Eomes	Eomes	Eomesodermin homolog	0.00417659	0.0543539	2.52221
GO:0007275	multicellular organismal development	Tbx2	Tbx2	Putative uncharacterized protein	0.00417659	0.0543539	2.52221
GO:0007275	multicellular organismal development	Dlx2	Dlx2	Homeobox protein DLX-2	0.00417659	0.0543539	2.52221
GO:0007275	multicellular organismal development	Sox3	Sox3	Transcription factor SOX-3	0.00417659	0.0543539	2.52221
GO:1901231	positive regulation of non-canonical Wnt signaling pathway via JNK cascade	Nkd1	Nkd1	Protein naked cuticle homolog 1	0.00437437	0.0543539	228.604
GO:1901233	negative regulation of convergent extension involved in axis elongation	Nkd1	Nkd1	Protein naked cuticle homolog 1	0.00437437	0.0543539	228.604
GO:0035270	endocrine system development	Insm1	Insm1	Insm1 protein	0.00437437	0.0543539	228.604
GO:0072428	signal transduction involved in intra-S DNA damage checkpoint	Chek2	Chek2	Putative uncharacterized protein	0.00437437	0.0543539	228.604
GO:1901208	negative regulation of heart looping	Tbx2	Tbx2	Putative uncharacterized protein	0.00437437	0.0543539	228.604
GO:0051985	negative regulation of chromosome segregation	Chtf18	Chtf18	Chromosome transmission fidelity protein 18 homolog	0.00437437	0.0543539	228.604
GO:0060332	positive regulation of response to interferon-gamma	Hpx	Hpx	Hemopexin	0.00437437	0.0543539	228.604
GO:1901211	negative regulation of cardiac chamber formation	Tbx2	Tbx2	Putative uncharacterized protein	0.00437437	0.0543539	228.604
GO:0098586	cellular response to virus	Gli2	Gli2	GLI-Kruppel family member	0.00437437	0.0543539	228.604
GO:0010712	regulation of collagen metabolic process	Mfap4	Mfap4	Microfibril-associated glycoprotein 4	0.00437437	0.0543539	228.604
GO:0060809	mesodermal to mesenchymal transition involved in gastrulation	Eomes	Eomes	Eomesodermin homolog	0.00437437	0.0543539	228.604
GO:0090251	protein localization involved in establishment of planar polarity	Celsr1	Celsr1	Cadherin EGF LAG seven-pass G-type receptor 1	0.00437437	0.0543539	228.604
GO:0060021	palate development	Col2a1	Col2a1	Collagen alpha-1(II) chain	0.00486807	0.0585058	8.79247
GO:0060021	palate development	Vax1	Vax1	Ventral anterior homeobox 1	0.00486807	0.0585058	8.79247
GO:0060021	palate development	Tbx2	Tbx2	Putative uncharacterized protein	0.00486807	0.0585058	8.79247
GO:0021772	olfactory bulb development	Eomes	Eomes	Eomesodermin homolog	0.00490888	0.0585058	19.0503
GO:0021772	olfactory bulb development	Dlx2	Dlx2	Homeobox protein DLX-2	0.00490888	0.0585058	19.0503
GO:0007417	central nervous system development	Col2a1	Col2a1	Collagen alpha-1(II) chain	0.00504437	0.0589182	8.68117
GO:0007417	central nervous system development	Celsr1	Celsr1	Cadherin EGF LAG seven-pass G-type receptor 1	0.00504437	0.0589182	8.68117
GO:0007417	central nervous system development	Vax1	Vax1	Ventral anterior homeobox 1	0.00504437	0.0589182	8.68117
GO:0007389	pattern specification process	Mfng	Mfng	Beta-1,3-N-acetylglucosaminyltransferase manic fringe	0.00578787	0.0614242	8.2628
GO:0007389	pattern specification process	Gli2	Gli2	GLI-Kruppel family member	0.00578787	0.0614242	8.2628
GO:0007389	pattern specification process	Foxm1	Foxm1	Forkhead box protein M1	0.00578787	0.0614242	8.2628
GO:0000077	DNA damage checkpoint	Chek2	Chek2	Putative uncharacterized protein	0.00618988	0.0614242	16.9336
GO:0000077	DNA damage checkpoint	Clspn	Clspn	Claspin	0.00618988	0.0614242	16.9336
GO:0090307	spindle assembly involved in mitosis	Chek2	Chek2	Putative uncharacterized protein	0.00618988	0.0614242	16.9336
GO:0090307	spindle assembly involved in mitosis	Mybl2	Mybl2	Myb-related protein B	0.00618988	0.0614242	16.9336
GO:0042177	negative regulation of protein catabolic process	Grin2c	Grin2c	Grin2c protein	0.0081078	0.0614242	14.7487
GO:0042177	negative regulation of protein catabolic process	Nos2	Nos2	Nitric oxide synthase 2	0.0081078	0.0614242	14.7487
GO:0060488	orthogonal dichotomous subdivision of terminal units involved in lung branching morphogenesis	Celsr1	Celsr1	Cadherin EGF LAG seven-pass G-type receptor 1	0.00872981	0.0614242	114.302
GO:0060489	planar dichotomous subdivision of terminal units involved in lung branching morphogenesis	Celsr1	Celsr1	Cadherin EGF LAG seven-pass G-type receptor 1	0.00872981	0.0614242	114.302
GO:0060490	lateral sprouting involved in lung morphogenesis	Celsr1	Celsr1	Cadherin EGF LAG seven-pass G-type receptor 1	0.00872981	0.0614242	114.302
GO:0060598	dichotomous subdivision of terminal units involved in mammary gland duct morphogenesis	Tfap2c	Tfap2c	Transcription factor AP-2 gamma	0.00872981	0.0614242	114.302
GO:0071279	cellular response to cobalt ion	Serpinf1	Serpinf1	Pigment epithelium-derived factor	0.00872981	0.0614242	114.302
GO:0061104	adrenal chromaffin cell differentiation	Insm1	Insm1	Insm1 protein	0.00872981	0.0614242	114.302
GO:0060560	developmental growth involved in morphogenesis	Tbx2	Tbx2	Putative uncharacterized protein	0.00872981	0.0614242	114.302
GO:0060465	pharynx development	Tbx2	Tbx2	Putative uncharacterized protein	0.00872981	0.0614242	114.302
GO:0070383	DNA cytosine deamination	Apobec3	Apobec3	Apobec3 splice variant	0.00872981	0.0614242	114.302
GO:0035295	tube development	Gli2	Gli2	GLI-Kruppel family member	0.00872981	0.0614242	114.302
GO:0048105	establishment of body hair planar orientation	Celsr1	Celsr1	Cadherin EGF LAG seven-pass G-type receptor 1	0.00872981	0.0614242	114.302
GO:0007521	muscle cell fate determination	Tbx2	Tbx2	Putative uncharacterized protein	0.00872981	0.0614242	114.302
GO:0042986	positive regulation of amyloid precursor protein biosynthetic process	Pawr	Pawr	Putative uncharacterized protein	0.00872981	0.0614242	114.302
GO:0061144	alveolar secondary septum development	Fgfr4	Fgfr4	Fibroblast growth factor receptor 4 splice variant 17a	0.00872981	0.0614242	114.302
GO:0021965	spinal cord ventral commissure morphogenesis	Gli2	Gli2	GLI-Kruppel family member	0.00872981	0.0614242	114.302
GO:0018277	protein deamination	Loxl2	Loxl2	Lysyl oxidase homolog 2	0.00872981	0.0614242	114.302
GO:0021893	cerebral cortex GABAergic interneuron fate commitment	Dlx2	Dlx2	Homeobox protein DLX-2	0.00872981	0.0614242	114.302
GO:0010994	free ubiquitin chain polymerization	Ube2c	Ube2c	Ubiquitin-conjugating enzyme E2C	0.00872981	0.0614242	114.302
GO:0010529	negative regulation of transposition	Apobec3	Apobec3	Apobec3 splice variant	0.00872981	0.0614242	114.302
GO:0010760	negative regulation of macrophage chemotaxis	Mmp28	Mmp28	Protein Mmp28	0.00872981	0.0614242	114.302
GO:0021698	cerebellar cortex structural organization	Pantr2	Pantr2	POU domain, class 3, transcription factor 3 adjacent noncoding transcript 2	0.00872981	0.0614242	114.302
GO:0042249	establishment of planar polarity of embryonic epithelium	Celsr1	Celsr1	Cadherin EGF LAG seven-pass G-type receptor 1	0.00872981	0.0614242	114.302
GO:0007092	activation of mitotic anaphase-promoting complex activity	Plk1	Plk1	Polo like kinase	0.00872981	0.0614242	114.302
GO:0033262	regulation of nuclear cell cycle DNA replication	Cdt1	Cdt1	DNA replication factor Cdt1	0.00872981	0.0614242	114.302
GO:0009262	deoxyribonucleotide metabolic process	Rrm2	Rrm2	Ribonucleoside-diphosphate reductase subunit M2	0.00872981	0.0614242	114.302
GO:0043146	spindle stabilization	Aurkb	Aurkb	Aurora kinase B	0.00872981	0.0614242	114.302
GO:0009186	deoxyribonucleoside diphosphate metabolic process	Rrm2	Rrm2	Ribonucleoside-diphosphate reductase subunit M2	0.00872981	0.0614242	114.302
GO:0002302	CD8-positive, alpha-beta T cell differentiation involved in immune response	Eomes	Eomes	Eomesodermin homolog	0.00872981	0.0614242	114.302
GO:0042094	interleukin-2 biosynthetic process	Pawr	Pawr	Putative uncharacterized protein	0.00872981	0.0614242	114.302
GO:0045944	positive regulation of transcription from RNA polymerase II promoter	Creb5	Creb5	cAMP responsive element binding protein 5	0.00885968	0.0615959	2.39627
GO:0045944	positive regulation of transcription from RNA polymerase II promoter	Ppp2r5b	Ppp2r5b	Putative uncharacterized protein	0.00885968	0.0615959	2.39627
GO:0045944	positive regulation of transcription from RNA polymerase II promoter	Nhlh1	Nhlh1	Helix-loop-helix protein 1	0.00885968	0.0615959	2.39627
GO:0045944	positive regulation of transcription from RNA polymerase II promoter	Gli1	Gli1	Gli1 protein	0.00885968	0.0615959	2.39627
GO:0045944	positive regulation of transcription from RNA polymerase II promoter	Eomes	Eomes	Eomesodermin homolog	0.00885968	0.0615959	2.39627
GO:0045944	positive regulation of transcription from RNA polymerase II promoter	Gli2	Gli2	GLI-Kruppel family member	0.00885968	0.0615959	2.39627
GO:0045944	positive regulation of transcription from RNA polymerase II promoter	Mybl2	Mybl2	Myb-related protein B	0.00885968	0.0615959	2.39627
GO:0045944	positive regulation of transcription from RNA polymerase II promoter	Foxm1	Foxm1	Forkhead box protein M1	0.00885968	0.0615959	2.39627
GO:0045944	positive regulation of transcription from RNA polymerase II promoter	Tfap2c	Tfap2c	Transcription factor AP-2 gamma	0.00885968	0.0615959	2.39627
GO:0045944	positive regulation of transcription from RNA polymerase II promoter	Dlx2	Dlx2	Homeobox protein DLX-2	0.00885968	0.0615959	2.39627
GO:0000079	regulation of cyclin-dependent protein serine/threonine kinase activity	Cdkn2c	Cdkn2c	Putative uncharacterized protein	0.0102577	0.0687457	13.0631
GO:0000079	regulation of cyclin-dependent protein serine/threonine kinase activity	Ccne1	Ccne1	Ccne1 protein	0.0102577	0.0687457	13.0631
GO:0045859	regulation of protein kinase activity	Nos2	Nos2	Nitric oxide synthase 2	0.0120172	0.0687457	12.0318
GO:0045859	regulation of protein kinase activity	Ccne1	Ccne1	Ccne1 protein	0.0120172	0.0687457	12.0318
GO:0003256	regulation of transcription from RNA polymerase II promoter involved in myocardial precursor cell differentiation	Tbx2	Tbx2	Putative uncharacterized protein	0.0130664	0.0687457	76.2014
GO:0016321	female meiosis chromosome segregation	Plk1	Plk1	Polo like kinase	0.0130664	0.0687457	76.2014
GO:0003358	noradrenergic neuron development	Insm1	Insm1	Insm1 protein	0.0130664	0.0687457	76.2014
GO:0043988	histone H3-S28 phosphorylation	Aurkb	Aurkb	Aurora kinase B	0.0130664	0.0687457	76.2014
GO:0051388	positive regulation of neurotrophin TRK receptor signaling pathway	Ppp2r5b	Ppp2r5b	Putative uncharacterized protein	0.0130664	0.0687457	76.2014
GO:0006556	S-adenosylmethionine biosynthetic process	Mat1a	Mat1a	S-adenosylmethionine synthase isoform type-1	0.0130664	0.0687457	76.2014
GO:0021877	forebrain neuron fate commitment	Tfap2c	Tfap2c	Transcription factor AP-2 gamma	0.0130664	0.0687457	76.2014
GO:0021508	floor plate formation	Gli2	Gli2	GLI-Kruppel family member	0.0130664	0.0687457	76.2014
GO:0010715	regulation of extracellular matrix disassembly	Fgfr4	Fgfr4	Fibroblast growth factor receptor 4 splice variant 17a	0.0130664	0.0687457	76.2014
GO:0021775	smoothened signaling pathway involved in ventral spinal cord interneuron specification	Gli2	Gli2	GLI-Kruppel family member	0.0130664	0.0687457	76.2014
GO:0021776	smoothened signaling pathway involved in spinal cord motor neuron cell fate specification	Gli2	Gli2	GLI-Kruppel family member	0.0130664	0.0687457	76.2014
GO:0097187	dentinogenesis	Htra1	Htra1	Serine protease HTRA1	0.0130664	0.0687457	76.2014
GO:0031577	spindle checkpoint	Aurkb	Aurkb	Aurora kinase B	0.0130664	0.0687457	76.2014
GO:0018119	peptidyl-cysteine S-nitrosylation	Nos2	Nos2	Nitric oxide synthase 2	0.0130664	0.0687457	76.2014
GO:0021882	regulation of transcription from RNA polymerase II promoter involved in forebrain neuron fate commitment	Dlx2	Dlx2	Homeobox protein DLX-2	0.0130664	0.0687457	76.2014
GO:0070857	regulation of bile acid biosynthetic process	Fgfr4	Fgfr4	Fibroblast growth factor receptor 4 splice variant 17a	0.0130664	0.0687457	76.2014
GO:0045869	negative regulation of single stranded viral RNA replication via double stranded DNA intermediate	Apobec3	Apobec3	Apobec3 splice variant	0.0130664	0.0687457	76.2014
GO:0035674	tricarboxylic acid transmembrane transport	Slc13a3	Slc13a3	Solute carrier family 13 member 3	0.0130664	0.0687457	76.2014
GO:0009263	deoxyribonucleotide biosynthetic process	Rrm2	Rrm2	Ribonucleoside-diphosphate reductase subunit M2	0.0130664	0.0687457	76.2014
GO:0071422	succinate transmembrane transport	Slc13a3	Slc13a3	Solute carrier family 13 member 3	0.0130664	0.0687457	76.2014
GO:0051712	positive regulation of killing of cells of other organism	Nos2	Nos2	Nitric oxide synthase 2	0.0130664	0.0687457	76.2014
GO:2000781	positive regulation of double-strand break repair	Foxm1	Foxm1	Forkhead box protein M1	0.0130664	0.0687457	76.2014
GO:0033058	directional locomotion	Grin2c	Grin2c	Grin2c protein	0.0130664	0.0687457	76.2014
GO:0015746	citrate transport	Slc13a3	Slc13a3	Solute carrier family 13 member 3	0.0130664	0.0687457	76.2014
GO:0015744	succinate transport	Slc13a3	Slc13a3	Solute carrier family 13 member 3	0.0130664	0.0687457	76.2014
GO:0030199	collagen fibril organization	Col2a1	Col2a1	Collagen alpha-1(II) chain	0.0132583	0.0691326	11.4302
GO:0030199	collagen fibril organization	Loxl2	Loxl2	Lysyl oxidase homolog 2	0.0132583	0.0691326	11.4302
GO:0002062	chondrocyte differentiation	Col2a1	Col2a1	Collagen alpha-1(II) chain	0.0138989	0.0718315	11.1514
GO:0002062	chondrocyte differentiation	Gli2	Gli2	GLI-Kruppel family member	0.0138989	0.0718315	11.1514
GO:0021915	neural tube development	Gli2	Gli2	GLI-Kruppel family member	0.0158994	0.0746498	10.3911
GO:0021915	neural tube development	Tcf7	Tcf7	Tcf7 protein	0.0158994	0.0746498	10.3911
GO:0030514	negative regulation of BMP signaling pathway	Htra1	Htra1	Serine protease HTRA1	0.0158994	0.0746498	10.3911
GO:0030514	negative regulation of BMP signaling pathway	Tmprss6	Tmprss6	Transmembrane protease serine 6	0.0158994	0.0746498	10.3911
GO:0045740	positive regulation of DNA replication	Gli1	Gli1	Gli1 protein	0.0158994	0.0746498	10.3911
GO:0045740	positive regulation of DNA replication	Gli2	Gli2	GLI-Kruppel family member	0.0158994	0.0746498	10.3911
GO:0030324	lung development	Gli1	Gli1	Gli1 protein	0.0171867	0.0746498	5.53075
GO:0030324	lung development	Gli2	Gli2	GLI-Kruppel family member	0.0171867	0.0746498	5.53075
GO:0030324	lung development	Fgfr4	Fgfr4	Fibroblast growth factor receptor 4 splice variant 17a	0.0171867	0.0746498	5.53075
GO:0000737	DNA catabolic process, endonucleolytic	Neil3	Neil3	Endonuclease 8-like 3	0.0172974	0.0746498	9.93931
GO:0000737	DNA catabolic process, endonucleolytic	Exo1	Exo1	Exonuclease 1	0.0172974	0.0746498	9.93931
GO:0060596	mammary placode formation	Tbx2	Tbx2	Putative uncharacterized protein	0.0173842	0.0746498	57.151
GO:0003310	pancreatic A cell differentiation	Insm1	Insm1	Insm1 protein	0.0173842	0.0746498	57.151
GO:0071156	regulation of cell cycle arrest	Foxm1	Foxm1	Forkhead box protein M1	0.0173842	0.0746498	57.151
GO:0060335	positive regulation of interferon-gamma-mediated signaling pathway	Hpx	Hpx	Hemopexin	0.0173842	0.0746498	57.151
GO:0007423	sensory organ development	Sox3	Sox3	Transcription factor SOX-3	0.0173842	0.0746498	57.151
GO:0030538	embryonic genitalia morphogenesis	Tcf7	Tcf7	Tcf7 protein	0.0173842	0.0746498	57.151
GO:0007442	hindgut morphogenesis	Gli2	Gli2	GLI-Kruppel family member	0.0173842	0.0746498	57.151
GO:1990086	lens fiber cell apoptotic process	E2f2	E2f2	Transcription factor E2F2	0.0173842	0.0746498	57.151
GO:0045404	positive regulation of interleukin-4 biosynthetic process	Icosl	Icosl	Icos ligand	0.0173842	0.0746498	57.151
GO:0032204	regulation of telomere maintenance	Pif1	Pif1	ATP-dependent DNA helicase PIF1	0.0173842	0.0746498	57.151
GO:0021892	cerebral cortex GABAergic interneuron differentiation	Dlx2	Dlx2	Homeobox protein DLX-2	0.0173842	0.0746498	57.151
GO:0007127	meiosis I	Espl1	Espl1	Espl1 protein	0.0173842	0.0746498	57.151
GO:0045682	regulation of epidermis development	Tfap2c	Tfap2c	Transcription factor AP-2 gamma	0.0173842	0.0746498	57.151
GO:0031565	cytokinesis checkpoint	Aurkb	Aurkb	Aurora kinase B	0.0173842	0.0746498	57.151
GO:0070317	negative regulation of G0 to G1 transition	Ppp2r5b	Ppp2r5b	Putative uncharacterized protein	0.0173842	0.0746498	57.151
GO:0008054	cyclin catabolic process	Ube2c	Ube2c	Ubiquitin-conjugating enzyme E2C	0.0173842	0.0746498	57.151
GO:0010002	cardioblast differentiation	Eomes	Eomes	Eomesodermin homolog	0.0173842	0.0746498	57.151
GO:0048619	embryonic hindgut morphogenesis	Tcf7	Tcf7	Tcf7 protein	0.0173842	0.0746498	57.151
GO:0008284	positive regulation of cell proliferation	Insm1	Insm1	Insm1 protein	0.0183507	0.078225	2.87552
GO:0008284	positive regulation of cell proliferation	Gli1	Gli1	Gli1 protein	0.0183507	0.078225	2.87552
GO:0008284	positive regulation of cell proliferation	Gli2	Gli2	GLI-Kruppel family member	0.0183507	0.078225	2.87552
GO:0008284	positive regulation of cell proliferation	Foxm1	Foxm1	Forkhead box protein M1	0.0183507	0.078225	2.87552
GO:0008284	positive regulation of cell proliferation	Fgfr4	Fgfr4	Fibroblast growth factor receptor 4 splice variant 17a	0.0183507	0.078225	2.87552
GO:0008284	positive regulation of cell proliferation	Tbx2	Tbx2	Putative uncharacterized protein	0.0183507	0.078225	2.87552
GO:0001942	hair follicle development	Celsr1	Celsr1	Cadherin EGF LAG seven-pass G-type receptor 1	0.0187457	0.0793297	9.52517
GO:0001942	hair follicle development	Tfap2c	Tfap2c	Transcription factor AP-2 gamma	0.0187457	0.0793297	9.52517
GO:0009953	dorsal/ventral pattern formation	Gli1	Gli1	Gli1 protein	0.0194884	0.0795315	9.33078
GO:0009953	dorsal/ventral pattern formation	Gli2	Gli2	GLI-Kruppel family member	0.0194884	0.0795315	9.33078
GO:0006468	protein phosphorylation	Pkmyt1	Pkmyt1	Membrane-associated tyrosine- and threonine-specific cdc2-inhibitory kinase	0.019818	0.0795315	2.56037
GO:0006468	protein phosphorylation	Aurkb	Aurkb	Aurora kinase B	0.019818	0.0795315	2.56037
GO:0006468	protein phosphorylation	Srms	Srms	Non-specific protein-tyrosine kinase	0.019818	0.0795315	2.56037
GO:0006468	protein phosphorylation	Chek2	Chek2	Putative uncharacterized protein	0.019818	0.0795315	2.56037
GO:0006468	protein phosphorylation	Plk1	Plk1	Polo like kinase	0.019818	0.0795315	2.56037
GO:0006468	protein phosphorylation	Fgfr4	Fgfr4	Fibroblast growth factor receptor 4 splice variant 17a	0.019818	0.0795315	2.56037
GO:0006468	protein phosphorylation	Ccne1	Ccne1	Ccne1 protein	0.019818	0.0795315	2.56037
GO:0048666	neuron development	Gli2	Gli2	GLI-Kruppel family member	0.0202434	0.0795315	9.14417
GO:0048666	neuron development	Sox3	Sox3	Transcription factor SOX-3	0.0202434	0.0795315	9.14417
GO:0060236	regulation of mitotic spindle organization	Bora	Bora	Protein aurora borealis	0.0216833	0.0795315	45.7208
GO:0016570	histone modification	Loxl2	Loxl2	Lysyl oxidase homolog 2	0.0216833	0.0795315	45.7208
GO:0031952	regulation of protein autophosphorylation	Ppp2r5b	Ppp2r5b	Putative uncharacterized protein	0.0216833	0.0795315	45.7208
GO:0006527	arginine catabolic process	Nos2	Nos2	Nitric oxide synthase 2	0.0216833	0.0795315	45.7208
GO:0042421	norepinephrine biosynthetic process	Insm1	Insm1	Insm1 protein	0.0216833	0.0795315	45.7208
GO:0051256	mitotic spindle midzone assembly	Aurkb	Aurkb	Aurora kinase B	0.0216833	0.0795315	45.7208
GO:0071168	protein localization to chromatin	Plk1	Plk1	Polo like kinase	0.0216833	0.0795315	45.7208
GO:0021544	subpallium development	Dlx2	Dlx2	Homeobox protein DLX-2	0.0216833	0.0795315	45.7208
GO:0001714	endodermal cell fate specification	Eomes	Eomes	Eomesodermin homolog	0.0216833	0.0795315	45.7208
GO:0045601	regulation of endothelial cell differentiation	Apold1	Apold1	Protein Apold1	0.0216833	0.0795315	45.7208
GO:0071918	urea transmembrane transport	Slc14a1	Slc14a1	Putative uncharacterized protein	0.0216833	0.0795315	45.7208
GO:0046578	regulation of Ras protein signal transduction	Foxm1	Foxm1	Forkhead box protein M1	0.0216833	0.0795315	45.7208
GO:0048755	branching morphogenesis of a nerve	Dlx2	Dlx2	Homeobox protein DLX-2	0.0216833	0.0795315	45.7208
GO:0015840	urea transport	Slc14a1	Slc14a1	Putative uncharacterized protein	0.0216833	0.0795315	45.7208
GO:0060750	epithelial cell proliferation involved in mammary gland duct elongation	Tfap2c	Tfap2c	Transcription factor AP-2 gamma	0.0216833	0.0795315	45.7208
GO:0060513	prostatic bud formation	Gli2	Gli2	GLI-Kruppel family member	0.0216833	0.0795315	45.7208
GO:0015810	aspartate transport	Slc13a3	Slc13a3	Solute carrier family 13 member 3	0.0216833	0.0795315	45.7208
GO:0033153	T cell receptor V(D)J recombination	Tcf7	Tcf7	Tcf7 protein	0.0216833	0.0795315	45.7208
GO:0009611	response to wounding	Grin2c	Grin2c	Grin2c protein	0.0217895	0.0795315	8.79247
GO:0009611	response to wounding	Nmnat3	Nmnat3	Nicotinamide mononucleotide adenylyltransferase 3	0.0217895	0.0795315	8.79247
GO:0035914	skeletal muscle cell differentiation	Vax1	Vax1	Ventral anterior homeobox 1	0.023383	0.0842381	8.46682
GO:0035914	skeletal muscle cell differentiation	Eomes	Eomes	Eomesodermin homolog	0.023383	0.0842381	8.46682
GO:0007568	aging	Serpinf1	Serpinf1	Pigment epithelium-derived factor	0.02404	0.0842381	4.86392
GO:0007568	aging	Litaf	Litaf	Lipopolysaccharide-induced tumor necrosis factor-alpha factor homolog	0.02404	0.0842381	4.86392
GO:0007568	aging	Aurkb	Aurkb	Aurora kinase B	0.02404	0.0842381	4.86392
GO:0000075	cell cycle checkpoint	Ticrr	Ticrr	Putative uncharacterized protein	0.0259638	0.0842381	38.1007
GO:0003309	type B pancreatic cell differentiation	Insm1	Insm1	Insm1 protein	0.0259638	0.0842381	38.1007
GO:0030718	germ-line stem cell maintenance	Tfap2c	Tfap2c	Transcription factor AP-2 gamma	0.0259638	0.0842381	38.1007
GO:0009838	abscission	Aurkb	Aurkb	Aurora kinase B	0.0259638	0.0842381	38.1007
GO:0032873	negative regulation of stress-activated MAPK cascade	Foxm1	Foxm1	Forkhead box protein M1	0.0259638	0.0842381	38.1007
GO:0006353	DNA-templated transcription, termination	Ttf2	Ttf2	Transcription termination factor 2	0.0259638	0.0842381	38.1007
GO:0090344	negative regulation of cell aging	Foxm1	Foxm1	Forkhead box protein M1	0.0259638	0.0842381	38.1007
GO:0006297	nucleotide-excision repair, DNA gap filling	Pole	Pole	DNA polymerase epsilon catalytic subunit A	0.0259638	0.0842381	38.1007
GO:0002925	positive regulation of humoral immune response mediated by circulating immunoglobulin	Hpx	Hpx	Hemopexin	0.0259638	0.0842381	38.1007
GO:0044336	canonical Wnt signaling pathway involved in negative regulation of apoptotic process	Tcf7	Tcf7	Tcf7 protein	0.0259638	0.0842381	38.1007
GO:0060706	cell differentiation involved in embryonic placenta development	Eomes	Eomes	Eomesodermin homolog	0.0259638	0.0842381	38.1007
GO:0040038	polar body extrusion after meiotic divisions	Plk1	Plk1	Polo like kinase	0.0259638	0.0842381	38.1007
GO:0020027	hemoglobin metabolic process	Hpx	Hpx	Hemopexin	0.0259638	0.0842381	38.1007
GO:0032211	negative regulation of telomere maintenance via telomerase	Pif1	Pif1	ATP-dependent DNA helicase PIF1	0.0259638	0.0842381	38.1007
GO:0000212	meiotic spindle organization	Espl1	Espl1	Espl1 protein	0.0259638	0.0842381	38.1007
GO:0055062	phosphate ion homeostasis	Fgfr4	Fgfr4	Fibroblast growth factor receptor 4 splice variant 17a	0.0259638	0.0842381	38.1007
GO:0048554	positive regulation of metalloenzyme activity	Fgfr4	Fgfr4	Fibroblast growth factor receptor 4 splice variant 17a	0.0259638	0.0842381	38.1007
GO:0048733	sebaceous gland development	Tfap2c	Tfap2c	Transcription factor AP-2 gamma	0.0259638	0.0842381	38.1007
GO:0003007	heart morphogenesis	Col2a1	Col2a1	Collagen alpha-1(II) chain	0.0267087	0.0857027	7.8829
GO:0003007	heart morphogenesis	Tbx2	Tbx2	Putative uncharacterized protein	0.0267087	0.0857027	7.8829
GO:0042733	embryonic digit morphogenesis	Gli2	Gli2	GLI-Kruppel family member	0.0267087	0.0857027	7.8829
GO:0042733	embryonic digit morphogenesis	Tbx2	Tbx2	Putative uncharacterized protein	0.0267087	0.0857027	7.8829
GO:0042475	odontogenesis of dentin-containing tooth	Gli2	Gli2	GLI-Kruppel family member	0.0293208	0.0878202	7.49522
GO:0042475	odontogenesis of dentin-containing tooth	Dlx2	Dlx2	Homeobox protein DLX-2	0.0293208	0.0878202	7.49522
GO:0006975	DNA damage induced protein phosphorylation	Chek2	Chek2	Putative uncharacterized protein	0.0302258	0.0878202	32.6577
GO:0048251	elastic fiber assembly	Mfap4	Mfap4	Microfibril-associated glycoprotein 4	0.0302258	0.0878202	32.6577
GO:0051302	regulation of cell division	Kif18b	Kif18b	Kinesin-like protein KIF18B	0.0302258	0.0878202	32.6577
GO:0051974	negative regulation of telomerase activity	Pif1	Pif1	ATP-dependent DNA helicase PIF1	0.0302258	0.0878202	32.6577
GO:0071599	otic vesicle development	Col2a1	Col2a1	Collagen alpha-1(II) chain	0.0302258	0.0878202	32.6577
GO:2000096	positive regulation of Wnt signaling pathway, planar cell polarity pathway	Nkd1	Nkd1	Protein naked cuticle homolog 1	0.0302258	0.0878202	32.6577
GO:0021517	ventral spinal cord development	Gli2	Gli2	GLI-Kruppel family member	0.0302258	0.0878202	32.6577
GO:0031536	positive regulation of exit from mitosis	Ube2c	Ube2c	Ubiquitin-conjugating enzyme E2C	0.0302258	0.0878202	32.6577
GO:0006287	base-excision repair, gap-filling	Pole	Pole	DNA polymerase epsilon catalytic subunit A	0.0302258	0.0878202	32.6577
GO:0021796	cerebral cortex regionalization	Eomes	Eomes	Eomesodermin homolog	0.0302258	0.0878202	32.6577
GO:0006029	proteoglycan metabolic process	Col2a1	Col2a1	Collagen alpha-1(II) chain	0.0302258	0.0878202	32.6577
GO:0010216	maintenance of DNA methylation	Uhrf1	Uhrf1	E3 ubiquitin-protein ligase UHRF1	0.0302258	0.0878202	32.6577
GO:0010458	exit from mitosis	Ube2c	Ube2c	Ubiquitin-conjugating enzyme E2C	0.0302258	0.0878202	32.6577
GO:0031145	anaphase-promoting complex-dependent proteasomal ubiquitin-dependent protein catabolic process	Ube2c	Ube2c	Ubiquitin-conjugating enzyme E2C	0.0302258	0.0878202	32.6577
GO:0032466	negative regulation of cytokinesis	Aurkb	Aurkb	Aurora kinase B	0.0302258	0.0878202	32.6577
GO:0060770	negative regulation of epithelial cell proliferation involved in prostate gland development	Serpinf1	Serpinf1	Pigment epithelium-derived factor	0.0302258	0.0878202	32.6577
GO:0060831	smoothened signaling pathway involved in dorsal/ventral neural tube patterning	Gli2	Gli2	GLI-Kruppel family member	0.0302258	0.0878202	32.6577
GO:0036302	atrioventricular canal development	Tbx2	Tbx2	Putative uncharacterized protein	0.0302258	0.0878202	32.6577
GO:0019827	stem cell maintenance	Eomes	Eomes	Eomesodermin homolog	0.0311166	0.0899608	7.25728
GO:0019827	stem cell maintenance	Tfap2c	Tfap2c	Transcription factor AP-2 gamma	0.0311166	0.0899608	7.25728
GO:0045893	positive regulation of transcription, DNA-templated	Creb5	Creb5	cAMP responsive element binding protein 5	0.0332064	0.0923397	2.50297
GO:0045893	positive regulation of transcription, DNA-templated	Gli1	Gli1	Gli1 protein	0.0332064	0.0923397	2.50297
GO:0045893	positive regulation of transcription, DNA-templated	Chek2	Chek2	Putative uncharacterized protein	0.0332064	0.0923397	2.50297
GO:0045893	positive regulation of transcription, DNA-templated	Eomes	Eomes	Eomesodermin homolog	0.0332064	0.0923397	2.50297
GO:0045893	positive regulation of transcription, DNA-templated	Gli2	Gli2	GLI-Kruppel family member	0.0332064	0.0923397	2.50297
GO:0045893	positive regulation of transcription, DNA-templated	Foxm1	Foxm1	Forkhead box protein M1	0.0332064	0.0923397	2.50297
GO:0006835	dicarboxylic acid transport	Slc13a3	Slc13a3	Solute carrier family 13 member 3	0.0344693	0.0923397	28.5755
GO:0071493	cellular response to UV-B	Mfap4	Mfap4	Microfibril-associated glycoprotein 4	0.0344693	0.0923397	28.5755
GO:0050687	negative regulation of defense response to virus	Htra1	Htra1	Serine protease HTRA1	0.0344693	0.0923397	28.5755
GO:2000188	regulation of cholesterol homeostasis	Fgfr4	Fgfr4	Fibroblast growth factor receptor 4 splice variant 17a	0.0344693	0.0923397	28.5755
GO:0007406	negative regulation of neuroblast proliferation	Vax1	Vax1	Ventral anterior homeobox 1	0.0344693	0.0923397	28.5755
GO:0032609	interferon-gamma production	Eomes	Eomes	Eomesodermin homolog	0.0344693	0.0923397	28.5755
GO:0036089	cleavage furrow formation	Aurkb	Aurkb	Aurora kinase B	0.0344693	0.0923397	28.5755
GO:0021513	spinal cord dorsal/ventral patterning	Gli2	Gli2	GLI-Kruppel family member	0.0344693	0.0923397	28.5755
GO:0000731	DNA synthesis involved in DNA repair	Pole	Pole	DNA polymerase epsilon catalytic subunit A	0.0344693	0.0923397	28.5755
GO:0034501	protein localization to kinetochore	Aurkb	Aurkb	Aurora kinase B	0.0344693	0.0923397	28.5755
GO:0043254	regulation of protein complex assembly	Insm1	Insm1	Insm1 protein	0.0344693	0.0923397	28.5755
GO:0042168	heme metabolic process	Hpx	Hpx	Hemopexin	0.0344693	0.0923397	28.5755
GO:0042347	negative regulation of NF-kappaB import into nucleus	Litaf	Litaf	Lipopolysaccharide-induced tumor necrosis factor-alpha factor homolog	0.0344693	0.0923397	28.5755
GO:0042118	endothelial cell activation	Apold1	Apold1	Protein Apold1	0.0344693	0.0923397	28.5755
GO:0060603	mammary gland duct morphogenesis	Gli2	Gli2	GLI-Kruppel family member	0.0344693	0.0923397	28.5755
GO:0007224	smoothened signaling pathway	Gli1	Gli1	Gli1 protein	0.0367556	0.0980148	6.62621
GO:0007224	smoothened signaling pathway	Gli2	Gli2	GLI-Kruppel family member	0.0367556	0.0980148	6.62621
GO:0003203	endocardial cushion morphogenesis	Tbx2	Tbx2	Putative uncharacterized protein	0.0386944	0.0982502	25.4005
GO:0060351	cartilage development involved in endochondral bone morphogenesis	Col2a1	Col2a1	Collagen alpha-1(II) chain	0.0386944	0.0982502	25.4005
GO:0002455	humoral immune response mediated by circulating immunoglobulin	Exo1	Exo1	Exonuclease 1	0.0386944	0.0982502	25.4005
GO:0061549	sympathetic ganglion development	Insm1	Insm1	Insm1 protein	0.0386944	0.0982502	25.4005
GO:0051246	regulation of protein metabolic process	Hpx	Hpx	Hemopexin	0.0386944	0.0982502	25.4005
GO:0060290	transdifferentiation	Insm1	Insm1	Insm1 protein	0.0386944	0.0982502	25.4005
GO:0042511	positive regulation of tyrosine phosphorylation of Stat1 protein	Hpx	Hpx	Hemopexin	0.0386944	0.0982502	25.4005
GO:0009650	UV protection	Mfap4	Mfap4	Microfibril-associated glycoprotein 4	0.0386944	0.0982502	25.4005
GO:0031284	positive regulation of guanylate cyclase activity	Nos2	Nos2	Nitric oxide synthase 2	0.0386944	0.0982502	25.4005
GO:0010447	response to acidic pH	Serpinf1	Serpinf1	Pigment epithelium-derived factor	0.0386944	0.0982502	25.4005
GO:0045580	regulation of T cell differentiation	Duxbl1	Duxbl1	Protein Duxbl1	0.0386944	0.0982502	25.4005
GO:0042472	inner ear morphogenesis	Col2a1	Col2a1	Collagen alpha-1(II) chain	0.0397113	0.100396	6.35012
GO:0042472	inner ear morphogenesis	Celsr1	Celsr1	Cadherin EGF LAG seven-pass G-type receptor 1	0.0397113	0.100396	6.35012
GO:0003334	keratinocyte development	Tfap2c	Tfap2c	Transcription factor AP-2 gamma	0.0429012	0.10527	22.8604
GO:0007530	sex determination	Sox3	Sox3	Transcription factor SOX-3	0.0429012	0.10527	22.8604
GO:0031110	regulation of microtubule polymerization or depolymerization	Ska1	Ska1	Spindle and kinetochore-associated protein 1	0.0429012	0.10527	22.8604
GO:0046632	alpha-beta T cell differentiation	Tcf7	Tcf7	Tcf7 protein	0.0429012	0.10527	22.8604
GO:0043206	extracellular fibril organization	Mfap4	Mfap4	Microfibril-associated glycoprotein 4	0.0429012	0.10527	22.8604
GO:0048515	spermatid differentiation	Sox3	Sox3	Transcription factor SOX-3	0.0429012	0.10527	22.8604
GO:0006809	nitric oxide biosynthetic process	Nos2	Nos2	Nitric oxide synthase 2	0.0429012	0.10527	22.8604
GO:0007018	microtubule-based movement	Kif18b	Kif18b	Kinesin-like protein KIF18B	0.0448298	0.108698	5.93777
GO:0007018	microtubule-based movement	Casc1	Casc1	Protein CASC1	0.0448298	0.108698	5.93777
GO:0007059	chromosome segregation	Espl1	Espl1	Espl1 protein	0.0448298	0.108698	5.93777
GO:0007059	chromosome segregation	Ska1	Ska1	Spindle and kinetochore-associated protein 1	0.0448298	0.108698	5.93777
GO:0006310	DNA recombination	Exo1	Exo1	Exonuclease 1	0.0458814	0.108698	5.86165
GO:0006310	DNA recombination	Pif1	Pif1	ATP-dependent DNA helicase PIF1	0.0458814	0.108698	5.86165
GO:0033089	positive regulation of T cell differentiation in thymus	Gli2	Gli2	GLI-Kruppel family member	0.0470899	0.108698	20.7822
GO:0060324	face development	Sox3	Sox3	Transcription factor SOX-3	0.0470899	0.108698	20.7822
GO:0045176	apical protein localization	Celsr1	Celsr1	Cadherin EGF LAG seven-pass G-type receptor 1	0.0470899	0.108698	20.7822
GO:0007614	short-term memory	Serpinf1	Serpinf1	Pigment epithelium-derived factor	0.0470899	0.108698	20.7822
GO:0016446	somatic hypermutation of immunoglobulin genes	Exo1	Exo1	Exonuclease 1	0.0470899	0.108698	20.7822
GO:0006978	DNA damage response, signal transduction by p53 class mediator resulting in transcription of p21 class mediator	Foxm1	Foxm1	Forkhead box protein M1	0.0470899	0.108698	20.7822
GO:0042770	signal transduction in response to DNA damage	Chek2	Chek2	Putative uncharacterized protein	0.0470899	0.108698	20.7822
GO:0060174	limb bud formation	Col2a1	Col2a1	Collagen alpha-1(II) chain	0.0470899	0.108698	20.7822
GO:0001542	ovulation from ovarian follicle	Nos2	Nos2	Nitric oxide synthase 2	0.0470899	0.108698	20.7822
GO:0002639	positive regulation of immunoglobulin production	Hpx	Hpx	Hemopexin	0.0470899	0.108698	20.7822
GO:0010390	histone monoubiquitination	Uhrf1	Uhrf1	E3 ubiquitin-protein ligase UHRF1	0.0470899	0.108698	20.7822
GO:0000002	mitochondrial genome maintenance	Pif1	Pif1	ATP-dependent DNA helicase PIF1	0.0470899	0.108698	20.7822
GO:0051216	cartilage development	Col2a1	Col2a1	Collagen alpha-1(II) chain	0.0480118	0.110389	5.7151
GO:0051216	cartilage development	Dlx2	Dlx2	Homeobox protein DLX-2	0.0480118	0.110389	5.7151
GO:0060322	head development	Gli2	Gli2	GLI-Kruppel family member	0.0512603	0.113394	19.0503
GO:0021879	forebrain neuron differentiation	Dlx2	Dlx2	Homeobox protein DLX-2	0.0512603	0.113394	19.0503
GO:0042730	fibrinolysis	Tmprss6	Tmprss6	Transmembrane protease serine 6	0.0512603	0.113394	19.0503
GO:0060272	embryonic skeletal joint morphogenesis	Col2a1	Col2a1	Collagen alpha-1(II) chain	0.0512603	0.113394	19.0503
GO:0019363	pyridine nucleotide biosynthetic process	Nmnat3	Nmnat3	Nicotinamide mononucleotide adenylyltransferase 3	0.0512603	0.113394	19.0503
GO:0001935	endothelial cell proliferation	Loxl2	Loxl2	Lysyl oxidase homolog 2	0.0512603	0.113394	19.0503
GO:0001817	regulation of cytokine production	Litaf	Litaf	Lipopolysaccharide-induced tumor necrosis factor-alpha factor homolog	0.0512603	0.113394	19.0503
GO:0042698	ovulation cycle	Serpinf1	Serpinf1	Pigment epithelium-derived factor	0.0512603	0.113394	19.0503
GO:0044782	cilium organization	Cfap126	Cfap126	Protein Flattop	0.0512603	0.113394	19.0503
GO:0030903	notochord development	Col2a1	Col2a1	Collagen alpha-1(II) chain	0.0512603	0.113394	19.0503
GO:0001666	response to hypoxia	Nos2	Nos2	Nitric oxide synthase 2	0.0521614	0.114952	3.57194
GO:0001666	response to hypoxia	Loxl2	Loxl2	Lysyl oxidase homolog 2	0.0521614	0.114952	3.57194
GO:0001666	response to hypoxia	Apold1	Apold1	Protein Apold1	0.0521614	0.114952	3.57194
GO:0006309	apoptotic DNA fragmentation	Foxm1	Foxm1	Forkhead box protein M1	0.0554127	0.119413	17.5849
GO:0030212	hyaluronan metabolic process	Itih3	Itih3	Inter-alpha-trypsin inhibitor heavy chain H3	0.0554127	0.119413	17.5849
GO:0009435	NAD biosynthetic process	Nmnat3	Nmnat3	Nicotinamide mononucleotide adenylyltransferase 3	0.0554127	0.119413	17.5849
GO:0021895	cerebral cortex neuron differentiation	Eomes	Eomes	Eomesodermin homolog	0.0554127	0.119413	17.5849
GO:0010469	regulation of receptor activity	Ppp2r5b	Ppp2r5b	Putative uncharacterized protein	0.0554127	0.119413	17.5849
GO:0090179	planar cell polarity pathway involved in neural tube closure	Celsr1	Celsr1	Cadherin EGF LAG seven-pass G-type receptor 1	0.0554127	0.119413	17.5849
GO:0008283	cell proliferation	Aurkb	Aurkb	Aurora kinase B	0.0589566	0.122019	3.39511
GO:0008283	cell proliferation	Uhrf1	Uhrf1	E3 ubiquitin-protein ligase UHRF1	0.0589566	0.122019	3.39511
GO:0008283	cell proliferation	Gli2	Gli2	GLI-Kruppel family member	0.0589566	0.122019	3.39511
GO:0016574	histone ubiquitination	Uhrf1	Uhrf1	E3 ubiquitin-protein ligase UHRF1	0.0595472	0.122019	16.3289
GO:0048699	generation of neurons	Tcf7	Tcf7	Tcf7 protein	0.0595472	0.122019	16.3289
GO:0051443	positive regulation of ubiquitin-protein transferase activity	Plk1	Plk1	Polo like kinase	0.0595472	0.122019	16.3289
GO:0035909	aorta morphogenesis	Tbx2	Tbx2	Putative uncharacterized protein	0.0595472	0.122019	16.3289
GO:0021854	hypothalamus development	Sox3	Sox3	Transcription factor SOX-3	0.0595472	0.122019	16.3289
GO:0000738	DNA catabolic process, exonucleolytic	Exo1	Exo1	Exonuclease 1	0.0595472	0.122019	16.3289
GO:0007263	nitric oxide mediated signal transduction	Nos2	Nos2	Nitric oxide synthase 2	0.0595472	0.122019	16.3289
GO:0031334	positive regulation of protein complex assembly	Ppp2r5b	Ppp2r5b	Putative uncharacterized protein	0.0595472	0.122019	16.3289
GO:0001736	establishment of planar polarity	Celsr1	Celsr1	Cadherin EGF LAG seven-pass G-type receptor 1	0.0595472	0.122019	16.3289
GO:0032270	positive regulation of cellular protein metabolic process	Uhrf1	Uhrf1	E3 ubiquitin-protein ligase UHRF1	0.0595472	0.122019	16.3289
GO:0048715	negative regulation of oligodendrocyte differentiation	Dlx2	Dlx2	Homeobox protein DLX-2	0.0595472	0.122019	16.3289
GO:0048856	anatomical structure development	Gli2	Gli2	GLI-Kruppel family member	0.0595472	0.122019	16.3289
GO:2000573	positive regulation of DNA biosynthetic process	Fgfr4	Fgfr4	Fibroblast growth factor receptor 4 splice variant 17a	0.0595472	0.122019	16.3289
GO:0090090	negative regulation of canonical Wnt signaling pathway	Nkd1	Nkd1	Protein naked cuticle homolog 1	0.0615138	0.125609	4.96966
GO:0090090	negative regulation of canonical Wnt signaling pathway	Gli1	Gli1	Gli1 protein	0.0615138	0.125609	4.96966
GO:0016055	Wnt signaling pathway	Nkd1	Nkd1	Protein naked cuticle homolog 1	0.0632246	0.126028	3.29718
GO:0016055	Wnt signaling pathway	Ccne1	Ccne1	Ccne1 protein	0.0632246	0.126028	3.29718
GO:0016055	Wnt signaling pathway	Tcf7	Tcf7	Tcf7 protein	0.0632246	0.126028	3.29718
GO:0003323	type B pancreatic cell development	Insm1	Insm1	Insm1 protein	0.0636637	0.126028	15.2403
GO:2000179	positive regulation of neural precursor cell proliferation	Insm1	Insm1	Insm1 protein	0.0636637	0.126028	15.2403
GO:0003148	outflow tract septum morphogenesis	Tbx2	Tbx2	Putative uncharacterized protein	0.0636637	0.126028	15.2403
GO:0007019	microtubule depolymerization	Kif18b	Kif18b	Kinesin-like protein KIF18B	0.0636637	0.126028	15.2403
GO:0051290	protein heterotetramerization	Rrm2	Rrm2	Ribonucleoside-diphosphate reductase subunit M2	0.0636637	0.126028	15.2403
GO:0001759	organ induction	Fgfr4	Fgfr4	Fibroblast growth factor receptor 4 splice variant 17a	0.0636637	0.126028	15.2403
GO:0044257	cellular protein catabolic process	Chek2	Chek2	Putative uncharacterized protein	0.0636637	0.126028	15.2403
GO:0046685	response to arsenic-containing substance	Serpinf1	Serpinf1	Pigment epithelium-derived factor	0.0636637	0.126028	15.2403
GO:0018105	peptidyl-serine phosphorylation	Plk1	Plk1	Polo like kinase	0.0638772	0.126028	4.86392
GO:0018105	peptidyl-serine phosphorylation	Clspn	Clspn	Claspin	0.0638772	0.126028	4.86392
GO:0010976	positive regulation of neuron projection development	Serpinf1	Serpinf1	Pigment epithelium-derived factor	0.0662709	0.128069	4.76259
GO:0010976	positive regulation of neuron projection development	Ppp2r5b	Ppp2r5b	Putative uncharacterized protein	0.0662709	0.128069	4.76259
GO:0007420	brain development	Vax1	Vax1	Ventral anterior homeobox 1	0.0668883	0.128069	3.21978
GO:0007420	brain development	Eomes	Eomes	Eomesodermin homolog	0.0668883	0.128069	3.21978
GO:0007420	brain development	Tcf7	Tcf7	Tcf7 protein	0.0668883	0.128069	3.21978
GO:0007626	locomotory behavior	Grin2c	Grin2c	Grin2c protein	0.0674789	0.128069	4.71349
GO:0007626	locomotory behavior	Celsr1	Celsr1	Cadherin EGF LAG seven-pass G-type receptor 1	0.0674789	0.128069	4.71349
GO:0002376	immune system process	Eomes	Eomes	Eomesodermin homolog	0.067648	0.128069	2.61262
GO:0002376	immune system process	Icosl	Icosl	Icos ligand	0.067648	0.128069	2.61262
GO:0002376	immune system process	Exo1	Exo1	Exonuclease 1	0.067648	0.128069	2.61262
GO:0002376	immune system process	Apobec3	Apobec3	Apobec3 splice variant	0.067648	0.128069	2.61262
GO:0060009	Sertoli cell development	Sox3	Sox3	Transcription factor SOX-3	0.0677624	0.128069	14.2878
GO:0006833	water transport	Slc14a1	Slc14a1	Putative uncharacterized protein	0.0677624	0.128069	14.2878
GO:0040029	regulation of gene expression, epigenetic	Tfap2c	Tfap2c	Transcription factor AP-2 gamma	0.0677624	0.128069	14.2878
GO:0001706	endoderm formation	Eomes	Eomes	Eomesodermin homolog	0.0677624	0.128069	14.2878
GO:0006270	DNA replication initiation	Ccne1	Ccne1	Ccne1 protein	0.0677624	0.128069	14.2878
GO:0032331	negative regulation of chondrocyte differentiation	Gli2	Gli2	GLI-Kruppel family member	0.0677624	0.128069	14.2878
GO:0007094	mitotic spindle assembly checkpoint	Plk1	Plk1	Polo like kinase	0.0677624	0.128069	14.2878
GO:0007088	regulation of mitosis	Bora	Bora	Protein aurora borealis	0.0677624	0.128069	14.2878
GO:0050860	negative regulation of T cell receptor signaling pathway	Pawr	Pawr	Putative uncharacterized protein	0.0677624	0.128069	14.2878
GO:0008584	male gonad development	Tfap2c	Tfap2c	Transcription factor AP-2 gamma	0.0686943	0.129411	4.66539
GO:0008584	male gonad development	Fanca	Fanca	Fanconi anemia, complementation group A	0.0686943	0.129411	4.66539
GO:0006826	iron ion transport	1300017J02Rik	1300017J02Rik	Protein 1300017J02Rik	0.0718433	0.131525	13.4473
GO:0048566	embryonic digestive tract development	Gli2	Gli2	GLI-Kruppel family member	0.0718433	0.131525	13.4473
GO:0048596	embryonic camera-type eye morphogenesis	Tbx2	Tbx2	Putative uncharacterized protein	0.0718433	0.131525	13.4473
GO:0030889	negative regulation of B cell proliferation	Pawr	Pawr	Putative uncharacterized protein	0.0718433	0.131525	13.4473
GO:0010800	positive regulation of peptidyl-threonine phosphorylation	Plk1	Plk1	Polo like kinase	0.0718433	0.131525	13.4473
GO:0006298	mismatch repair	Exo1	Exo1	Exonuclease 1	0.0718433	0.131525	13.4473
GO:0050730	regulation of peptidyl-tyrosine phosphorylation	Ppp2r5b	Ppp2r5b	Putative uncharacterized protein	0.0718433	0.131525	13.4473
GO:0010596	negative regulation of endothelial cell migration	Serpinf1	Serpinf1	Pigment epithelium-derived factor	0.0718433	0.131525	13.4473
GO:0042176	regulation of protein catabolic process	Chek2	Chek2	Putative uncharacterized protein	0.0718433	0.131525	13.4473
GO:0046928	regulation of neurotransmitter secretion	Celsr1	Celsr1	Cadherin EGF LAG seven-pass G-type receptor 1	0.0759066	0.13433	12.7002
GO:0002076	osteoblast development	Gli2	Gli2	GLI-Kruppel family member	0.0759066	0.13433	12.7002
GO:0007131	reciprocal meiotic recombination	Chtf18	Chtf18	Chromosome transmission fidelity protein 18 homolog	0.0759066	0.13433	12.7002
GO:0008589	regulation of smoothened signaling pathway	Gli2	Gli2	GLI-Kruppel family member	0.0759066	0.13433	12.7002
GO:0031589	cell-substrate adhesion	Sorbs3	Sorbs3	Vinexin-g	0.0759066	0.13433	12.7002
GO:0002903	negative regulation of B cell apoptotic process	Aurkb	Aurkb	Aurora kinase B	0.0759066	0.13433	12.7002
GO:0007052	mitotic spindle organization	Aurkb	Aurkb	Aurora kinase B	0.0759066	0.13433	12.7002
GO:0032465	regulation of cytokinesis	Aurkb	Aurkb	Aurora kinase B	0.0759066	0.13433	12.7002
GO:0001731	formation of translation preinitiation complex	Ticrr	Ticrr	Putative uncharacterized protein	0.0759066	0.13433	12.7002
GO:0071901	negative regulation of protein serine/threonine kinase activity	Cdkn2c	Cdkn2c	Putative uncharacterized protein	0.0759066	0.13433	12.7002
GO:0046688	response to copper ion	Loxl2	Loxl2	Lysyl oxidase homolog 2	0.0759066	0.13433	12.7002
GO:0001501	skeletal system development	Col2a1	Col2a1	Collagen alpha-1(II) chain	0.0761358	0.13433	4.39623
GO:0001501	skeletal system development	Gli2	Gli2	GLI-Kruppel family member	0.0761358	0.13433	4.39623
GO:0006869	lipid transport	Atp8b5	Atp8b5	Phospholipid-transporting ATPase FetA	0.0799486	0.136927	4.27298
GO:0006869	lipid transport	Apold1	Apold1	Protein Apold1	0.0799486	0.136927	4.27298
GO:0001649	osteoblast differentiation	Gli1	Gli1	Gli1 protein	0.0799486	0.136927	4.27298
GO:0001649	osteoblast differentiation	Gli2	Gli2	GLI-Kruppel family member	0.0799486	0.136927	4.27298
GO:0021904	dorsal/ventral neural tube patterning	Gli2	Gli2	GLI-Kruppel family member	0.0799522	0.136927	12.0318
GO:0042326	negative regulation of phosphorylation	Cdkn2c	Cdkn2c	Putative uncharacterized protein	0.0799522	0.136927	12.0318
GO:0000302	response to reactive oxygen species	Foxm1	Foxm1	Forkhead box protein M1	0.0799522	0.136927	12.0318
GO:0001964	startle response	Grin2c	Grin2c	Grin2c protein	0.0799522	0.136927	12.0318
GO:0090398	cellular senescence	Tbx2	Tbx2	Putative uncharacterized protein	0.0799522	0.136927	12.0318
GO:0001894	tissue homeostasis	Col2a1	Col2a1	Collagen alpha-1(II) chain	0.0799522	0.136927	12.0318
GO:0043393	regulation of protein binding	Plk1	Plk1	Polo like kinase	0.0799522	0.136927	12.0318
GO:0006801	superoxide metabolic process	Nos2	Nos2	Nitric oxide synthase 2	0.0799522	0.136927	12.0318
GO:0043542	endothelial cell migration	Loxl2	Loxl2	Lysyl oxidase homolog 2	0.0839803	0.142571	11.4302
GO:0032332	positive regulation of chondrocyte differentiation	Loxl2	Loxl2	Lysyl oxidase homolog 2	0.0839803	0.142571	11.4302
GO:0045332	phospholipid translocation	Atp8b5	Atp8b5	Phospholipid-transporting ATPase FetA	0.0839803	0.142571	11.4302
GO:0016310	phosphorylation	Pkmyt1	Pkmyt1	Membrane-associated tyrosine- and threonine-specific cdc2-inhibitory kinase	0.0874528	0.146401	1.95388
GO:0016310	phosphorylation	Aurkb	Aurkb	Aurora kinase B	0.0874528	0.146401	1.95388
GO:0016310	phosphorylation	Srms	Srms	Non-specific protein-tyrosine kinase	0.0874528	0.146401	1.95388
GO:0016310	phosphorylation	Chek2	Chek2	Putative uncharacterized protein	0.0874528	0.146401	1.95388
GO:0016310	phosphorylation	Plk1	Plk1	Polo like kinase	0.0874528	0.146401	1.95388
GO:0016310	phosphorylation	Fgfr4	Fgfr4	Fibroblast growth factor receptor 4 splice variant 17a	0.0874528	0.146401	1.95388
GO:0048557	embryonic digestive tract morphogenesis	Tcf7	Tcf7	Tcf7 protein	0.087991	0.146401	10.8859
GO:0060045	positive regulation of cardiac muscle cell proliferation	Tbx2	Tbx2	Putative uncharacterized protein	0.087991	0.146401	10.8859
GO:0001502	cartilage condensation	Col2a1	Col2a1	Collagen alpha-1(II) chain	0.087991	0.146401	10.8859
GO:0045736	negative regulation of cyclin-dependent protein serine/threonine kinase activity	Plk1	Plk1	Polo like kinase	0.087991	0.146401	10.8859
GO:0042104	positive regulation of activated T cell proliferation	Icosl	Icosl	Icos ligand	0.087991	0.146401	10.8859
GO:0030902	hindbrain development	Gli2	Gli2	GLI-Kruppel family member	0.087991	0.146401	10.8859
GO:0010468	regulation of gene expression	Col2a1	Col2a1	Collagen alpha-1(II) chain	0.0891196	0.147857	2.8457
GO:0010468	regulation of gene expression	Insm1	Insm1	Insm1 protein	0.0891196	0.147857	2.8457
GO:0010468	regulation of gene expression	Eomes	Eomes	Eomesodermin homolog	0.0891196	0.147857	2.8457
GO:0001764	neuron migration	Celsr1	Celsr1	Cadherin EGF LAG seven-pass G-type receptor 1	0.0903967	0.149551	3.97572
GO:0001764	neuron migration	Vax1	Vax1	Ventral anterior homeobox 1	0.0903967	0.149551	3.97572
GO:0048646	anatomical structure formation involved in morphogenesis	Gli2	Gli2	GLI-Kruppel family member	0.0919843	0.151748	10.3911
GO:0001822	kidney development	Serpinf1	Serpinf1	Pigment epithelium-derived factor	0.0944138	0.155317	3.87465
GO:0001822	kidney development	Gli2	Gli2	GLI-Kruppel family member	0.0944138	0.155317	3.87465
GO:0000281	mitotic cytokinesis	Plk1	Plk1	Polo like kinase	0.0959603	0.156539	9.93931
GO:0001702	gastrulation with mouth forming second	Celsr1	Celsr1	Cadherin EGF LAG seven-pass G-type receptor 1	0.0959603	0.156539	9.93931
GO:0090103	cochlea morphogenesis	Gli2	Gli2	GLI-Kruppel family member	0.0959603	0.156539	9.93931
GO:2000377	regulation of reactive oxygen species metabolic process	Foxm1	Foxm1	Forkhead box protein M1	0.099919	0.160751	9.52517
GO:0008585	female gonad development	Fanca	Fanca	Fanconi anemia, complementation group A	0.099919	0.160751	9.52517
GO:0050804	regulation of synaptic transmission	Grin2c	Grin2c	Grin2c protein	0.099919	0.160751	9.52517
GO:0048738	cardiac muscle tissue development	Tbx2	Tbx2	Putative uncharacterized protein	0.099919	0.160751	9.52517
GO:0001578	microtubule bundle formation	Plk1	Plk1	Polo like kinase	0.099919	0.160751	9.52517
GO:0072332	intrinsic apoptotic signaling pathway by p53 class mediator	E2f2	E2f2	Transcription factor E2F2	0.103861	0.163931	9.14417
GO:0050767	regulation of neurogenesis	Eomes	Eomes	Eomesodermin homolog	0.103861	0.163931	9.14417
GO:0071353	cellular response to interleukin-4	Tcf7	Tcf7	Tcf7 protein	0.103861	0.163931	9.14417
GO:0070979	protein K11-linked ubiquitination	Ube2c	Ube2c	Ubiquitin-conjugating enzyme E2C	0.103861	0.163931	9.14417
GO:0045746	negative regulation of Notch signaling pathway	Dlx2	Dlx2	Homeobox protein DLX-2	0.103861	0.163931	9.14417
GO:0071773	cellular response to BMP stimulus	Col2a1	Col2a1	Collagen alpha-1(II) chain	0.103861	0.163931	9.14417
GO:0035235	ionotropic glutamate receptor signaling pathway	Grin2c	Grin2c	Grin2c protein	0.103861	0.163931	9.14417
GO:0007411	axon guidance	Vax1	Vax1	Ventral anterior homeobox 1	0.105369	0.165865	3.62864
GO:0007411	axon guidance	Gli2	Gli2	GLI-Kruppel family member	0.105369	0.165865	3.62864
GO:0002040	sprouting angiogenesis	Loxl2	Loxl2	Lysyl oxidase homolog 2	0.107785	0.168757	8.79247
GO:0045747	positive regulation of Notch signaling pathway	Mfng	Mfng	Beta-1,3-N-acetylglucosaminyltransferase manic fringe	0.107785	0.168757	8.79247
GO:0007605	sensory perception of sound	Col2a1	Col2a1	Collagen alpha-1(II) chain	0.110971	0.171203	3.51699
GO:0007605	sensory perception of sound	Tecta	Tecta	Tecta protein	0.110971	0.171203	3.51699
GO:0002009	morphogenesis of an epithelium	Gli2	Gli2	GLI-Kruppel family member	0.111693	0.171203	8.46682
GO:0051017	actin filament bundle assembly	Pawr	Pawr	Putative uncharacterized protein	0.111693	0.171203	8.46682
GO:0031648	protein destabilization	Plk1	Plk1	Polo like kinase	0.111693	0.171203	8.46682
GO:0019216	regulation of lipid metabolic process	Fgfr4	Fgfr4	Fibroblast growth factor receptor 4 splice variant 17a	0.111693	0.171203	8.46682
GO:0051297	centrosome organization	Plk1	Plk1	Polo like kinase	0.111693	0.171203	8.46682
GO:0045880	positive regulation of smoothened signaling pathway	Gli1	Gli1	Gli1 protein	0.111693	0.171203	8.46682
GO:0035108	limb morphogenesis	Col2a1	Col2a1	Collagen alpha-1(II) chain	0.111693	0.171203	8.46682
GO:0006357	regulation of transcription from RNA polymerase II promoter	Eomes	Eomes	Eomesodermin homolog	0.116821	0.178595	2.14652
GO:0006357	regulation of transcription from RNA polymerase II promoter	Tfap2c	Tfap2c	Transcription factor AP-2 gamma	0.116821	0.178595	2.14652
GO:0006357	regulation of transcription from RNA polymerase II promoter	Dlx2	Dlx2	Homeobox protein DLX-2	0.116821	0.178595	2.14652
GO:0006357	regulation of transcription from RNA polymerase II promoter	Tcf7	Tcf7	Tcf7 protein	0.116821	0.178595	2.14652
GO:0007569	cell aging	Tbx2	Tbx2	Putative uncharacterized protein	0.119457	0.178879	7.8829
GO:0001958	endochondral ossification	Col2a1	Col2a1	Collagen alpha-1(II) chain	0.119457	0.178879	7.8829
GO:0045664	regulation of neuron differentiation	Eomes	Eomes	Eomesodermin homolog	0.119457	0.178879	7.8829
GO:0021522	spinal cord motor neuron differentiation	Gli2	Gli2	GLI-Kruppel family member	0.119457	0.178879	7.8829
GO:0042113	B cell activation	Icosl	Icosl	Icos ligand	0.119457	0.178879	7.8829
GO:0032147	activation of protein kinase activity	Clspn	Clspn	Claspin	0.119457	0.178879	7.8829
GO:0071549	cellular response to dexamethasone stimulus	Serpinf1	Serpinf1	Pigment epithelium-derived factor	0.119457	0.178879	7.8829
GO:0007080	mitotic metaphase plate congression	Cdca8	Cdca8	Borealin	0.119457	0.178879	7.8829
GO:0006730	one-carbon metabolic process	Mat1a	Mat1a	S-adenosylmethionine synthase isoform type-1	0.123314	0.180943	7.62014
GO:0050769	positive regulation of neurogenesis	Serpinf1	Serpinf1	Pigment epithelium-derived factor	0.123314	0.180943	7.62014
GO:0045071	negative regulation of viral genome replication	Apobec3	Apobec3	Apobec3 splice variant	0.123314	0.180943	7.62014
GO:0006284	base-excision repair	Neil3	Neil3	Endonuclease 8-like 3	0.123314	0.180943	7.62014
GO:0001824	blastocyst development	Eomes	Eomes	Eomesodermin homolog	0.123314	0.180943	7.62014
GO:0001837	epithelial to mesenchymal transition	Loxl2	Loxl2	Lysyl oxidase homolog 2	0.123314	0.180943	7.62014
GO:0048709	oligodendrocyte differentiation	Cdkn2c	Cdkn2c	Putative uncharacterized protein	0.123314	0.180943	7.62014
GO:0048873	homeostasis of number of cells within a tissue	Pantr2	Pantr2	POU domain, class 3, transcription factor 3 adjacent noncoding transcript 2	0.123314	0.180943	7.62014
GO:0045184	establishment of protein localization	Plk1	Plk1	Polo like kinase	0.127154	0.184721	7.37433
GO:0007369	gastrulation	Eomes	Eomes	Eomesodermin homolog	0.127154	0.184721	7.37433
GO:0032467	positive regulation of cytokinesis	Aurkb	Aurkb	Aurora kinase B	0.127154	0.184721	7.37433
GO:0060612	adipose tissue development	Creb5	Creb5	cAMP responsive element binding protein 5	0.127154	0.184721	7.37433
GO:2001240	negative regulation of extrinsic apoptotic signaling pathway in absence of ligand	Col2a1	Col2a1	Collagen alpha-1(II) chain	0.130978	0.187938	7.14388
GO:0061077	chaperone-mediated protein folding	Fkbp11	Fkbp11	Peptidyl-prolyl cis-trans isomerase FKBP11	0.130978	0.187938	7.14388
GO:0045909	positive regulation of vasodilation	Nos2	Nos2	Nitric oxide synthase 2	0.130978	0.187938	7.14388
GO:0042157	lipoprotein metabolic process	Apold1	Apold1	Protein Apold1	0.130978	0.187938	7.14388
GO:0042110	T cell activation	Icosl	Icosl	Icos ligand	0.130978	0.187938	7.14388
GO:0051726	regulation of cell cycle	E2f2	E2f2	Transcription factor E2F2	0.132628	0.189217	3.15316
GO:0051726	regulation of cell cycle	Ccne1	Ccne1	Ccne1 protein	0.132628	0.189217	3.15316
GO:0016567	protein ubiquitination	Fbxl22	Fbxl22	F-box and leucine-rich protein 22	0.133359	0.189217	2.04111
GO:0016567	protein ubiquitination	Uhrf1	Uhrf1	E3 ubiquitin-protein ligase UHRF1	0.133359	0.189217	2.04111
GO:0016567	protein ubiquitination	Plk1	Plk1	Polo like kinase	0.133359	0.189217	2.04111
GO:0016567	protein ubiquitination	Ube2c	Ube2c	Ubiquitin-conjugating enzyme E2C	0.133359	0.189217	2.04111
GO:0051262	protein tetramerization	Mat1a	Mat1a	S-adenosylmethionine synthase isoform type-1	0.134785	0.189217	6.9274
GO:1902475	L-alpha-amino acid transmembrane transport	Slc13a3	Slc13a3	Solute carrier family 13 member 3	0.134785	0.189217	6.9274
GO:0007346	regulation of mitotic cell cycle	Plk1	Plk1	Polo like kinase	0.134785	0.189217	6.9274
GO:0009888	tissue development	Foxm1	Foxm1	Forkhead box protein M1	0.134785	0.189217	6.9274
GO:0045776	negative regulation of blood pressure	Nos2	Nos2	Nitric oxide synthase 2	0.134785	0.189217	6.9274
GO:0010332	response to gamma radiation	Chek2	Chek2	Putative uncharacterized protein	0.134785	0.189217	6.9274
GO:0042130	negative regulation of T cell proliferation	Pawr	Pawr	Putative uncharacterized protein	0.134785	0.189217	6.9274
GO:0050796	regulation of insulin secretion	Nos2	Nos2	Nitric oxide synthase 2	0.138575	0.190418	6.72365
GO:0006879	cellular iron ion homeostasis	1300017J02Rik	1300017J02Rik	Protein 1300017J02Rik	0.138575	0.190418	6.72365
GO:0048589	developmental growth	Gli2	Gli2	GLI-Kruppel family member	0.138575	0.190418	6.72365
GO:0071346	cellular response to interferon-gamma	Nos2	Nos2	Nitric oxide synthase 2	0.138575	0.190418	6.72365
GO:0060079	regulation of excitatory postsynaptic membrane potential	Grin2c	Grin2c	Grin2c protein	0.138575	0.190418	6.72365
GO:0030879	mammary gland development	Gli2	Gli2	GLI-Kruppel family member	0.138575	0.190418	6.72365
GO:0006139	nucleobase-containing compound metabolic process	Exo1	Exo1	Exonuclease 1	0.138575	0.190418	6.72365
GO:0001707	mesoderm formation	Eomes	Eomes	Eomesodermin homolog	0.138575	0.190418	6.72365
GO:0034644	cellular response to UV	Aurkb	Aurkb	Aurora kinase B	0.138575	0.190418	6.72365
GO:0048701	embryonic cranial skeleton morphogenesis	Dlx2	Dlx2	Homeobox protein DLX-2	0.142349	0.195145	6.53155
GO:0000278	mitotic cell cycle	Kif18b	Kif18b	Kinesin-like protein KIF18B	0.146107	0.197973	6.35012
GO:0032956	regulation of actin cytoskeleton organization	Celsr1	Celsr1	Cadherin EGF LAG seven-pass G-type receptor 1	0.146107	0.197973	6.35012
GO:0051276	chromosome organization	Cdca8	Cdca8	Borealin	0.146107	0.197973	6.35012
GO:0000723	telomere maintenance	Pif1	Pif1	ATP-dependent DNA helicase PIF1	0.146107	0.197973	6.35012
GO:0048754	branching morphogenesis of an epithelial tube	Gli2	Gli2	GLI-Kruppel family member	0.146107	0.197973	6.35012
GO:0032508	DNA duplex unwinding	Pif1	Pif1	ATP-dependent DNA helicase PIF1	0.149848	0.201639	6.17849
GO:0006289	nucleotide-excision repair	Neil3	Neil3	Endonuclease 8-like 3	0.149848	0.201639	6.17849
GO:0046677	response to antibiotic	Plk1	Plk1	Polo like kinase	0.149848	0.201639	6.17849
GO:0048167	regulation of synaptic plasticity	Grin2c	Grin2c	Grin2c protein	0.153573	0.205303	6.0159
GO:0015914	phospholipid transport	Atp8b5	Atp8b5	Phospholipid-transporting ATPase FetA	0.153573	0.205303	6.0159
GO:0030335	positive regulation of cell migration	Insm1	Insm1	Insm1 protein	0.153626	0.205303	2.87552
GO:0030335	positive regulation of cell migration	Arhgef39	Arhgef39	Rho guanine nucleotide exchange factor 39	0.153626	0.205303	2.87552
GO:0051496	positive regulation of stress fiber assembly	Sorbs3	Sorbs3	Vinexin-g	0.157282	0.208757	5.86165
GO:0000413	protein peptidyl-prolyl isomerization	Fkbp11	Fkbp11	Peptidyl-prolyl cis-trans isomerase FKBP11	0.157282	0.208757	5.86165
GO:0071897	DNA biosynthetic process	Pole	Pole	DNA polymerase epsilon catalytic subunit A	0.157282	0.208757	5.86165
GO:0008543	fibroblast growth factor receptor signaling pathway	Fgfr4	Fgfr4	Fibroblast growth factor receptor 4 splice variant 17a	0.160975	0.212691	5.7151
GO:0038083	peptidyl-tyrosine autophosphorylation	Srms	Srms	Non-specific protein-tyrosine kinase	0.160975	0.212691	5.7151
GO:0035249	synaptic transmission, glutamatergic	Grin2c	Grin2c	Grin2c protein	0.164652	0.215598	5.57571
GO:1901215	negative regulation of neuron death	Serpinf1	Serpinf1	Pigment epithelium-derived factor	0.164652	0.215598	5.57571
GO:0097190	apoptotic signaling pathway	Pawr	Pawr	Putative uncharacterized protein	0.164652	0.215598	5.57571
GO:0055072	iron ion homeostasis	Tmprss6	Tmprss6	Transmembrane protease serine 6	0.164652	0.215598	5.57571
GO:0046777	protein autophosphorylation	Chek2	Chek2	Putative uncharacterized protein	0.167447	0.218767	2.72148
GO:0046777	protein autophosphorylation	Fgfr4	Fgfr4	Fibroblast growth factor receptor 4 splice variant 17a	0.167447	0.218767	2.72148
GO:0007266	Rho protein signal transduction	Celsr1	Celsr1	Cadherin EGF LAG seven-pass G-type receptor 1	0.168313	0.21892	5.44296
GO:0031018	endocrine pancreas development	Insm1	Insm1	Insm1 protein	0.168313	0.21892	5.44296
GO:0006508	proteolysis	Mmp28	Mmp28	Protein Mmp28	0.170102	0.220754	1.706
GO:0006508	proteolysis	Espl1	Espl1	Espl1 protein	0.170102	0.220754	1.706
GO:0006508	proteolysis	Htra1	Htra1	Serine protease HTRA1	0.170102	0.220754	1.706
GO:0006508	proteolysis	Naaladl1	Naaladl1	N-acetylated-alpha-linked acidic dipeptidase-like protein	0.170102	0.220754	1.706
GO:0006508	proteolysis	Tmprss6	Tmprss6	Transmembrane protease serine 6	0.170102	0.220754	1.706
GO:0048706	embryonic skeletal system development	Dlx2	Dlx2	Homeobox protein DLX-2	0.171958	0.22187	5.31638
GO:0032091	negative regulation of protein binding	Aurkb	Aurkb	Aurora kinase B	0.171958	0.22187	5.31638
GO:0010951	negative regulation of endopeptidase activity	Serpinf1	Serpinf1	Pigment epithelium-derived factor	0.172101	0.22187	2.67373
GO:0010951	negative regulation of endopeptidase activity	Itih3	Itih3	Inter-alpha-trypsin inhibitor heavy chain H3	0.172101	0.22187	2.67373
GO:0016477	cell migration	Srms	Srms	Non-specific protein-tyrosine kinase	0.175217	0.224875	2.64282
GO:0016477	cell migration	Fgfr4	Fgfr4	Fibroblast growth factor receptor 4 splice variant 17a	0.175217	0.224875	2.64282
GO:0000910	cytokinesis	Plk1	Plk1	Polo like kinase	0.175588	0.224875	5.19555
GO:0070936	protein K48-linked ubiquitination	Ube2c	Ube2c	Ubiquitin-conjugating enzyme E2C	0.175588	0.224875	5.19555
GO:0051865	protein autoubiquitination	Uhrf1	Uhrf1	E3 ubiquitin-protein ligase UHRF1	0.179201	0.229001	5.08009
GO:0032496	response to lipopolysaccharide	Nos2	Nos2	Nitric oxide synthase 2	0.181474	0.231399	2.5831
GO:0032496	response to lipopolysaccharide	Litaf	Litaf	Lipopolysaccharide-induced tumor necrosis factor-alpha factor homolog	0.181474	0.231399	2.5831
GO:0035019	somatic stem cell maintenance	Tfap2c	Tfap2c	Transcription factor AP-2 gamma	0.182799	0.232386	4.96966
GO:0071222	cellular response to lipopolysaccharide	Nos2	Nos2	Nitric oxide synthase 2	0.183044	0.232386	2.56859
GO:0071222	cellular response to lipopolysaccharide	Litaf	Litaf	Lipopolysaccharide-induced tumor necrosis factor-alpha factor homolog	0.183044	0.232386	2.56859
GO:0010629	negative regulation of gene expression	Serpinf1	Serpinf1	Pigment epithelium-derived factor	0.18619	0.23509	2.54005
GO:0010629	negative regulation of gene expression	Nos2	Nos2	Nitric oxide synthase 2	0.18619	0.23509	2.54005
GO:0003151	outflow tract morphogenesis	Tbx2	Tbx2	Putative uncharacterized protein	0.186381	0.23509	4.86392
GO:0001558	regulation of cell growth	Htra1	Htra1	Serine protease HTRA1	0.186381	0.23509	4.86392
GO:0030512	negative regulation of transforming growth factor beta receptor signaling pathway	Htra1	Htra1	Serine protease HTRA1	0.189948	0.238046	4.76259
GO:0032436	positive regulation of proteasomal ubiquitin-dependent protein catabolic process	Plk1	Plk1	Polo like kinase	0.189948	0.238046	4.76259
GO:0001932	regulation of protein phosphorylation	Ppp2r5b	Ppp2r5b	Putative uncharacterized protein	0.189948	0.238046	4.76259
GO:0060348	bone development	Col2a1	Col2a1	Collagen alpha-1(II) chain	0.193499	0.24146	4.66539
GO:0048705	skeletal system morphogenesis	Col2a1	Col2a1	Collagen alpha-1(II) chain	0.193499	0.24146	4.66539
GO:0006464	cellular protein modification process	Loxl2	Loxl2	Lysyl oxidase homolog 2	0.197035	0.244307	4.57208
GO:0010212	response to ionizing radiation	Ticrr	Ticrr	Putative uncharacterized protein	0.197035	0.244307	4.57208
GO:0032092	positive regulation of protein binding	Mfng	Mfng	Beta-1,3-N-acetylglucosaminyltransferase manic fringe	0.197035	0.244307	4.57208
GO:0030178	negative regulation of Wnt signaling pathway	Nkd1	Nkd1	Protein naked cuticle homolog 1	0.200555	0.247098	4.48243
GO:0043280	positive regulation of cysteine-type endopeptidase activity involved in apoptotic process	Foxm1	Foxm1	Forkhead box protein M1	0.200555	0.247098	4.48243
GO:0009058	biosynthetic process	Nmnat3	Nmnat3	Nicotinamide mononucleotide adenylyltransferase 3	0.200555	0.247098	4.48243
GO:0010923	negative regulation of phosphatase activity	Pkmyt1	Pkmyt1	Membrane-associated tyrosine- and threonine-specific cdc2-inhibitory kinase	0.204061	0.250887	4.39623
GO:0071333	cellular response to glucose stimulus	Serpinf1	Serpinf1	Pigment epithelium-derived factor	0.207551	0.254108	4.31329
GO:0045732	positive regulation of protein catabolic process	Nkd1	Nkd1	Protein naked cuticle homolog 1	0.207551	0.254108	4.31329
GO:0006302	double-strand break repair	Chek2	Chek2	Putative uncharacterized protein	0.211026	0.257284	4.23341
GO:0021766	hippocampus development	Dlx2	Dlx2	Homeobox protein DLX-2	0.211026	0.257284	4.23341
GO:0007283	spermatogenesis	Chtf18	Chtf18	Chromosome transmission fidelity protein 18 homolog	0.212378	0.258393	1.88929
GO:0007283	spermatogenesis	Nkd1	Nkd1	Protein naked cuticle homolog 1	0.212378	0.258393	1.88929
GO:0007283	spermatogenesis	Gli1	Gli1	Gli1 protein	0.212378	0.258393	1.88929
GO:0007155	cell adhesion	Celsr1	Celsr1	Cadherin EGF LAG seven-pass G-type receptor 1	0.215098	0.261158	1.68091
GO:0007155	cell adhesion	Mfap4	Mfap4	Microfibril-associated glycoprotein 4	0.215098	0.261158	1.68091
GO:0007155	cell adhesion	Troap	Troap	Tastin	0.215098	0.261158	1.68091
GO:0007155	cell adhesion	Sorbs3	Sorbs3	Vinexin-g	0.215098	0.261158	1.68091
GO:0050885	neuromuscular process controlling balance	Grin2c	Grin2c	Grin2c protein	0.21793	0.262415	4.08222
GO:0008630	intrinsic apoptotic signaling pathway in response to DNA damage	Chek2	Chek2	Putative uncharacterized protein	0.21793	0.262415	4.08222
GO:0021987	cerebral cortex development	Tfap2c	Tfap2c	Transcription factor AP-2 gamma	0.21793	0.262415	4.08222
GO:0043588	skin development	Tfap2c	Tfap2c	Transcription factor AP-2 gamma	0.21793	0.262415	4.08222
GO:0042787	protein ubiquitination involved in ubiquitin-dependent protein catabolic process	Uhrf1	Uhrf1	E3 ubiquitin-protein ligase UHRF1	0.224775	0.268993	3.94145
GO:0051259	protein oligomerization	Rrm2	Rrm2	Ribonucleoside-diphosphate reductase subunit M2	0.224775	0.268993	3.94145
GO:0032880	regulation of protein localization	Bora	Bora	Protein aurora borealis	0.224775	0.268993	3.94145
GO:0016525	negative regulation of angiogenesis	Serpinf1	Serpinf1	Pigment epithelium-derived factor	0.228175	0.272503	3.87465
GO:0071300	cellular response to retinoic acid	Serpinf1	Serpinf1	Pigment epithelium-derived factor	0.23156	0.275982	3.81007
GO:0006915	apoptotic process	Litaf	Litaf	Lipopolysaccharide-induced tumor necrosis factor-alpha factor homolog	0.233665	0.277924	1.62131
GO:0006915	apoptotic process	Chek2	Chek2	Putative uncharacterized protein	0.233665	0.277924	1.62131
GO:0006915	apoptotic process	Pawr	Pawr	Putative uncharacterized protein	0.233665	0.277924	1.62131
GO:0006915	apoptotic process	Cdca7	Cdca7	Cell division cycle-associated protein 7	0.233665	0.277924	1.62131
GO:0007030	Golgi organization	Atp8b5	Atp8b5	Phospholipid-transporting ATPase FetA	0.238287	0.282271	3.68716
GO:0048839	inner ear development	Col2a1	Col2a1	Collagen alpha-1(II) chain	0.238287	0.282271	3.68716
GO:0030162	regulation of proteolysis	Serpinf1	Serpinf1	Pigment epithelium-derived factor	0.241628	0.285073	3.62864
GO:0045444	fat cell differentiation	Creb5	Creb5	cAMP responsive element binding protein 5	0.241628	0.285073	3.62864
GO:0001570	vasculogenesis	Foxm1	Foxm1	Forkhead box protein M1	0.244955	0.288415	3.57194
GO:0071407	cellular response to organic cyclic compound	Gli2	Gli2	GLI-Kruppel family member	0.248268	0.291727	3.51699
GO:0009612	response to mechanical stimulus	Gli2	Gli2	GLI-Kruppel family member	0.251566	0.293829	3.4637
GO:0045665	negative regulation of neuron differentiation	Sox3	Sox3	Transcription factor SOX-3	0.251566	0.293829	3.4637
GO:0051289	protein homotetramerization	Mat1a	Mat1a	S-adenosylmethionine synthase isoform type-1	0.251566	0.293829	3.4637
GO:0071363	cellular response to growth factor stimulus	Ppp2r5b	Ppp2r5b	Putative uncharacterized protein	0.25485	0.29707	3.412
GO:0050679	positive regulation of epithelial cell proliferation	Htra1	Htra1	Serine protease HTRA1	0.271056	0.314705	3.17506
GO:0043010	camera-type eye development	Vax1	Vax1	Ventral anterior homeobox 1	0.271056	0.314705	3.17506
GO:0035023	regulation of Rho protein signal transduction	Arhgef39	Arhgef39	Rho guanine nucleotide exchange factor 39	0.274255	0.317159	3.13156
GO:0050728	negative regulation of inflammatory response	Serpinf1	Serpinf1	Pigment epithelium-derived factor	0.274255	0.317159	3.13156
GO:0008104	protein localization	Grin2c	Grin2c	Grin2c protein	0.277441	0.319577	3.08925
GO:0001933	negative regulation of protein phosphorylation	Insm1	Insm1	Insm1 protein	0.277441	0.319577	3.08925
GO:0007015	actin filament organization	Sorbs3	Sorbs3	Vinexin-g	0.280612	0.322593	3.04806
GO:0043086	negative regulation of catalytic activity	1300017J02Rik	1300017J02Rik	Protein 1300017J02Rik	0.28377	0.325583	3.00795
GO:0060041	retina development in camera-type eye	Serpinf1	Serpinf1	Pigment epithelium-derived factor	0.286914	0.327901	2.96889
GO:0007267	cell-cell signaling	Celsr1	Celsr1	Cadherin EGF LAG seven-pass G-type receptor 1	0.286914	0.327901	2.96889
GO:0007160	cell-matrix adhesion	Tecta	Tecta	Tecta protein	0.293161	0.334386	2.89372
GO:0000209	protein polyubiquitination	Ube2c	Ube2c	Ubiquitin-conjugating enzyme E2C	0.296264	0.337267	2.85755
GO:0030900	forebrain development	Sox3	Sox3	Transcription factor SOX-3	0.305493	0.347097	2.75427
GO:0051321	meiotic cell cycle	Exo1	Exo1	Exonuclease 1	0.308542	0.349881	2.72148
GO:0060070	canonical Wnt signaling pathway	Tcf7	Tcf7	Tcf7 protein	0.311578	0.352198	2.68946
GO:0006200	ATP catabolic process	Kif18b	Kif18b	Kinesin-like protein KIF18B	0.311792	0.352198	1.77213
GO:0006200	ATP catabolic process	Pif1	Pif1	ATP-dependent DNA helicase PIF1	0.311792	0.352198	1.77213
GO:0001843	neural tube closure	Celsr1	Celsr1	Cadherin EGF LAG seven-pass G-type receptor 1	0.314602	0.354686	2.65819
GO:0042391	regulation of membrane potential	Grin2c	Grin2c	Grin2c protein	0.317612	0.356702	2.62763
GO:0007050	cell cycle arrest	Cdkn2c	Cdkn2c	Putative uncharacterized protein	0.317612	0.356702	2.62763
GO:0016568	chromatin modification	Uhrf1	Uhrf1	E3 ubiquitin-protein ligase UHRF1	0.32786	0.367505	1.706
GO:0016568	chromatin modification	Loxl2	Loxl2	Lysyl oxidase homolog 2	0.32786	0.367505	1.706
GO:0001503	ossification	Col2a1	Col2a1	Collagen alpha-1(II) chain	0.329521	0.36866	2.51213
GO:0043410	positive regulation of MAPK cascade	Sorbs3	Sorbs3	Vinexin-g	0.332466	0.369829	2.48483
GO:0090305	nucleic acid phosphodiester bond hydrolysis	Exo1	Exo1	Exonuclease 1	0.332466	0.369829	2.48483
GO:0042060	wound healing	Celsr1	Celsr1	Cadherin EGF LAG seven-pass G-type receptor 1	0.332466	0.369829	2.48483
GO:0002244	hematopoietic progenitor cell differentiation	Apobec3	Apobec3	Apobec3 splice variant	0.335399	0.372382	2.45811
GO:0050821	protein stabilization	Chek2	Chek2	Putative uncharacterized protein	0.341225	0.378132	2.40636
GO:0045666	positive regulation of neuron differentiation	Gli2	Gli2	GLI-Kruppel family member	0.347001	0.383804	2.35674
GO:0035264	multicellular organism growth	Pantr2	Pantr2	POU domain, class 3, transcription factor 3 adjacent noncoding transcript 2	0.34987	0.385517	2.3327
GO:0001889	liver development	Foxm1	Foxm1	Forkhead box protein M1	0.34987	0.385517	2.3327
GO:0032321	positive regulation of Rho GTPase activity	Arhgef39	Arhgef39	Rho guanine nucleotide exchange factor 39	0.352727	0.387204	2.30913
GO:0007169	transmembrane receptor protein tyrosine kinase signaling pathway	Srms	Srms	Non-specific protein-tyrosine kinase	0.352727	0.387204	2.30913
GO:0007218	neuropeptide signaling pathway	Celsr1	Celsr1	Cadherin EGF LAG seven-pass G-type receptor 1	0.355571	0.388138	2.28604
GO:0051091	positive regulation of sequence-specific DNA binding transcription factor activity	Ppp2r5b	Ppp2r5b	Putative uncharacterized protein	0.355571	0.388138	2.28604
GO:0035725	sodium ion transmembrane transport	Slc13a3	Slc13a3	Solute carrier family 13 member 3	0.355571	0.388138	2.28604
GO:0001701	in utero embryonic development	Pole	Pole	DNA polymerase epsilon catalytic subunit A	0.356523	0.38845	1.59863
GO:0001701	in utero embryonic development	Gli2	Gli2	GLI-Kruppel family member	0.356523	0.38845	1.59863
GO:0006898	receptor-mediated endocytosis	Loxl2	Loxl2	Lysyl oxidase homolog 2	0.358403	0.389047	2.26341
GO:0009887	organ morphogenesis	Sox3	Sox3	Transcription factor SOX-3	0.358403	0.389047	2.26341
GO:0006812	cation transport	Grin2c	Grin2c	Grin2c protein	0.375138	0.405704	2.13649
GO:0009790	embryo development	Foxm1	Foxm1	Forkhead box protein M1	0.375138	0.405704	2.13649
GO:0050790	regulation of catalytic activity	Ppp2r5b	Ppp2r5b	Putative uncharacterized protein	0.377884	0.407919	2.11671
GO:0009952	anterior/posterior pattern specification	Celsr1	Celsr1	Cadherin EGF LAG seven-pass G-type receptor 1	0.383342	0.413048	2.07822
GO:0007166	cell surface receptor signaling pathway	Celsr1	Celsr1	Cadherin EGF LAG seven-pass G-type receptor 1	0.386053	0.415203	2.0595
GO:0007623	circadian rhythm	Nos2	Nos2	Nitric oxide synthase 2	0.388752	0.417337	2.04111
GO:0007601	visual perception	Col2a1	Col2a1	Collagen alpha-1(II) chain	0.39144	0.419451	2.02305
GO:0045087	innate immune response	Srms	Srms	Non-specific protein-tyrosine kinase	0.403284	0.431352	1.44686
GO:0045087	innate immune response	Apobec3	Apobec3	Apobec3 splice variant	0.403284	0.431352	1.44686
GO:0030308	negative regulation of cell growth	Cdkn2c	Cdkn2c	Putative uncharacterized protein	0.407321	0.43408	1.92104
GO:0042593	glucose homeostasis	Fgfr4	Fgfr4	Fibroblast growth factor receptor 4 splice variant 17a	0.407321	0.43408	1.92104
GO:0006814	sodium ion transport	Slc13a3	Slc13a3	Solute carrier family 13 member 3	0.420242	0.445774	1.84358
GO:0070374	positive regulation of ERK1 and ERK2 cascade	Fgfr4	Fgfr4	Fibroblast growth factor receptor 4 splice variant 17a	0.420242	0.445774	1.84358
GO:0045892	negative regulation of transcription, DNA-templated	Loxl2	Loxl2	Lysyl oxidase homolog 2	0.420584	0.445774	1.27238
GO:0045892	negative regulation of transcription, DNA-templated	Foxm1	Foxm1	Forkhead box protein M1	0.420584	0.445774	1.27238
GO:0045892	negative regulation of transcription, DNA-templated	Tbx2	Tbx2	Putative uncharacterized protein	0.420584	0.445774	1.27238
GO:0006457	protein folding	Fkbp11	Fkbp11	Peptidyl-prolyl cis-trans isomerase FKBP11	0.425332	0.449989	1.81432
GO:0010466	negative regulation of peptidase activity	Itih3	Itih3	Inter-alpha-trypsin inhibitor heavy chain H3	0.435379	0.459786	1.75849
GO:0098655	cation transmembrane transport	Grin2c	Grin2c	Grin2c protein	0.440338	0.464183	1.73185
GO:0006470	protein dephosphorylation	Ppm1j	Ppm1j	Protein phosphatase 1J	0.445253	0.468518	1.706
GO:0030030	cell projection organization	Cfap126	Cfap126	Protein Flattop	0.447695	0.470156	1.69336
GO:0008285	negative regulation of cell proliferation	Insm1	Insm1	Insm1 protein	0.448419	0.470156	1.32141
GO:0008285	negative regulation of cell proliferation	Cdkn2c	Cdkn2c	Putative uncharacterized protein	0.448419	0.470156	1.32141
GO:0055114	oxidation-reduction process	Nos2	Nos2	Nitric oxide synthase 2	0.451915	0.472785	1.16338
GO:0055114	oxidation-reduction process	Rrm2	Rrm2	Ribonucleoside-diphosphate reductase subunit M2	0.451915	0.472785	1.16338
GO:0055114	oxidation-reduction process	Aox1	Aox1	Aldehyde oxidase 1	0.451915	0.472785	1.16338
GO:0055114	oxidation-reduction process	Loxl2	Loxl2	Lysyl oxidase homolog 2	0.451915	0.472785	1.16338
GO:0042742	defense response to bacterium	Nos2	Nos2	Nitric oxide synthase 2	0.452546	0.472785	1.66864
GO:0018108	peptidyl-tyrosine phosphorylation	Fgfr4	Fgfr4	Fibroblast growth factor receptor 4 splice variant 17a	0.454956	0.474454	1.65655
GO:0051607	defense response to virus	Apobec3	Apobec3	Apobec3 splice variant	0.462122	0.481069	1.62131
GO:0007399	nervous system development	Insm1	Insm1	Insm1 protein	0.464497	0.48268	1.2807
GO:0007399	nervous system development	Vax1	Vax1	Ventral anterior homeobox 1	0.464497	0.48268	1.2807
GO:0007156	homophilic cell adhesion via plasma membrane adhesion molecules	Celsr1	Celsr1	Cadherin EGF LAG seven-pass G-type receptor 1	0.466848	0.484262	1.59863
GO:0043123	positive regulation of I-kappaB kinase/NF-kappaB signaling	Litaf	Litaf	Lipopolysaccharide-induced tumor necrosis factor-alpha factor homolog	0.471533	0.488254	1.57658
GO:0006511	ubiquitin-dependent protein catabolic process	Ube2c	Ube2c	Ubiquitin-conjugating enzyme E2C	0.483067	0.499312	1.52403
GO:0008152	metabolic process	Atp8b5	Atp8b5	Phospholipid-transporting ATPase FetA	0.487854	0.503369	1.0654
GO:0008152	metabolic process	Neil3	Neil3	Endonuclease 8-like 3	0.487854	0.503369	1.0654
GO:0008152	metabolic process	Kif18b	Kif18b	Kinesin-like protein KIF18B	0.487854	0.503369	1.0654
GO:0008152	metabolic process	Mfng	Mfng	Beta-1,3-N-acetylglucosaminyltransferase manic fringe	0.487854	0.503369	1.0654
GO:0008152	metabolic process	Naaladl1	Naaladl1	N-acetylated-alpha-linked acidic dipeptidase-like protein	0.487854	0.503369	1.0654
GO:0008152	metabolic process	Apobec3	Apobec3	Apobec3 splice variant	0.487854	0.503369	1.0654
GO:0008152	metabolic process	Pif1	Pif1	ATP-dependent DNA helicase PIF1	0.487854	0.503369	1.0654
GO:0006486	protein glycosylation	Galnt4	Galnt4	Polypeptide N-acetylgalactosaminyltransferase 4	0.489868	0.504556	1.49414
GO:0030036	actin cytoskeleton organization	Srms	Srms	Non-specific protein-tyrosine kinase	0.492115	0.505978	1.48444
GO:0051260	protein homooligomerization	Mat1a	Mat1a	S-adenosylmethionine synthase isoform type-1	0.547224	0.56165	1.27002
GO:0007507	heart development	Gli2	Gli2	GLI-Kruppel family member	0.589201	0.603673	1.1317
GO:0034220	ion transmembrane transport	Grin2c	Grin2c	Grin2c protein	0.601732	0.615431	1.0938
GO:0055085	transmembrane transport	Slc13a3	Slc13a3	Solute carrier family 13 member 3	0.612538	0.625388	0.972784
GO:0055085	transmembrane transport	Slc14a1	Slc14a1	Putative uncharacterized protein	0.612538	0.625388	0.972784
GO:0001525	angiogenesis	Apold1	Apold1	Protein Apold1	0.627323	0.639366	1.02055
GO:0008380	RNA splicing	Ttf2	Ttf2	Transcription termination factor 2	0.652829	0.664202	0.952517
GO:0010628	positive regulation of gene expression	Fgfr4	Fgfr4	Fibroblast growth factor receptor 4 splice variant 17a	0.710569	0.721691	0.813538
GO:0043547	positive regulation of GTPase activity	Arhgef39	Arhgef39	Rho guanine nucleotide exchange factor 39	0.711852	0.721739	0.810653
GO:0006954	inflammatory response	Nos2	Nos2	Nitric oxide synthase 2	0.713129	0.72178	0.807789
GO:0006397	mRNA processing	Ttf2	Ttf2	Transcription termination factor 2	0.748937	0.756712	0.730365
GO:0006811	ion transport	Grin2c	Grin2c	Grin2c protein	0.7538	0.760309	0.744639
GO:0006811	ion transport	Slc13a3	Slc13a3	Solute carrier family 13 member 3	0.7538	0.760309	0.744639
GO:0043066	negative regulation of apoptotic process	Plk1	Plk1	Polo like kinase	0.897734	0.903925	0.444755
GO:0006810	transport	Hpx	Hpx	Hemopexin	0.930719	0.935524	0.595013
GO:0006810	transport	Grin2c	Grin2c	Grin2c protein	0.930719	0.935524	0.595013
GO:0006810	transport	Slc13a3	Slc13a3	Solute carrier family 13 member 3	0.930719	0.935524	0.595013
GO:0006810	transport	Atp8b5	Atp8b5	Phospholipid-transporting ATPase FetA	0.930719	0.935524	0.595013
GO:0006810	transport	Slc14a1	Slc14a1	Putative uncharacterized protein	0.930719	0.935524	0.595013
GO:0007165	signal transduction	Litaf	Litaf	Lipopolysaccharide-induced tumor necrosis factor-alpha factor homolog	0.98419	0.987572	0.474874
GO:0007165	signal transduction	Ppp2r5b	Ppp2r5b	Putative uncharacterized protein	0.98419	0.987572	0.474874
GO:0007165	signal transduction	Celsr1	Celsr1	Cadherin EGF LAG seven-pass G-type receptor 1	0.98419	0.987572	0.474874
GO:0007165	signal transduction	Gli1	Gli1	Gli1 protein	0.98419	0.987572	0.474874
GO:0007165	signal transduction	Icosl	Icosl	Icos ligand	0.98419	0.987572	0.474874
GO:0008150	biological_process	A430105I19Rik	A430105I19Rik	Uncharacterized protein C15orf52 homolog	0.998627	0.999896	0.599183
GO:0008150	biological_process	Ankle1	Ankle1	Ankle1 protein	0.998627	0.999896	0.599183
GO:0008150	biological_process	Fam163a	Fam163a	Putative uncharacterized protein A230106N23	0.998627	0.999896	0.599183
GO:0008150	biological_process	Eldr	Eldr	Egfr long non-coding downstream RNA	0.998627	0.999896	0.599183
GO:0008150	biological_process	Ttf2	Ttf2	Transcription termination factor 2	0.998627	0.999896	0.599183
GO:0008150	biological_process	Cfap126	Cfap126	Protein Flattop	0.998627	0.999896	0.599183
GO:0008150	biological_process	Fam117a	Fam117a	Protein FAM117A	0.998627	0.999896	0.599183
GO:0008150	biological_process	BC030867	BC030867	Uncharacterized protein C17orf53 homolog	0.998627	0.999896	0.599183
GO:0008150	biological_process	Cdk2ap2	Cdk2ap2	Cyclin-dependent kinase 2-associated protein 2	0.998627	0.999896	0.599183
GO:0008150	biological_process	Fam221b	Fam221b	Protein FAM221B	0.998627	0.999896	0.599183
GO:0008150	biological_process	D130037M23Rik	D130037M23Rik	RIKEN cDNA D130037M23 gene	0.998627	0.999896	0.599183
GO:0008150	biological_process	Fbxl22	Fbxl22	F-box and leucine-rich protein 22	0.998627	0.999896	0.599183
GO:0008150	biological_process	Gypc	Gypc	Glycophorin-C	0.998627	0.999896	0.599183
GO:0008150	biological_process	4930427A07Rik	4930427A07Rik	Uncharacterized protein C14orf80 homolog	0.998627	0.999896	0.599183
GO:0008150	biological_process	Troap	Troap	Tastin	0.998627	0.999896	0.599183
GO:0008150	biological_process	Apold1	Apold1	Protein Apold1	0.998627	0.999896	0.599183
GO:0008150	biological_process	Naaladl1	Naaladl1	N-acetylated-alpha-linked acidic dipeptidase-like protein	0.998627	0.999896	0.599183
GO:0008150	biological_process	Synpo2l	Synpo2l	Synaptopodin 2-like protein	0.998627	0.999896	0.599183
GO:0008150	biological_process	Cntd1	Cntd1	Cyclin N-terminal domain-containing protein 1	0.998627	0.999896	0.599183
GO:0007186	G-protein coupled receptor signaling pathway	Celsr1	Celsr1	Cadherin EGF LAG seven-pass G-type receptor 1	0.999896	0.999896	0.114589

## Sheet: DownGene2GO
QueryID	QuerySymbol	Description	GOID	GOTerm	P-Value	Enrichment
Bora	Bora	Protein aurora borealis	GO:0051301	cell division	2.6364e-05	5.77932
Bora	Bora	Protein aurora borealis	GO:0007088	regulation of mitosis	0.0677624	14.2878
Bora	Bora	Protein aurora borealis	GO:0032880	regulation of protein localization	0.224775	3.94145
Bora	Bora	Protein aurora borealis	GO:0007067	mitotic nuclear division	2.32387e-06	7.82296
Bora	Bora	Protein aurora borealis	GO:0060236	regulation of mitotic spindle organization	0.0216833	45.7208
Bora	Bora	Protein aurora borealis	GO:0007049	cell cycle	1.44475e-12	7.55716
Pantr2	Pantr2	POU domain, class 3, transcription factor 3 adjacent noncoding transcript 2	GO:0035264	multicellular organism growth	0.34987	2.3327
Pantr2	Pantr2	POU domain, class 3, transcription factor 3 adjacent noncoding transcript 2	GO:0048873	homeostasis of number of cells within a tissue	0.123314	7.62014
Pantr2	Pantr2	POU domain, class 3, transcription factor 3 adjacent noncoding transcript 2	GO:0021698	cerebellar cortex structural organization	0.00872981	114.302
Col2a1	Col2a1	Collagen alpha-1(II) chain	GO:0048839	inner ear development	0.238287	3.68716
Col2a1	Col2a1	Collagen alpha-1(II) chain	GO:0060021	palate development	0.00486807	8.79247
Col2a1	Col2a1	Collagen alpha-1(II) chain	GO:0002062	chondrocyte differentiation	0.0138989	11.1514
Col2a1	Col2a1	Collagen alpha-1(II) chain	GO:0006029	proteoglycan metabolic process	0.0302258	32.6577
Col2a1	Col2a1	Collagen alpha-1(II) chain	GO:0060348	bone development	0.193499	4.66539
Col2a1	Col2a1	Collagen alpha-1(II) chain	GO:0007605	sensory perception of sound	0.110971	3.51699
Col2a1	Col2a1	Collagen alpha-1(II) chain	GO:0003007	heart morphogenesis	0.0267087	7.8829
Col2a1	Col2a1	Collagen alpha-1(II) chain	GO:0001501	skeletal system development	0.0761358	4.39623
Col2a1	Col2a1	Collagen alpha-1(II) chain	GO:0001502	cartilage condensation	0.087991	10.8859
Col2a1	Col2a1	Collagen alpha-1(II) chain	GO:0030903	notochord development	0.0512603	19.0503
Col2a1	Col2a1	Collagen alpha-1(II) chain	GO:0071773	cellular response to BMP stimulus	0.103861	9.14417
Col2a1	Col2a1	Collagen alpha-1(II) chain	GO:0001503	ossification	0.329521	2.51213
Col2a1	Col2a1	Collagen alpha-1(II) chain	GO:0071599	otic vesicle development	0.0302258	32.6577
Col2a1	Col2a1	Collagen alpha-1(II) chain	GO:2001240	negative regulation of extrinsic apoptotic signaling pathway in absence of ligand	0.130978	7.14388
Col2a1	Col2a1	Collagen alpha-1(II) chain	GO:0060272	embryonic skeletal joint morphogenesis	0.0512603	19.0503
Col2a1	Col2a1	Collagen alpha-1(II) chain	GO:0060174	limb bud formation	0.0470899	20.7822
Col2a1	Col2a1	Collagen alpha-1(II) chain	GO:0060351	cartilage development involved in endochondral bone morphogenesis	0.0386944	25.4005
Col2a1	Col2a1	Collagen alpha-1(II) chain	GO:0007601	visual perception	0.39144	2.02305
Col2a1	Col2a1	Collagen alpha-1(II) chain	GO:0048705	skeletal system morphogenesis	0.193499	4.66539
Col2a1	Col2a1	Collagen alpha-1(II) chain	GO:0001894	tissue homeostasis	0.0799522	12.0318
Col2a1	Col2a1	Collagen alpha-1(II) chain	GO:0007417	central nervous system development	0.00504437	8.68117
Col2a1	Col2a1	Collagen alpha-1(II) chain	GO:0042472	inner ear morphogenesis	0.0397113	6.35012
Col2a1	Col2a1	Collagen alpha-1(II) chain	GO:0010468	regulation of gene expression	0.0891196	2.8457
Col2a1	Col2a1	Collagen alpha-1(II) chain	GO:0035108	limb morphogenesis	0.111693	8.46682
Col2a1	Col2a1	Collagen alpha-1(II) chain	GO:0001958	endochondral ossification	0.119457	7.8829
Col2a1	Col2a1	Collagen alpha-1(II) chain	GO:0030199	collagen fibril organization	0.0132583	11.4302
Col2a1	Col2a1	Collagen alpha-1(II) chain	GO:0051216	cartilage development	0.0480118	5.7151
Pkmyt1	Pkmyt1	Membrane-associated tyrosine- and threonine-specific cdc2-inhibitory kinase	GO:0006468	protein phosphorylation	0.019818	2.56037
Pkmyt1	Pkmyt1	Membrane-associated tyrosine- and threonine-specific cdc2-inhibitory kinase	GO:0007049	cell cycle	1.44475e-12	7.55716
Pkmyt1	Pkmyt1	Membrane-associated tyrosine- and threonine-specific cdc2-inhibitory kinase	GO:0010923	negative regulation of phosphatase activity	0.204061	4.39623
Pkmyt1	Pkmyt1	Membrane-associated tyrosine- and threonine-specific cdc2-inhibitory kinase	GO:0016310	phosphorylation	0.0874528	1.95388
Creb5	Creb5	cAMP responsive element binding protein 5	GO:0006351	transcription, DNA-templated	1.23666e-05	2.71707
Creb5	Creb5	cAMP responsive element binding protein 5	GO:0006366	transcription from RNA polymerase II promoter	0.0034257	3.22546
Creb5	Creb5	cAMP responsive element binding protein 5	GO:0006355	regulation of transcription, DNA-templated	7.72714e-05	2.34623
Creb5	Creb5	cAMP responsive element binding protein 5	GO:0045444	fat cell differentiation	0.241628	3.62864
Creb5	Creb5	cAMP responsive element binding protein 5	GO:0045944	positive regulation of transcription from RNA polymerase II promoter	0.00885968	2.39627
Creb5	Creb5	cAMP responsive element binding protein 5	GO:0060612	adipose tissue development	0.127154	7.37433
Creb5	Creb5	cAMP responsive element binding protein 5	GO:0045893	positive regulation of transcription, DNA-templated	0.0332064	2.50297
Insm1	Insm1	Insm1 protein	GO:0007275	multicellular organismal development	0.00417659	2.52221
Insm1	Insm1	Insm1 protein	GO:0008285	negative regulation of cell proliferation	0.448419	1.32141
Insm1	Insm1	Insm1 protein	GO:0008284	positive regulation of cell proliferation	0.0183507	2.87552
Insm1	Insm1	Insm1 protein	GO:0007399	nervous system development	0.464497	1.2807
Insm1	Insm1	Insm1 protein	GO:0003310	pancreatic A cell differentiation	0.0173842	57.151
Insm1	Insm1	Insm1 protein	GO:0000122	negative regulation of transcription from RNA polymerase II promoter	1.85167e-06	4.62494
Insm1	Insm1	Insm1 protein	GO:0003309	type B pancreatic cell differentiation	0.0259638	38.1007
Insm1	Insm1	Insm1 protein	GO:2000179	positive regulation of neural precursor cell proliferation	0.0636637	15.2403
Insm1	Insm1	Insm1 protein	GO:0060290	transdifferentiation	0.0386944	25.4005
Insm1	Insm1	Insm1 protein	GO:0071158	positive regulation of cell cycle arrest	0.00413193	20.7822
Insm1	Insm1	Insm1 protein	GO:0031018	endocrine pancreas development	0.168313	5.44296
Insm1	Insm1	Insm1 protein	GO:0006351	transcription, DNA-templated	1.23666e-05	2.71707
Insm1	Insm1	Insm1 protein	GO:0043254	regulation of protein complex assembly	0.0344693	28.5755
Insm1	Insm1	Insm1 protein	GO:0061549	sympathetic ganglion development	0.0386944	25.4005
Insm1	Insm1	Insm1 protein	GO:0006355	regulation of transcription, DNA-templated	7.72714e-05	2.34623
Insm1	Insm1	Insm1 protein	GO:0045597	positive regulation of cell differentiation	0.00100748	15.2403
Insm1	Insm1	Insm1 protein	GO:0035270	endocrine system development	0.00437437	228.604
Insm1	Insm1	Insm1 protein	GO:0042421	norepinephrine biosynthetic process	0.0216833	45.7208
Insm1	Insm1	Insm1 protein	GO:0061104	adrenal chromaffin cell differentiation	0.00872981	114.302
Insm1	Insm1	Insm1 protein	GO:0007049	cell cycle	1.44475e-12	7.55716
Insm1	Insm1	Insm1 protein	GO:0003323	type B pancreatic cell development	0.0636637	15.2403
Insm1	Insm1	Insm1 protein	GO:0003358	noradrenergic neuron development	0.0130664	76.2014
Insm1	Insm1	Insm1 protein	GO:0001933	negative regulation of protein phosphorylation	0.277441	3.08925
Insm1	Insm1	Insm1 protein	GO:0010468	regulation of gene expression	0.0891196	2.8457
Insm1	Insm1	Insm1 protein	GO:0030154	cell differentiation	0.00123329	3.16626
Insm1	Insm1	Insm1 protein	GO:0030335	positive regulation of cell migration	0.153626	2.87552
Serpinf1	Serpinf1	Pigment epithelium-derived factor	GO:0016525	negative regulation of angiogenesis	0.228175	3.87465
Serpinf1	Serpinf1	Pigment epithelium-derived factor	GO:0060041	retina development in camera-type eye	0.286914	2.96889
Serpinf1	Serpinf1	Pigment epithelium-derived factor	GO:0042698	ovulation cycle	0.0512603	19.0503
Serpinf1	Serpinf1	Pigment epithelium-derived factor	GO:0071333	cellular response to glucose stimulus	0.207551	4.31329
Serpinf1	Serpinf1	Pigment epithelium-derived factor	GO:0001822	kidney development	0.0944138	3.87465
Serpinf1	Serpinf1	Pigment epithelium-derived factor	GO:0046685	response to arsenic-containing substance	0.0636637	15.2403
Serpinf1	Serpinf1	Pigment epithelium-derived factor	GO:0010951	negative regulation of endopeptidase activity	0.172101	2.67373
Serpinf1	Serpinf1	Pigment epithelium-derived factor	GO:0010976	positive regulation of neuron projection development	0.0662709	4.76259
Serpinf1	Serpinf1	Pigment epithelium-derived factor	GO:0071279	cellular response to cobalt ion	0.00872981	114.302
Serpinf1	Serpinf1	Pigment epithelium-derived factor	GO:0010596	negative regulation of endothelial cell migration	0.0718433	13.4473
Serpinf1	Serpinf1	Pigment epithelium-derived factor	GO:0060770	negative regulation of epithelial cell proliferation involved in prostate gland development	0.0302258	32.6577
Serpinf1	Serpinf1	Pigment epithelium-derived factor	GO:0050728	negative regulation of inflammatory response	0.274255	3.13156
Serpinf1	Serpinf1	Pigment epithelium-derived factor	GO:0030162	regulation of proteolysis	0.241628	3.62864
Serpinf1	Serpinf1	Pigment epithelium-derived factor	GO:1901215	negative regulation of neuron death	0.164652	5.57571
Serpinf1	Serpinf1	Pigment epithelium-derived factor	GO:0007568	aging	0.02404	4.86392
Serpinf1	Serpinf1	Pigment epithelium-derived factor	GO:0010629	negative regulation of gene expression	0.18619	2.54005
Serpinf1	Serpinf1	Pigment epithelium-derived factor	GO:0007614	short-term memory	0.0470899	20.7822
Serpinf1	Serpinf1	Pigment epithelium-derived factor	GO:0071300	cellular response to retinoic acid	0.23156	3.81007
Serpinf1	Serpinf1	Pigment epithelium-derived factor	GO:0050769	positive regulation of neurogenesis	0.123314	7.62014
Serpinf1	Serpinf1	Pigment epithelium-derived factor	GO:0010447	response to acidic pH	0.0386944	25.4005
Serpinf1	Serpinf1	Pigment epithelium-derived factor	GO:0071549	cellular response to dexamethasone stimulus	0.119457	7.8829
Galnt4	Galnt4	Polypeptide N-acetylgalactosaminyltransferase 4	GO:0006486	protein glycosylation	0.489868	1.49414
Hpx	Hpx	Hemopexin	GO:0060332	positive regulation of response to interferon-gamma	0.00437437	228.604
Hpx	Hpx	Hemopexin	GO:0042168	heme metabolic process	0.0344693	28.5755
Hpx	Hpx	Hemopexin	GO:0060335	positive regulation of interferon-gamma-mediated signaling pathway	0.0173842	57.151
Hpx	Hpx	Hemopexin	GO:0006810	transport	0.930719	0.595013
Hpx	Hpx	Hemopexin	GO:0042511	positive regulation of tyrosine phosphorylation of Stat1 protein	0.0386944	25.4005
Hpx	Hpx	Hemopexin	GO:0020027	hemoglobin metabolic process	0.0259638	38.1007
Hpx	Hpx	Hemopexin	GO:0051246	regulation of protein metabolic process	0.0386944	25.4005
Hpx	Hpx	Hemopexin	GO:0002639	positive regulation of immunoglobulin production	0.0470899	20.7822
Hpx	Hpx	Hemopexin	GO:0002925	positive regulation of humoral immune response mediated by circulating immunoglobulin	0.0259638	38.1007
Grin2c	Grin2c	Grin2c protein	GO:0008104	protein localization	0.277441	3.08925
Grin2c	Grin2c	Grin2c protein	GO:0009611	response to wounding	0.0217895	8.79247
Grin2c	Grin2c	Grin2c protein	GO:0042177	negative regulation of protein catabolic process	0.0081078	14.7487
Grin2c	Grin2c	Grin2c protein	GO:0006811	ion transport	0.7538	0.744639
Grin2c	Grin2c	Grin2c protein	GO:0006812	cation transport	0.375138	2.13649
Grin2c	Grin2c	Grin2c protein	GO:0007626	locomotory behavior	0.0674789	4.71349
Grin2c	Grin2c	Grin2c protein	GO:0001964	startle response	0.0799522	12.0318
Grin2c	Grin2c	Grin2c protein	GO:0098655	cation transmembrane transport	0.440338	1.73185
Grin2c	Grin2c	Grin2c protein	GO:0048167	regulation of synaptic plasticity	0.153573	6.0159
Grin2c	Grin2c	Grin2c protein	GO:0033058	directional locomotion	0.0130664	76.2014
Grin2c	Grin2c	Grin2c protein	GO:0035235	ionotropic glutamate receptor signaling pathway	0.103861	9.14417
Grin2c	Grin2c	Grin2c protein	GO:0060079	regulation of excitatory postsynaptic membrane potential	0.138575	6.72365
Grin2c	Grin2c	Grin2c protein	GO:0034220	ion transmembrane transport	0.601732	1.0938
Grin2c	Grin2c	Grin2c protein	GO:0006810	transport	0.930719	0.595013
Grin2c	Grin2c	Grin2c protein	GO:0042391	regulation of membrane potential	0.317612	2.62763
Grin2c	Grin2c	Grin2c protein	GO:0050804	regulation of synaptic transmission	0.099919	9.52517
Grin2c	Grin2c	Grin2c protein	GO:0050885	neuromuscular process controlling balance	0.21793	4.08222
Grin2c	Grin2c	Grin2c protein	GO:0035249	synaptic transmission, glutamatergic	0.164652	5.57571
Nos2	Nos2	Nitric oxide synthase 2	GO:0031284	positive regulation of guanylate cyclase activity	0.0386944	25.4005
Nos2	Nos2	Nitric oxide synthase 2	GO:0042177	negative regulation of protein catabolic process	0.0081078	14.7487
Nos2	Nos2	Nitric oxide synthase 2	GO:0001542	ovulation from ovarian follicle	0.0470899	20.7822
Nos2	Nos2	Nitric oxide synthase 2	GO:0050796	regulation of insulin secretion	0.138575	6.72365
Nos2	Nos2	Nitric oxide synthase 2	GO:0006954	inflammatory response	0.713129	0.807789
Nos2	Nos2	Nitric oxide synthase 2	GO:0001666	response to hypoxia	0.0521614	3.57194
Nos2	Nos2	Nitric oxide synthase 2	GO:0045859	regulation of protein kinase activity	0.0120172	12.0318
Nos2	Nos2	Nitric oxide synthase 2	GO:0007263	nitric oxide mediated signal transduction	0.0595472	16.3289
Nos2	Nos2	Nitric oxide synthase 2	GO:0045776	negative regulation of blood pressure	0.134785	6.9274
Nos2	Nos2	Nitric oxide synthase 2	GO:0007623	circadian rhythm	0.388752	2.04111
Nos2	Nos2	Nitric oxide synthase 2	GO:0042742	defense response to bacterium	0.452546	1.66864
Nos2	Nos2	Nitric oxide synthase 2	GO:0006527	arginine catabolic process	0.0216833	45.7208
Nos2	Nos2	Nitric oxide synthase 2	GO:0010629	negative regulation of gene expression	0.18619	2.54005
Nos2	Nos2	Nitric oxide synthase 2	GO:0006801	superoxide metabolic process	0.0799522	12.0318
Nos2	Nos2	Nitric oxide synthase 2	GO:0006809	nitric oxide biosynthetic process	0.0429012	22.8604
Nos2	Nos2	Nitric oxide synthase 2	GO:0045909	positive regulation of vasodilation	0.130978	7.14388
Nos2	Nos2	Nitric oxide synthase 2	GO:0018119	peptidyl-cysteine S-nitrosylation	0.0130664	76.2014
Nos2	Nos2	Nitric oxide synthase 2	GO:0042127	regulation of cell proliferation	2.64742e-05	8.08197
Nos2	Nos2	Nitric oxide synthase 2	GO:0071222	cellular response to lipopolysaccharide	0.183044	2.56859
Nos2	Nos2	Nitric oxide synthase 2	GO:0055114	oxidation-reduction process	0.451915	1.16338
Nos2	Nos2	Nitric oxide synthase 2	GO:0032496	response to lipopolysaccharide	0.181474	2.5831
Nos2	Nos2	Nitric oxide synthase 2	GO:0071346	cellular response to interferon-gamma	0.138575	6.72365
Nos2	Nos2	Nitric oxide synthase 2	GO:0051712	positive regulation of killing of cells of other organism	0.0130664	76.2014
A430105I19Rik	A430105I19Rik	Uncharacterized protein C15orf52 homolog	GO:0008150	biological_process	0.998627	0.599183
Litaf	Litaf	Lipopolysaccharide-induced tumor necrosis factor-alpha factor homolog	GO:0007165	signal transduction	0.98419	0.474874
Litaf	Litaf	Lipopolysaccharide-induced tumor necrosis factor-alpha factor homolog	GO:0006351	transcription, DNA-templated	1.23666e-05	2.71707
Litaf	Litaf	Lipopolysaccharide-induced tumor necrosis factor-alpha factor homolog	GO:0043123	positive regulation of I-kappaB kinase/NF-kappaB signaling	0.471533	1.57658
Litaf	Litaf	Lipopolysaccharide-induced tumor necrosis factor-alpha factor homolog	GO:0006355	regulation of transcription, DNA-templated	7.72714e-05	2.34623
Litaf	Litaf	Lipopolysaccharide-induced tumor necrosis factor-alpha factor homolog	GO:0007568	aging	0.02404	4.86392
Litaf	Litaf	Lipopolysaccharide-induced tumor necrosis factor-alpha factor homolog	GO:0042347	negative regulation of NF-kappaB import into nucleus	0.0344693	28.5755
Litaf	Litaf	Lipopolysaccharide-induced tumor necrosis factor-alpha factor homolog	GO:0071222	cellular response to lipopolysaccharide	0.183044	2.56859
Litaf	Litaf	Lipopolysaccharide-induced tumor necrosis factor-alpha factor homolog	GO:0006915	apoptotic process	0.233665	1.62131
Litaf	Litaf	Lipopolysaccharide-induced tumor necrosis factor-alpha factor homolog	GO:0032496	response to lipopolysaccharide	0.181474	2.5831
Litaf	Litaf	Lipopolysaccharide-induced tumor necrosis factor-alpha factor homolog	GO:0001817	regulation of cytokine production	0.0512603	19.0503
Ankle1	Ankle1	Ankle1 protein	GO:0008150	biological_process	0.998627	0.599183
Slc13a3	Slc13a3	Solute carrier family 13 member 3	GO:1902475	L-alpha-amino acid transmembrane transport	0.134785	6.9274
Slc13a3	Slc13a3	Solute carrier family 13 member 3	GO:0006835	dicarboxylic acid transport	0.0344693	28.5755
Slc13a3	Slc13a3	Solute carrier family 13 member 3	GO:0006814	sodium ion transport	0.420242	1.84358
Slc13a3	Slc13a3	Solute carrier family 13 member 3	GO:0006811	ion transport	0.7538	0.744639
Slc13a3	Slc13a3	Solute carrier family 13 member 3	GO:0015746	citrate transport	0.0130664	76.2014
Slc13a3	Slc13a3	Solute carrier family 13 member 3	GO:0015744	succinate transport	0.0130664	76.2014
Slc13a3	Slc13a3	Solute carrier family 13 member 3	GO:0055085	transmembrane transport	0.612538	0.972784
Slc13a3	Slc13a3	Solute carrier family 13 member 3	GO:0035674	tricarboxylic acid transmembrane transport	0.0130664	76.2014
Slc13a3	Slc13a3	Solute carrier family 13 member 3	GO:0006810	transport	0.930719	0.595013
Slc13a3	Slc13a3	Solute carrier family 13 member 3	GO:0035725	sodium ion transmembrane transport	0.355571	2.28604
Slc13a3	Slc13a3	Solute carrier family 13 member 3	GO:0071422	succinate transmembrane transport	0.0130664	76.2014
Slc13a3	Slc13a3	Solute carrier family 13 member 3	GO:0015810	aspartate transport	0.0216833	45.7208
Atp8b5	Atp8b5	Phospholipid-transporting ATPase FetA	GO:0007030	Golgi organization	0.238287	3.68716
Atp8b5	Atp8b5	Phospholipid-transporting ATPase FetA	GO:0008152	metabolic process	0.487854	1.0654
Atp8b5	Atp8b5	Phospholipid-transporting ATPase FetA	GO:0006810	transport	0.930719	0.595013
Atp8b5	Atp8b5	Phospholipid-transporting ATPase FetA	GO:0006869	lipid transport	0.0799486	4.27298
Atp8b5	Atp8b5	Phospholipid-transporting ATPase FetA	GO:0045332	phospholipid translocation	0.0839803	11.4302
Atp8b5	Atp8b5	Phospholipid-transporting ATPase FetA	GO:0015914	phospholipid transport	0.153573	6.0159
Mmp28	Mmp28	Protein Mmp28	GO:0006508	proteolysis	0.170102	1.706
Mmp28	Mmp28	Protein Mmp28	GO:0010760	negative regulation of macrophage chemotaxis	0.00872981	114.302
Fam163a	Fam163a	Putative uncharacterized protein A230106N23	GO:0008150	biological_process	0.998627	0.599183
Fkbp11	Fkbp11	Peptidyl-prolyl cis-trans isomerase FKBP11	GO:0061077	chaperone-mediated protein folding	0.130978	7.14388
Fkbp11	Fkbp11	Peptidyl-prolyl cis-trans isomerase FKBP11	GO:0000413	protein peptidyl-prolyl isomerization	0.157282	5.86165
Fkbp11	Fkbp11	Peptidyl-prolyl cis-trans isomerase FKBP11	GO:0006457	protein folding	0.425332	1.81432
Rrm2	Rrm2	Ribonucleoside-diphosphate reductase subunit M2	GO:0009262	deoxyribonucleotide metabolic process	0.00872981	114.302
Rrm2	Rrm2	Ribonucleoside-diphosphate reductase subunit M2	GO:0006260	DNA replication	0.000192057	9.44645
Rrm2	Rrm2	Ribonucleoside-diphosphate reductase subunit M2	GO:0009186	deoxyribonucleoside diphosphate metabolic process	0.00872981	114.302
Rrm2	Rrm2	Ribonucleoside-diphosphate reductase subunit M2	GO:0009263	deoxyribonucleotide biosynthetic process	0.0130664	76.2014
Rrm2	Rrm2	Ribonucleoside-diphosphate reductase subunit M2	GO:0051290	protein heterotetramerization	0.0636637	15.2403
Rrm2	Rrm2	Ribonucleoside-diphosphate reductase subunit M2	GO:0055114	oxidation-reduction process	0.451915	1.16338
Rrm2	Rrm2	Ribonucleoside-diphosphate reductase subunit M2	GO:0051259	protein oligomerization	0.224775	3.94145
Ppp2r5b	Ppp2r5b	Putative uncharacterized protein	GO:0007165	signal transduction	0.98419	0.474874
Ppp2r5b	Ppp2r5b	Putative uncharacterized protein	GO:0045944	positive regulation of transcription from RNA polymerase II promoter	0.00885968	2.39627
Ppp2r5b	Ppp2r5b	Putative uncharacterized protein	GO:0051091	positive regulation of sequence-specific DNA binding transcription factor activity	0.355571	2.28604
Ppp2r5b	Ppp2r5b	Putative uncharacterized protein	GO:0050730	regulation of peptidyl-tyrosine phosphorylation	0.0718433	13.4473
Ppp2r5b	Ppp2r5b	Putative uncharacterized protein	GO:0051388	positive regulation of neurotrophin TRK receptor signaling pathway	0.0130664	76.2014
Ppp2r5b	Ppp2r5b	Putative uncharacterized protein	GO:0001932	regulation of protein phosphorylation	0.189948	4.76259
Ppp2r5b	Ppp2r5b	Putative uncharacterized protein	GO:0071363	cellular response to growth factor stimulus	0.25485	3.412
Ppp2r5b	Ppp2r5b	Putative uncharacterized protein	GO:0050790	regulation of catalytic activity	0.377884	2.11671
Ppp2r5b	Ppp2r5b	Putative uncharacterized protein	GO:0010976	positive regulation of neuron projection development	0.0662709	4.76259
Ppp2r5b	Ppp2r5b	Putative uncharacterized protein	GO:0071158	positive regulation of cell cycle arrest	0.00413193	20.7822
Ppp2r5b	Ppp2r5b	Putative uncharacterized protein	GO:0010469	regulation of receptor activity	0.0554127	17.5849
Ppp2r5b	Ppp2r5b	Putative uncharacterized protein	GO:0031952	regulation of protein autophosphorylation	0.0216833	45.7208
Ppp2r5b	Ppp2r5b	Putative uncharacterized protein	GO:0070317	negative regulation of G0 to G1 transition	0.0173842	57.151
Ppp2r5b	Ppp2r5b	Putative uncharacterized protein	GO:0031334	positive regulation of protein complex assembly	0.0595472	16.3289
Cdca8	Cdca8	Borealin	GO:0007067	mitotic nuclear division	2.32387e-06	7.82296
Cdca8	Cdca8	Borealin	GO:0007049	cell cycle	1.44475e-12	7.55716
Cdca8	Cdca8	Borealin	GO:0051301	cell division	2.6364e-05	5.77932
Cdca8	Cdca8	Borealin	GO:0051276	chromosome organization	0.146107	6.35012
Cdca8	Cdca8	Borealin	GO:0007080	mitotic metaphase plate congression	0.119457	7.8829
Neil3	Neil3	Endonuclease 8-like 3	GO:0006281	DNA repair	9.1154e-07	7.49522
Neil3	Neil3	Endonuclease 8-like 3	GO:0006284	base-excision repair	0.123314	7.62014
Neil3	Neil3	Endonuclease 8-like 3	GO:0000737	DNA catabolic process, endonucleolytic	0.0172974	9.93931
Neil3	Neil3	Endonuclease 8-like 3	GO:0006289	nucleotide-excision repair	0.149848	6.17849
Neil3	Neil3	Endonuclease 8-like 3	GO:0008152	metabolic process	0.487854	1.0654
Neil3	Neil3	Endonuclease 8-like 3	GO:0006974	cellular response to DNA damage stimulus	8.48851e-06	5.83174
Arhgef39	Arhgef39	Rho guanine nucleotide exchange factor 39	GO:0035023	regulation of Rho protein signal transduction	0.274255	3.13156
Arhgef39	Arhgef39	Rho guanine nucleotide exchange factor 39	GO:0032321	positive regulation of Rho GTPase activity	0.352727	2.30913
Arhgef39	Arhgef39	Rho guanine nucleotide exchange factor 39	GO:0043547	positive regulation of GTPase activity	0.711852	0.810653
Arhgef39	Arhgef39	Rho guanine nucleotide exchange factor 39	GO:0030335	positive regulation of cell migration	0.153626	2.87552
Eldr	Eldr	Egfr long non-coding downstream RNA	GO:0008150	biological_process	0.998627	0.599183
Ttf2	Ttf2	Transcription termination factor 2	GO:0008150	biological_process	0.998627	0.599183
Ttf2	Ttf2	Transcription termination factor 2	GO:0008380	RNA splicing	0.652829	0.952517
Ttf2	Ttf2	Transcription termination factor 2	GO:0006351	transcription, DNA-templated	1.23666e-05	2.71707
Ttf2	Ttf2	Transcription termination factor 2	GO:0006355	regulation of transcription, DNA-templated	7.72714e-05	2.34623
Ttf2	Ttf2	Transcription termination factor 2	GO:0006353	DNA-templated transcription, termination	0.0259638	38.1007
Ttf2	Ttf2	Transcription termination factor 2	GO:0006397	mRNA processing	0.748937	0.730365
Cfap126	Cfap126	Protein Flattop	GO:0008150	biological_process	0.998627	0.599183
Cfap126	Cfap126	Protein Flattop	GO:0030030	cell projection organization	0.447695	1.69336
Cfap126	Cfap126	Protein Flattop	GO:0044782	cilium organization	0.0512603	19.0503
Fam117a	Fam117a	Protein FAM117A	GO:0008150	biological_process	0.998627	0.599183
BC030867	BC030867	Uncharacterized protein C17orf53 homolog	GO:0008150	biological_process	0.998627	0.599183
Slc14a1	Slc14a1	Putative uncharacterized protein	GO:0015840	urea transport	0.0216833	45.7208
Slc14a1	Slc14a1	Putative uncharacterized protein	GO:0055085	transmembrane transport	0.612538	0.972784
Slc14a1	Slc14a1	Putative uncharacterized protein	GO:0071918	urea transmembrane transport	0.0216833	45.7208
Slc14a1	Slc14a1	Putative uncharacterized protein	GO:0006810	transport	0.930719	0.595013
Slc14a1	Slc14a1	Putative uncharacterized protein	GO:0006833	water transport	0.0677624	14.2878
Ticrr	Ticrr	Putative uncharacterized protein	GO:0006281	DNA repair	9.1154e-07	7.49522
Ticrr	Ticrr	Putative uncharacterized protein	GO:0001731	formation of translation preinitiation complex	0.0759066	12.7002
Ticrr	Ticrr	Putative uncharacterized protein	GO:0000075	cell cycle checkpoint	0.0259638	38.1007
Ticrr	Ticrr	Putative uncharacterized protein	GO:0030174	regulation of DNA-dependent DNA replication initiation	5.66478e-05	152.403
Ticrr	Ticrr	Putative uncharacterized protein	GO:0006260	DNA replication	0.000192057	9.44645
Ticrr	Ticrr	Putative uncharacterized protein	GO:0006974	cellular response to DNA damage stimulus	8.48851e-06	5.83174
Ticrr	Ticrr	Putative uncharacterized protein	GO:0007049	cell cycle	1.44475e-12	7.55716
Ticrr	Ticrr	Putative uncharacterized protein	GO:0010212	response to ionizing radiation	0.197035	4.57208
Ticrr	Ticrr	Putative uncharacterized protein	GO:0033314	mitotic DNA replication checkpoint	5.66478e-05	152.403
Cdk2ap2	Cdk2ap2	Cyclin-dependent kinase 2-associated protein 2	GO:0008150	biological_process	0.998627	0.599183
1300017J02Rik	1300017J02Rik	Protein 1300017J02Rik	GO:0006879	cellular iron ion homeostasis	0.138575	6.72365
1300017J02Rik	1300017J02Rik	Protein 1300017J02Rik	GO:0043086	negative regulation of catalytic activity	0.28377	3.00795
1300017J02Rik	1300017J02Rik	Protein 1300017J02Rik	GO:0006826	iron ion transport	0.0718433	13.4473
Mat1a	Mat1a	S-adenosylmethionine synthase isoform type-1	GO:0051260	protein homooligomerization	0.547224	1.27002
Mat1a	Mat1a	S-adenosylmethionine synthase isoform type-1	GO:0006556	S-adenosylmethionine biosynthetic process	0.0130664	76.2014
Mat1a	Mat1a	S-adenosylmethionine synthase isoform type-1	GO:0006730	one-carbon metabolic process	0.123314	7.62014
Mat1a	Mat1a	S-adenosylmethionine synthase isoform type-1	GO:0051289	protein homotetramerization	0.251566	3.4637
Mat1a	Mat1a	S-adenosylmethionine synthase isoform type-1	GO:0051262	protein tetramerization	0.134785	6.9274
Chtf18	Chtf18	Chromosome transmission fidelity protein 18 homolog	GO:0007131	reciprocal meiotic recombination	0.0759066	12.7002
Chtf18	Chtf18	Chromosome transmission fidelity protein 18 homolog	GO:0007140	male meiosis	0.00413193	20.7822
Chtf18	Chtf18	Chromosome transmission fidelity protein 18 homolog	GO:0007283	spermatogenesis	0.212378	1.88929
Chtf18	Chtf18	Chromosome transmission fidelity protein 18 homolog	GO:0006260	DNA replication	0.000192057	9.44645
Chtf18	Chtf18	Chromosome transmission fidelity protein 18 homolog	GO:0007049	cell cycle	1.44475e-12	7.55716
Chtf18	Chtf18	Chromosome transmission fidelity protein 18 homolog	GO:0051985	negative regulation of chromosome segregation	0.00437437	228.604
Pou5f2	Pou5f2	POU domain, class 5, transcription factor 2	GO:0006351	transcription, DNA-templated	1.23666e-05	2.71707
Pou5f2	Pou5f2	POU domain, class 5, transcription factor 2	GO:0006355	regulation of transcription, DNA-templated	7.72714e-05	2.34623
Aurkb	Aurkb	Aurora kinase B	GO:0043988	histone H3-S28 phosphorylation	0.0130664	76.2014
Aurkb	Aurkb	Aurora kinase B	GO:0007052	mitotic spindle organization	0.0759066	12.7002
Aurkb	Aurkb	Aurora kinase B	GO:0043146	spindle stabilization	0.00872981	114.302
Aurkb	Aurkb	Aurora kinase B	GO:0032091	negative regulation of protein binding	0.171958	5.31638
Aurkb	Aurkb	Aurora kinase B	GO:0034501	protein localization to kinetochore	0.0344693	28.5755
Aurkb	Aurkb	Aurora kinase B	GO:0036089	cleavage furrow formation	0.0344693	28.5755
Aurkb	Aurkb	Aurora kinase B	GO:0007067	mitotic nuclear division	2.32387e-06	7.82296
Aurkb	Aurkb	Aurora kinase B	GO:0009838	abscission	0.0259638	38.1007
Aurkb	Aurkb	Aurora kinase B	GO:0051256	mitotic spindle midzone assembly	0.0216833	45.7208
Aurkb	Aurkb	Aurora kinase B	GO:0008283	cell proliferation	0.0589566	3.39511
Aurkb	Aurkb	Aurora kinase B	GO:0006468	protein phosphorylation	0.019818	2.56037
Aurkb	Aurkb	Aurora kinase B	GO:0000122	negative regulation of transcription from RNA polymerase II promoter	1.85167e-06	4.62494
Aurkb	Aurkb	Aurora kinase B	GO:0051301	cell division	2.6364e-05	5.77932
Aurkb	Aurkb	Aurora kinase B	GO:0034644	cellular response to UV	0.138575	6.72365
Aurkb	Aurkb	Aurora kinase B	GO:0032465	regulation of cytokinesis	0.0759066	12.7002
Aurkb	Aurkb	Aurora kinase B	GO:0032466	negative regulation of cytokinesis	0.0302258	32.6577
Aurkb	Aurkb	Aurora kinase B	GO:0016310	phosphorylation	0.0874528	1.95388
Aurkb	Aurkb	Aurora kinase B	GO:0032467	positive regulation of cytokinesis	0.127154	7.37433
Aurkb	Aurkb	Aurora kinase B	GO:0031577	spindle checkpoint	0.0130664	76.2014
Aurkb	Aurkb	Aurora kinase B	GO:0007568	aging	0.02404	4.86392
Aurkb	Aurkb	Aurora kinase B	GO:0007049	cell cycle	1.44475e-12	7.55716
Aurkb	Aurkb	Aurora kinase B	GO:0002903	negative regulation of B cell apoptotic process	0.0759066	12.7002
Aurkb	Aurkb	Aurora kinase B	GO:0031565	cytokinesis checkpoint	0.0173842	57.151
Espl1	Espl1	Espl1 protein	GO:0007059	chromosome segregation	0.0448298	5.93777
Espl1	Espl1	Espl1 protein	GO:0007067	mitotic nuclear division	2.32387e-06	7.82296
Espl1	Espl1	Espl1 protein	GO:0000212	meiotic spindle organization	0.0259638	38.1007
Espl1	Espl1	Espl1 protein	GO:0007127	meiosis I	0.0173842	57.151
Espl1	Espl1	Espl1 protein	GO:0045143	homologous chromosome segregation	0.000280821	76.2014
Espl1	Espl1	Espl1 protein	GO:0006508	proteolysis	0.170102	1.706
Espl1	Espl1	Espl1 protein	GO:0000070	mitotic sister chromatid segregation	7.47044e-05	36.0954
Srms	Srms	Non-specific protein-tyrosine kinase	GO:0038083	peptidyl-tyrosine autophosphorylation	0.160975	5.7151
Srms	Srms	Non-specific protein-tyrosine kinase	GO:0007169	transmembrane receptor protein tyrosine kinase signaling pathway	0.352727	2.30913
Srms	Srms	Non-specific protein-tyrosine kinase	GO:0006468	protein phosphorylation	0.019818	2.56037
Srms	Srms	Non-specific protein-tyrosine kinase	GO:0042127	regulation of cell proliferation	2.64742e-05	8.08197
Srms	Srms	Non-specific protein-tyrosine kinase	GO:0045087	innate immune response	0.403284	1.44686
Srms	Srms	Non-specific protein-tyrosine kinase	GO:0030154	cell differentiation	0.00123329	3.16626
Srms	Srms	Non-specific protein-tyrosine kinase	GO:0016310	phosphorylation	0.0874528	1.95388
Srms	Srms	Non-specific protein-tyrosine kinase	GO:0016477	cell migration	0.175217	2.64282
Srms	Srms	Non-specific protein-tyrosine kinase	GO:0030036	actin cytoskeleton organization	0.492115	1.48444
Nmnat3	Nmnat3	Nicotinamide mononucleotide adenylyltransferase 3	GO:0019363	pyridine nucleotide biosynthetic process	0.0512603	19.0503
Nmnat3	Nmnat3	Nicotinamide mononucleotide adenylyltransferase 3	GO:0009435	NAD biosynthetic process	0.0554127	17.5849
Nmnat3	Nmnat3	Nicotinamide mononucleotide adenylyltransferase 3	GO:0009611	response to wounding	0.0217895	8.79247
Nmnat3	Nmnat3	Nicotinamide mononucleotide adenylyltransferase 3	GO:0009058	biosynthetic process	0.200555	4.48243
Celsr1	Celsr1	Cadherin EGF LAG seven-pass G-type receptor 1	GO:0090179	planar cell polarity pathway involved in neural tube closure	0.0554127	17.5849
Celsr1	Celsr1	Cadherin EGF LAG seven-pass G-type receptor 1	GO:0007275	multicellular organismal development	0.00417659	2.52221
Celsr1	Celsr1	Cadherin EGF LAG seven-pass G-type receptor 1	GO:0009952	anterior/posterior pattern specification	0.383342	2.07822
Celsr1	Celsr1	Cadherin EGF LAG seven-pass G-type receptor 1	GO:0007155	cell adhesion	0.215098	1.68091
Celsr1	Celsr1	Cadherin EGF LAG seven-pass G-type receptor 1	GO:0007156	homophilic cell adhesion via plasma membrane adhesion molecules	0.466848	1.59863
Celsr1	Celsr1	Cadherin EGF LAG seven-pass G-type receptor 1	GO:0090251	protein localization involved in establishment of planar polarity	0.00437437	228.604
Celsr1	Celsr1	Cadherin EGF LAG seven-pass G-type receptor 1	GO:0060488	orthogonal dichotomous subdivision of terminal units involved in lung branching morphogenesis	0.00872981	114.302
Celsr1	Celsr1	Cadherin EGF LAG seven-pass G-type receptor 1	GO:0060489	planar dichotomous subdivision of terminal units involved in lung branching morphogenesis	0.00872981	114.302
Celsr1	Celsr1	Cadherin EGF LAG seven-pass G-type receptor 1	GO:0042060	wound healing	0.332466	2.48483
Celsr1	Celsr1	Cadherin EGF LAG seven-pass G-type receptor 1	GO:0001764	neuron migration	0.0903967	3.97572
Celsr1	Celsr1	Cadherin EGF LAG seven-pass G-type receptor 1	GO:0007626	locomotory behavior	0.0674789	4.71349
Celsr1	Celsr1	Cadherin EGF LAG seven-pass G-type receptor 1	GO:0001843	neural tube closure	0.314602	2.65819
Celsr1	Celsr1	Cadherin EGF LAG seven-pass G-type receptor 1	GO:0001942	hair follicle development	0.0187457	9.52517
Celsr1	Celsr1	Cadherin EGF LAG seven-pass G-type receptor 1	GO:0001702	gastrulation with mouth forming second	0.0959603	9.93931
Celsr1	Celsr1	Cadherin EGF LAG seven-pass G-type receptor 1	GO:0045176	apical protein localization	0.0470899	20.7822
Celsr1	Celsr1	Cadherin EGF LAG seven-pass G-type receptor 1	GO:0060490	lateral sprouting involved in lung morphogenesis	0.00872981	114.302
Celsr1	Celsr1	Cadherin EGF LAG seven-pass G-type receptor 1	GO:0046928	regulation of neurotransmitter secretion	0.0759066	12.7002
Celsr1	Celsr1	Cadherin EGF LAG seven-pass G-type receptor 1	GO:0007186	G-protein coupled receptor signaling pathway	0.999896	0.114589
Celsr1	Celsr1	Cadherin EGF LAG seven-pass G-type receptor 1	GO:0007165	signal transduction	0.98419	0.474874
Celsr1	Celsr1	Cadherin EGF LAG seven-pass G-type receptor 1	GO:0007267	cell-cell signaling	0.286914	2.96889
Celsr1	Celsr1	Cadherin EGF LAG seven-pass G-type receptor 1	GO:0007166	cell surface receptor signaling pathway	0.386053	2.0595
Celsr1	Celsr1	Cadherin EGF LAG seven-pass G-type receptor 1	GO:0048105	establishment of body hair planar orientation	0.00872981	114.302
Celsr1	Celsr1	Cadherin EGF LAG seven-pass G-type receptor 1	GO:0007266	Rho protein signal transduction	0.168313	5.44296
Celsr1	Celsr1	Cadherin EGF LAG seven-pass G-type receptor 1	GO:0042249	establishment of planar polarity of embryonic epithelium	0.00872981	114.302
Celsr1	Celsr1	Cadherin EGF LAG seven-pass G-type receptor 1	GO:0007218	neuropeptide signaling pathway	0.355571	2.28604
Celsr1	Celsr1	Cadherin EGF LAG seven-pass G-type receptor 1	GO:0007417	central nervous system development	0.00504437	8.68117
Celsr1	Celsr1	Cadherin EGF LAG seven-pass G-type receptor 1	GO:0032956	regulation of actin cytoskeleton organization	0.146107	6.35012
Celsr1	Celsr1	Cadherin EGF LAG seven-pass G-type receptor 1	GO:0001736	establishment of planar polarity	0.0595472	16.3289
Celsr1	Celsr1	Cadherin EGF LAG seven-pass G-type receptor 1	GO:0042472	inner ear morphogenesis	0.0397113	6.35012
Nkd1	Nkd1	Protein naked cuticle homolog 1	GO:1901231	positive regulation of non-canonical Wnt signaling pathway via JNK cascade	0.00437437	228.604
Nkd1	Nkd1	Protein naked cuticle homolog 1	GO:0007275	multicellular organismal development	0.00417659	2.52221
Nkd1	Nkd1	Protein naked cuticle homolog 1	GO:0007283	spermatogenesis	0.212378	1.88929
Nkd1	Nkd1	Protein naked cuticle homolog 1	GO:1901233	negative regulation of convergent extension involved in axis elongation	0.00437437	228.604
Nkd1	Nkd1	Protein naked cuticle homolog 1	GO:2000096	positive regulation of Wnt signaling pathway, planar cell polarity pathway	0.0302258	32.6577
Nkd1	Nkd1	Protein naked cuticle homolog 1	GO:0045732	positive regulation of protein catabolic process	0.207551	4.31329
Nkd1	Nkd1	Protein naked cuticle homolog 1	GO:0090090	negative regulation of canonical Wnt signaling pathway	0.0615138	4.96966
Nkd1	Nkd1	Protein naked cuticle homolog 1	GO:0030154	cell differentiation	0.00123329	3.16626
Nkd1	Nkd1	Protein naked cuticle homolog 1	GO:0016055	Wnt signaling pathway	0.0632246	3.29718
Nkd1	Nkd1	Protein naked cuticle homolog 1	GO:0030178	negative regulation of Wnt signaling pathway	0.200555	4.48243
Fam221b	Fam221b	Protein FAM221B	GO:0008150	biological_process	0.998627	0.599183
Kif18b	Kif18b	Kinesin-like protein KIF18B	GO:0006200	ATP catabolic process	0.311792	1.77213
Kif18b	Kif18b	Kinesin-like protein KIF18B	GO:0007018	microtubule-based movement	0.0448298	5.93777
Kif18b	Kif18b	Kinesin-like protein KIF18B	GO:0007019	microtubule depolymerization	0.0636637	15.2403
Kif18b	Kif18b	Kinesin-like protein KIF18B	GO:0000278	mitotic cell cycle	0.146107	6.35012
Kif18b	Kif18b	Kinesin-like protein KIF18B	GO:0051301	cell division	2.6364e-05	5.77932
Kif18b	Kif18b	Kinesin-like protein KIF18B	GO:0051302	regulation of cell division	0.0302258	32.6577
Kif18b	Kif18b	Kinesin-like protein KIF18B	GO:0008152	metabolic process	0.487854	1.0654
Kif18b	Kif18b	Kinesin-like protein KIF18B	GO:0007067	mitotic nuclear division	2.32387e-06	7.82296
Kif18b	Kif18b	Kinesin-like protein KIF18B	GO:0007049	cell cycle	1.44475e-12	7.55716
Kif18b	Kif18b	Kinesin-like protein KIF18B	GO:0000070	mitotic sister chromatid segregation	7.47044e-05	36.0954
Mfap4	Mfap4	Microfibril-associated glycoprotein 4	GO:0071493	cellular response to UV-B	0.0344693	28.5755
Mfap4	Mfap4	Microfibril-associated glycoprotein 4	GO:0048251	elastic fiber assembly	0.0302258	32.6577
Mfap4	Mfap4	Microfibril-associated glycoprotein 4	GO:0009650	UV protection	0.0386944	25.4005
Mfap4	Mfap4	Microfibril-associated glycoprotein 4	GO:0007155	cell adhesion	0.215098	1.68091
Mfap4	Mfap4	Microfibril-associated glycoprotein 4	GO:0010712	regulation of collagen metabolic process	0.00437437	228.604
Mfap4	Mfap4	Microfibril-associated glycoprotein 4	GO:0043206	extracellular fibril organization	0.0429012	22.8604
Itih3	Itih3	Inter-alpha-trypsin inhibitor heavy chain H3	GO:0010951	negative regulation of endopeptidase activity	0.172101	2.67373
Itih3	Itih3	Inter-alpha-trypsin inhibitor heavy chain H3	GO:0030212	hyaluronan metabolic process	0.0554127	17.5849
Itih3	Itih3	Inter-alpha-trypsin inhibitor heavy chain H3	GO:0010466	negative regulation of peptidase activity	0.435379	1.75849
Casc1	Casc1	Protein CASC1	GO:0007018	microtubule-based movement	0.0448298	5.93777
Nhlh1	Nhlh1	Helix-loop-helix protein 1	GO:0006351	transcription, DNA-templated	1.23666e-05	2.71707
Nhlh1	Nhlh1	Helix-loop-helix protein 1	GO:0007275	multicellular organismal development	0.00417659	2.52221
Nhlh1	Nhlh1	Helix-loop-helix protein 1	GO:0030154	cell differentiation	0.00123329	3.16626
Nhlh1	Nhlh1	Helix-loop-helix protein 1	GO:0006355	regulation of transcription, DNA-templated	7.72714e-05	2.34623
Nhlh1	Nhlh1	Helix-loop-helix protein 1	GO:0006366	transcription from RNA polymerase II promoter	0.0034257	3.22546
Nhlh1	Nhlh1	Helix-loop-helix protein 1	GO:0045944	positive regulation of transcription from RNA polymerase II promoter	0.00885968	2.39627
D130037M23Rik	D130037M23Rik	RIKEN cDNA D130037M23 gene	GO:0008150	biological_process	0.998627	0.599183
Gli1	Gli1	Gli1 protein	GO:0021938	smoothened signaling pathway involved in regulation of cerebellar granule cell precursor cell proliferation	0.000112972	114.302
Gli1	Gli1	Gli1 protein	GO:0007275	multicellular organismal development	0.00417659	2.52221
Gli1	Gli1	Gli1 protein	GO:0008284	positive regulation of cell proliferation	0.0183507	2.87552
Gli1	Gli1	Gli1 protein	GO:0006366	transcription from RNA polymerase II promoter	0.0034257	3.22546
Gli1	Gli1	Gli1 protein	GO:0045740	positive regulation of DNA replication	0.0158994	10.3911
Gli1	Gli1	Gli1 protein	GO:0045944	positive regulation of transcription from RNA polymerase II promoter	0.00885968	2.39627
Gli1	Gli1	Gli1 protein	GO:0021696	cerebellar cortex morphogenesis	0.000280821	76.2014
Gli1	Gli1	Gli1 protein	GO:0009954	proximal/distal pattern formation	0.000173973	27.4325
Gli1	Gli1	Gli1 protein	GO:0009953	dorsal/ventral pattern formation	0.0194884	9.33078
Gli1	Gli1	Gli1 protein	GO:0045893	positive regulation of transcription, DNA-templated	0.0332064	2.50297
Gli1	Gli1	Gli1 protein	GO:0001649	osteoblast differentiation	0.0799486	4.27298
Gli1	Gli1	Gli1 protein	GO:0030324	lung development	0.0171867	5.53075
Gli1	Gli1	Gli1 protein	GO:0007165	signal transduction	0.98419	0.474874
Gli1	Gli1	Gli1 protein	GO:0006351	transcription, DNA-templated	1.23666e-05	2.71707
Gli1	Gli1	Gli1 protein	GO:0007283	spermatogenesis	0.212378	1.88929
Gli1	Gli1	Gli1 protein	GO:0060032	notochord regression	1.89367e-05	228.604
Gli1	Gli1	Gli1 protein	GO:0006355	regulation of transcription, DNA-templated	7.72714e-05	2.34623
Gli1	Gli1	Gli1 protein	GO:0007224	smoothened signaling pathway	0.0367556	6.62621
Gli1	Gli1	Gli1 protein	GO:0021983	pituitary gland development	0.000302271	22.8604
Gli1	Gli1	Gli1 protein	GO:0007418	ventral midline development	1.89367e-05	228.604
Gli1	Gli1	Gli1 protein	GO:0090090	negative regulation of canonical Wnt signaling pathway	0.0615138	4.96966
Gli1	Gli1	Gli1 protein	GO:0009913	epidermal cell differentiation	0.000668222	50.8009
Gli1	Gli1	Gli1 protein	GO:0045880	positive regulation of smoothened signaling pathway	0.111693	8.46682
Gli1	Gli1	Gli1 protein	GO:0030154	cell differentiation	0.00123329	3.16626
Pole	Pole	DNA polymerase epsilon catalytic subunit A	GO:0006281	DNA repair	9.1154e-07	7.49522
Pole	Pole	DNA polymerase epsilon catalytic subunit A	GO:0006260	DNA replication	0.000192057	9.44645
Pole	Pole	DNA polymerase epsilon catalytic subunit A	GO:0006287	base-excision repair, gap-filling	0.0302258	32.6577
Pole	Pole	DNA polymerase epsilon catalytic subunit A	GO:0000731	DNA synthesis involved in DNA repair	0.0344693	28.5755
Pole	Pole	DNA polymerase epsilon catalytic subunit A	GO:0001701	in utero embryonic development	0.356523	1.59863
Pole	Pole	DNA polymerase epsilon catalytic subunit A	GO:0000082	G1/S transition of mitotic cell cycle	0.00180479	12.4693
Pole	Pole	DNA polymerase epsilon catalytic subunit A	GO:0071897	DNA biosynthetic process	0.157282	5.86165
Pole	Pole	DNA polymerase epsilon catalytic subunit A	GO:0006297	nucleotide-excision repair, DNA gap filling	0.0259638	38.1007
Pole	Pole	DNA polymerase epsilon catalytic subunit A	GO:0006974	cellular response to DNA damage stimulus	8.48851e-06	5.83174
Fbxl22	Fbxl22	F-box and leucine-rich protein 22	GO:0008150	biological_process	0.998627	0.599183
Fbxl22	Fbxl22	F-box and leucine-rich protein 22	GO:0016567	protein ubiquitination	0.133359	2.04111
Vax1	Vax1	Ventral anterior homeobox 1	GO:0006351	transcription, DNA-templated	1.23666e-05	2.71707
Vax1	Vax1	Ventral anterior homeobox 1	GO:0007275	multicellular organismal development	0.00417659	2.52221
Vax1	Vax1	Ventral anterior homeobox 1	GO:0060021	palate development	0.00486807	8.79247
Vax1	Vax1	Ventral anterior homeobox 1	GO:0007399	nervous system development	0.464497	1.2807
Vax1	Vax1	Ventral anterior homeobox 1	GO:0007411	axon guidance	0.105369	3.62864
Vax1	Vax1	Ventral anterior homeobox 1	GO:0006355	regulation of transcription, DNA-templated	7.72714e-05	2.34623
Vax1	Vax1	Ventral anterior homeobox 1	GO:0007420	brain development	0.0668883	3.21978
Vax1	Vax1	Ventral anterior homeobox 1	GO:0000122	negative regulation of transcription from RNA polymerase II promoter	1.85167e-06	4.62494
Vax1	Vax1	Ventral anterior homeobox 1	GO:0001764	neuron migration	0.0903967	3.97572
Vax1	Vax1	Ventral anterior homeobox 1	GO:0007417	central nervous system development	0.00504437	8.68117
Vax1	Vax1	Ventral anterior homeobox 1	GO:0007406	negative regulation of neuroblast proliferation	0.0344693	28.5755
Vax1	Vax1	Ventral anterior homeobox 1	GO:0035914	skeletal muscle cell differentiation	0.023383	8.46682
Vax1	Vax1	Ventral anterior homeobox 1	GO:0043010	camera-type eye development	0.271056	3.17506
Vax1	Vax1	Ventral anterior homeobox 1	GO:0030154	cell differentiation	0.00123329	3.16626
Mfng	Mfng	Beta-1,3-N-acetylglucosaminyltransferase manic fringe	GO:0032092	positive regulation of protein binding	0.197035	4.57208
Mfng	Mfng	Beta-1,3-N-acetylglucosaminyltransferase manic fringe	GO:0007275	multicellular organismal development	0.00417659	2.52221
Mfng	Mfng	Beta-1,3-N-acetylglucosaminyltransferase manic fringe	GO:0008152	metabolic process	0.487854	1.0654
Mfng	Mfng	Beta-1,3-N-acetylglucosaminyltransferase manic fringe	GO:0007389	pattern specification process	0.00578787	8.2628
Mfng	Mfng	Beta-1,3-N-acetylglucosaminyltransferase manic fringe	GO:0045747	positive regulation of Notch signaling pathway	0.107785	8.79247
Cdkn2c	Cdkn2c	Putative uncharacterized protein	GO:0007050	cell cycle arrest	0.317612	2.62763
Cdkn2c	Cdkn2c	Putative uncharacterized protein	GO:0048709	oligodendrocyte differentiation	0.123314	7.62014
Cdkn2c	Cdkn2c	Putative uncharacterized protein	GO:0008285	negative regulation of cell proliferation	0.448419	1.32141
Cdkn2c	Cdkn2c	Putative uncharacterized protein	GO:0007049	cell cycle	1.44475e-12	7.55716
Cdkn2c	Cdkn2c	Putative uncharacterized protein	GO:0000079	regulation of cyclin-dependent protein serine/threonine kinase activity	0.0102577	13.0631
Cdkn2c	Cdkn2c	Putative uncharacterized protein	GO:0042326	negative regulation of phosphorylation	0.0799522	12.0318
Cdkn2c	Cdkn2c	Putative uncharacterized protein	GO:0030308	negative regulation of cell growth	0.407321	1.92104
Cdkn2c	Cdkn2c	Putative uncharacterized protein	GO:0000082	G1/S transition of mitotic cell cycle	0.00180479	12.4693
Cdkn2c	Cdkn2c	Putative uncharacterized protein	GO:0071901	negative regulation of protein serine/threonine kinase activity	0.0759066	12.7002
Gypc	Gypc	Glycophorin-C	GO:0008150	biological_process	0.998627	0.599183
Uhrf1	Uhrf1	E3 ubiquitin-protein ligase UHRF1	GO:0016568	chromatin modification	0.32786	1.706
Uhrf1	Uhrf1	E3 ubiquitin-protein ligase UHRF1	GO:0006281	DNA repair	9.1154e-07	7.49522
Uhrf1	Uhrf1	E3 ubiquitin-protein ligase UHRF1	GO:0010216	maintenance of DNA methylation	0.0302258	32.6577
Uhrf1	Uhrf1	E3 ubiquitin-protein ligase UHRF1	GO:0016574	histone ubiquitination	0.0595472	16.3289
Uhrf1	Uhrf1	E3 ubiquitin-protein ligase UHRF1	GO:0010390	histone monoubiquitination	0.0470899	20.7822
Uhrf1	Uhrf1	E3 ubiquitin-protein ligase UHRF1	GO:0006974	cellular response to DNA damage stimulus	8.48851e-06	5.83174
Uhrf1	Uhrf1	E3 ubiquitin-protein ligase UHRF1	GO:0042787	protein ubiquitination involved in ubiquitin-dependent protein catabolic process	0.224775	3.94145
Uhrf1	Uhrf1	E3 ubiquitin-protein ligase UHRF1	GO:0016567	protein ubiquitination	0.133359	2.04111
Uhrf1	Uhrf1	E3 ubiquitin-protein ligase UHRF1	GO:0032270	positive regulation of cellular protein metabolic process	0.0595472	16.3289
Uhrf1	Uhrf1	E3 ubiquitin-protein ligase UHRF1	GO:0008283	cell proliferation	0.0589566	3.39511
Uhrf1	Uhrf1	E3 ubiquitin-protein ligase UHRF1	GO:0000122	negative regulation of transcription from RNA polymerase II promoter	1.85167e-06	4.62494
Uhrf1	Uhrf1	E3 ubiquitin-protein ligase UHRF1	GO:0051865	protein autoubiquitination	0.179201	5.08009
Uhrf1	Uhrf1	E3 ubiquitin-protein ligase UHRF1	GO:0006351	transcription, DNA-templated	1.23666e-05	2.71707
Uhrf1	Uhrf1	E3 ubiquitin-protein ligase UHRF1	GO:0006355	regulation of transcription, DNA-templated	7.72714e-05	2.34623
Uhrf1	Uhrf1	E3 ubiquitin-protein ligase UHRF1	GO:0007049	cell cycle	1.44475e-12	7.55716
4930427A07Rik	4930427A07Rik	Uncharacterized protein C14orf80 homolog	GO:0008150	biological_process	0.998627	0.599183
Chek2	Chek2	Putative uncharacterized protein	GO:0006281	DNA repair	9.1154e-07	7.49522
Chek2	Chek2	Putative uncharacterized protein	GO:0042770	signal transduction in response to DNA damage	0.0470899	20.7822
Chek2	Chek2	Putative uncharacterized protein	GO:0042176	regulation of protein catabolic process	0.0718433	13.4473
Chek2	Chek2	Putative uncharacterized protein	GO:0046777	protein autophosphorylation	0.167447	2.72148
Chek2	Chek2	Putative uncharacterized protein	GO:0044257	cellular protein catabolic process	0.0636637	15.2403
Chek2	Chek2	Putative uncharacterized protein	GO:0006468	protein phosphorylation	0.019818	2.56037
Chek2	Chek2	Putative uncharacterized protein	GO:0006302	double-strand break repair	0.211026	4.23341
Chek2	Chek2	Putative uncharacterized protein	GO:0051301	cell division	2.6364e-05	5.77932
Chek2	Chek2	Putative uncharacterized protein	GO:0000086	G2/M transition of mitotic cell cycle	0.000439905	20.171
Chek2	Chek2	Putative uncharacterized protein	GO:0045893	positive regulation of transcription, DNA-templated	0.0332064	2.50297
Chek2	Chek2	Putative uncharacterized protein	GO:0006915	apoptotic process	0.233665	1.62131
Chek2	Chek2	Putative uncharacterized protein	GO:0016310	phosphorylation	0.0874528	1.95388
Chek2	Chek2	Putative uncharacterized protein	GO:0010332	response to gamma radiation	0.134785	6.9274
Chek2	Chek2	Putative uncharacterized protein	GO:0072428	signal transduction involved in intra-S DNA damage checkpoint	0.00437437	228.604
Chek2	Chek2	Putative uncharacterized protein	GO:0006351	transcription, DNA-templated	1.23666e-05	2.71707
Chek2	Chek2	Putative uncharacterized protein	GO:0006355	regulation of transcription, DNA-templated	7.72714e-05	2.34623
Chek2	Chek2	Putative uncharacterized protein	GO:0008630	intrinsic apoptotic signaling pathway in response to DNA damage	0.21793	4.08222
Chek2	Chek2	Putative uncharacterized protein	GO:0007067	mitotic nuclear division	2.32387e-06	7.82296
Chek2	Chek2	Putative uncharacterized protein	GO:0006974	cellular response to DNA damage stimulus	8.48851e-06	5.83174
Chek2	Chek2	Putative uncharacterized protein	GO:0006975	DNA damage induced protein phosphorylation	0.0302258	32.6577
Chek2	Chek2	Putative uncharacterized protein	GO:0007049	cell cycle	1.44475e-12	7.55716
Chek2	Chek2	Putative uncharacterized protein	GO:0000077	DNA damage checkpoint	0.00618988	16.9336
Chek2	Chek2	Putative uncharacterized protein	GO:0050821	protein stabilization	0.341225	2.40636
Chek2	Chek2	Putative uncharacterized protein	GO:0090307	spindle assembly involved in mitosis	0.00618988	16.9336
Eomes	Eomes	Eomesodermin homolog	GO:0007275	multicellular organismal development	0.00417659	2.52221
Eomes	Eomes	Eomesodermin homolog	GO:0006366	transcription from RNA polymerase II promoter	0.0034257	3.22546
Eomes	Eomes	Eomesodermin homolog	GO:0045664	regulation of neuron differentiation	0.119457	7.8829
Eomes	Eomes	Eomesodermin homolog	GO:0045944	positive regulation of transcription from RNA polymerase II promoter	0.00885968	2.39627
Eomes	Eomes	Eomesodermin homolog	GO:0021772	olfactory bulb development	0.00490888	19.0503
Eomes	Eomes	Eomesodermin homolog	GO:0021895	cerebral cortex neuron differentiation	0.0554127	17.5849
Eomes	Eomes	Eomesodermin homolog	GO:0021796	cerebral cortex regionalization	0.0302258	32.6577
Eomes	Eomes	Eomesodermin homolog	GO:0000122	negative regulation of transcription from RNA polymerase II promoter	1.85167e-06	4.62494
Eomes	Eomes	Eomesodermin homolog	GO:0060809	mesodermal to mesenchymal transition involved in gastrulation	0.00437437	228.604
Eomes	Eomes	Eomesodermin homolog	GO:0032609	interferon-gamma production	0.0344693	28.5755
Eomes	Eomes	Eomesodermin homolog	GO:0035914	skeletal muscle cell differentiation	0.023383	8.46682
Eomes	Eomes	Eomesodermin homolog	GO:0060706	cell differentiation involved in embryonic placenta development	0.0259638	38.1007
Eomes	Eomes	Eomesodermin homolog	GO:0045893	positive regulation of transcription, DNA-templated	0.0332064	2.50297
Eomes	Eomes	Eomesodermin homolog	GO:0001824	blastocyst development	0.123314	7.62014
Eomes	Eomes	Eomesodermin homolog	GO:0001706	endoderm formation	0.0677624	14.2878
Eomes	Eomes	Eomesodermin homolog	GO:0001707	mesoderm formation	0.138575	6.72365
Eomes	Eomes	Eomesodermin homolog	GO:0001829	trophectodermal cell differentiation	0.00413193	20.7822
Eomes	Eomes	Eomesodermin homolog	GO:0019827	stem cell maintenance	0.0311166	7.25728
Eomes	Eomes	Eomesodermin homolog	GO:0006351	transcription, DNA-templated	1.23666e-05	2.71707
Eomes	Eomes	Eomesodermin homolog	GO:0006355	regulation of transcription, DNA-templated	7.72714e-05	2.34623
Eomes	Eomes	Eomesodermin homolog	GO:0045597	positive regulation of cell differentiation	0.00100748	15.2403
Eomes	Eomes	Eomesodermin homolog	GO:0007420	brain development	0.0668883	3.21978
Eomes	Eomes	Eomesodermin homolog	GO:0002376	immune system process	0.067648	2.61262
Eomes	Eomes	Eomesodermin homolog	GO:0006357	regulation of transcription from RNA polymerase II promoter	0.116821	2.14652
Eomes	Eomes	Eomesodermin homolog	GO:0007369	gastrulation	0.127154	7.37433
Eomes	Eomes	Eomesodermin homolog	GO:0002302	CD8-positive, alpha-beta T cell differentiation involved in immune response	0.00872981	114.302
Eomes	Eomes	Eomesodermin homolog	GO:0001714	endodermal cell fate specification	0.0216833	45.7208
Eomes	Eomes	Eomesodermin homolog	GO:0030154	cell differentiation	0.00123329	3.16626
Eomes	Eomes	Eomesodermin homolog	GO:0010468	regulation of gene expression	0.0891196	2.8457
Eomes	Eomes	Eomesodermin homolog	GO:0010002	cardioblast differentiation	0.0173842	57.151
Eomes	Eomes	Eomesodermin homolog	GO:0050767	regulation of neurogenesis	0.103861	9.14417
Plk1	Plk1	Polo like kinase	GO:0007094	mitotic spindle assembly checkpoint	0.0677624	14.2878
Plk1	Plk1	Polo like kinase	GO:0040038	polar body extrusion after meiotic divisions	0.0259638	38.1007
Plk1	Plk1	Polo like kinase	GO:0007092	activation of mitotic anaphase-promoting complex activity	0.00872981	114.302
Plk1	Plk1	Polo like kinase	GO:0030071	regulation of mitotic metaphase/anaphase transition	0.000668222	50.8009
Plk1	Plk1	Polo like kinase	GO:0051443	positive regulation of ubiquitin-protein transferase activity	0.0595472	16.3289
Plk1	Plk1	Polo like kinase	GO:0043393	regulation of protein binding	0.0799522	12.0318
Plk1	Plk1	Polo like kinase	GO:0007067	mitotic nuclear division	2.32387e-06	7.82296
Plk1	Plk1	Polo like kinase	GO:0045736	negative regulation of cyclin-dependent protein serine/threonine kinase activity	0.087991	10.8859
Plk1	Plk1	Polo like kinase	GO:0007346	regulation of mitotic cell cycle	0.134785	6.9274
Plk1	Plk1	Polo like kinase	GO:0045184	establishment of protein localization	0.127154	7.37433
Plk1	Plk1	Polo like kinase	GO:0051297	centrosome organization	0.111693	8.46682
Plk1	Plk1	Polo like kinase	GO:0071168	protein localization to chromatin	0.0216833	45.7208
Plk1	Plk1	Polo like kinase	GO:0045143	homologous chromosome segregation	0.000280821	76.2014
Plk1	Plk1	Polo like kinase	GO:0000070	mitotic sister chromatid segregation	7.47044e-05	36.0954
Plk1	Plk1	Polo like kinase	GO:0016321	female meiosis chromosome segregation	0.0130664	76.2014
Plk1	Plk1	Polo like kinase	GO:0018105	peptidyl-serine phosphorylation	0.0638772	4.86392
Plk1	Plk1	Polo like kinase	GO:0032436	positive regulation of proteasomal ubiquitin-dependent protein catabolic process	0.189948	4.76259
Plk1	Plk1	Polo like kinase	GO:0016567	protein ubiquitination	0.133359	2.04111
Plk1	Plk1	Polo like kinase	GO:0046677	response to antibiotic	0.149848	6.17849
Plk1	Plk1	Polo like kinase	GO:0000910	cytokinesis	0.175588	5.19555
Plk1	Plk1	Polo like kinase	GO:0045862	positive regulation of proteolysis	0.00413193	20.7822
Plk1	Plk1	Polo like kinase	GO:0006468	protein phosphorylation	0.019818	2.56037
Plk1	Plk1	Polo like kinase	GO:0000122	negative regulation of transcription from RNA polymerase II promoter	1.85167e-06	4.62494
Plk1	Plk1	Polo like kinase	GO:0051301	cell division	2.6364e-05	5.77932
Plk1	Plk1	Polo like kinase	GO:0000086	G2/M transition of mitotic cell cycle	0.000439905	20.171
Plk1	Plk1	Polo like kinase	GO:0000281	mitotic cytokinesis	0.0959603	9.93931
Plk1	Plk1	Polo like kinase	GO:0031572	G2 DNA damage checkpoint	0.00413193	20.7822
Plk1	Plk1	Polo like kinase	GO:0016310	phosphorylation	0.0874528	1.95388
Plk1	Plk1	Polo like kinase	GO:0007049	cell cycle	1.44475e-12	7.55716
Plk1	Plk1	Polo like kinase	GO:0031648	protein destabilization	0.111693	8.46682
Plk1	Plk1	Polo like kinase	GO:0001578	microtubule bundle formation	0.099919	9.52517
Plk1	Plk1	Polo like kinase	GO:0043066	negative regulation of apoptotic process	0.897734	0.444755
Plk1	Plk1	Polo like kinase	GO:0010800	positive regulation of peptidyl-threonine phosphorylation	0.0718433	13.4473
Troap	Troap	Tastin	GO:0008150	biological_process	0.998627	0.599183
Troap	Troap	Tastin	GO:0007155	cell adhesion	0.215098	1.68091
Ube2c	Ube2c	Ubiquitin-conjugating enzyme E2C	GO:0030071	regulation of mitotic metaphase/anaphase transition	0.000668222	50.8009
Ube2c	Ube2c	Ubiquitin-conjugating enzyme E2C	GO:0051301	cell division	2.6364e-05	5.77932
Ube2c	Ube2c	Ubiquitin-conjugating enzyme E2C	GO:0031536	positive regulation of exit from mitosis	0.0302258	32.6577
Ube2c	Ube2c	Ubiquitin-conjugating enzyme E2C	GO:0010458	exit from mitosis	0.0302258	32.6577
Ube2c	Ube2c	Ubiquitin-conjugating enzyme E2C	GO:0010994	free ubiquitin chain polymerization	0.00872981	114.302
Ube2c	Ube2c	Ubiquitin-conjugating enzyme E2C	GO:0070979	protein K11-linked ubiquitination	0.103861	9.14417
Ube2c	Ube2c	Ubiquitin-conjugating enzyme E2C	GO:0070936	protein K48-linked ubiquitination	0.175588	5.19555
Ube2c	Ube2c	Ubiquitin-conjugating enzyme E2C	GO:0008054	cyclin catabolic process	0.0173842	57.151
Ube2c	Ube2c	Ubiquitin-conjugating enzyme E2C	GO:0000209	protein polyubiquitination	0.296264	2.85755
Ube2c	Ube2c	Ubiquitin-conjugating enzyme E2C	GO:0007067	mitotic nuclear division	2.32387e-06	7.82296
Ube2c	Ube2c	Ubiquitin-conjugating enzyme E2C	GO:0007049	cell cycle	1.44475e-12	7.55716
Ube2c	Ube2c	Ubiquitin-conjugating enzyme E2C	GO:0006511	ubiquitin-dependent protein catabolic process	0.483067	1.52403
Ube2c	Ube2c	Ubiquitin-conjugating enzyme E2C	GO:0031145	anaphase-promoting complex-dependent proteasomal ubiquitin-dependent protein catabolic process	0.0302258	32.6577
Ube2c	Ube2c	Ubiquitin-conjugating enzyme E2C	GO:0016567	protein ubiquitination	0.133359	2.04111
Cdt1	Cdt1	DNA replication factor Cdt1	GO:0000076	DNA replication checkpoint	0.000112972	114.302
Cdt1	Cdt1	DNA replication factor Cdt1	GO:0006260	DNA replication	0.000192057	9.44645
Cdt1	Cdt1	DNA replication factor Cdt1	GO:0030174	regulation of DNA-dependent DNA replication initiation	5.66478e-05	152.403
Cdt1	Cdt1	DNA replication factor Cdt1	GO:0033262	regulation of nuclear cell cycle DNA replication	0.00872981	114.302
Cdt1	Cdt1	DNA replication factor Cdt1	GO:0007049	cell cycle	1.44475e-12	7.55716
Aox1	Aox1	Aldehyde oxidase 1	GO:0055114	oxidation-reduction process	0.451915	1.16338
Icosl	Icosl	Icos ligand	GO:0007165	signal transduction	0.98419	0.474874
Icosl	Icosl	Icos ligand	GO:0042110	T cell activation	0.130978	7.14388
Icosl	Icosl	Icos ligand	GO:0042113	B cell activation	0.119457	7.8829
Icosl	Icosl	Icos ligand	GO:0042104	positive regulation of activated T cell proliferation	0.087991	10.8859
Icosl	Icosl	Icos ligand	GO:0002376	immune system process	0.067648	2.61262
Icosl	Icosl	Icos ligand	GO:0045404	positive regulation of interleukin-4 biosynthetic process	0.0173842	57.151
Icosl	Icosl	Icos ligand	GO:0045190	isotype switching	0.00246749	26.8946
Loxl2	Loxl2	Lysyl oxidase homolog 2	GO:0016568	chromatin modification	0.32786	1.706
Loxl2	Loxl2	Lysyl oxidase homolog 2	GO:0002040	sprouting angiogenesis	0.107785	8.79247
Loxl2	Loxl2	Lysyl oxidase homolog 2	GO:0006464	cellular protein modification process	0.197035	4.57208
Loxl2	Loxl2	Lysyl oxidase homolog 2	GO:0043542	endothelial cell migration	0.0839803	11.4302
Loxl2	Loxl2	Lysyl oxidase homolog 2	GO:0001666	response to hypoxia	0.0521614	3.57194
Loxl2	Loxl2	Lysyl oxidase homolog 2	GO:0045892	negative regulation of transcription, DNA-templated	0.420584	1.27238
Loxl2	Loxl2	Lysyl oxidase homolog 2	GO:0016570	histone modification	0.0216833	45.7208
Loxl2	Loxl2	Lysyl oxidase homolog 2	GO:0018277	protein deamination	0.00872981	114.302
Loxl2	Loxl2	Lysyl oxidase homolog 2	GO:0006351	transcription, DNA-templated	1.23666e-05	2.71707
Loxl2	Loxl2	Lysyl oxidase homolog 2	GO:0046688	response to copper ion	0.0759066	12.7002
Loxl2	Loxl2	Lysyl oxidase homolog 2	GO:0006355	regulation of transcription, DNA-templated	7.72714e-05	2.34623
Loxl2	Loxl2	Lysyl oxidase homolog 2	GO:0006898	receptor-mediated endocytosis	0.358403	2.26341
Loxl2	Loxl2	Lysyl oxidase homolog 2	GO:0001935	endothelial cell proliferation	0.0512603	19.0503
Loxl2	Loxl2	Lysyl oxidase homolog 2	GO:0001837	epithelial to mesenchymal transition	0.123314	7.62014
Loxl2	Loxl2	Lysyl oxidase homolog 2	GO:0055114	oxidation-reduction process	0.451915	1.16338
Loxl2	Loxl2	Lysyl oxidase homolog 2	GO:0030199	collagen fibril organization	0.0132583	11.4302
Loxl2	Loxl2	Lysyl oxidase homolog 2	GO:0032332	positive regulation of chondrocyte differentiation	0.0839803	11.4302
Duxbl1	Duxbl1	Protein Duxbl1	GO:0045580	regulation of T cell differentiation	0.0386944	25.4005
Gli2	Gli2	GLI-Kruppel family member	GO:0021915	neural tube development	0.0158994	10.3911
Gli2	Gli2	GLI-Kruppel family member	GO:0060322	head development	0.0512603	19.0503
Gli2	Gli2	GLI-Kruppel family member	GO:0021517	ventral spinal cord development	0.0302258	32.6577
Gli2	Gli2	GLI-Kruppel family member	GO:0007411	axon guidance	0.105369	3.62864
Gli2	Gli2	GLI-Kruppel family member	GO:0060603	mammary gland duct morphogenesis	0.0344693	28.5755
Gli2	Gli2	GLI-Kruppel family member	GO:0021513	spinal cord dorsal/ventral patterning	0.0344693	28.5755
Gli2	Gli2	GLI-Kruppel family member	GO:0048754	branching morphogenesis of an epithelial tube	0.146107	6.35012
Gli2	Gli2	GLI-Kruppel family member	GO:0009954	proximal/distal pattern formation	0.000173973	27.4325
Gli2	Gli2	GLI-Kruppel family member	GO:0009953	dorsal/ventral pattern formation	0.0194884	9.33078
Gli2	Gli2	GLI-Kruppel family member	GO:0008589	regulation of smoothened signaling pathway	0.0759066	12.7002
Gli2	Gli2	GLI-Kruppel family member	GO:0042733	embryonic digit morphogenesis	0.0267087	7.8829
Gli2	Gli2	GLI-Kruppel family member	GO:0001501	skeletal system development	0.0761358	4.39623
Gli2	Gli2	GLI-Kruppel family member	GO:0048566	embryonic digestive tract development	0.0718433	13.4473
Gli2	Gli2	GLI-Kruppel family member	GO:0001701	in utero embryonic development	0.356523	1.59863
Gli2	Gli2	GLI-Kruppel family member	GO:0001822	kidney development	0.0944138	3.87465
Gli2	Gli2	GLI-Kruppel family member	GO:0030902	hindbrain development	0.087991	10.8859
Gli2	Gli2	GLI-Kruppel family member	GO:0045893	positive regulation of transcription, DNA-templated	0.0332064	2.50297
Gli2	Gli2	GLI-Kruppel family member	GO:0021508	floor plate formation	0.0130664	76.2014
Gli2	Gli2	GLI-Kruppel family member	GO:0021904	dorsal/ventral neural tube patterning	0.0799522	12.0318
Gli2	Gli2	GLI-Kruppel family member	GO:0090103	cochlea morphogenesis	0.0959603	9.93931
Gli2	Gli2	GLI-Kruppel family member	GO:0060032	notochord regression	1.89367e-05	228.604
Gli2	Gli2	GLI-Kruppel family member	GO:0007224	smoothened signaling pathway	0.0367556	6.62621
Gli2	Gli2	GLI-Kruppel family member	GO:0007389	pattern specification process	0.00578787	8.2628
Gli2	Gli2	GLI-Kruppel family member	GO:0048646	anatomical structure formation involved in morphogenesis	0.0919843	10.3911
Gli2	Gli2	GLI-Kruppel family member	GO:0060831	smoothened signaling pathway involved in dorsal/ventral neural tube patterning	0.0302258	32.6577
Gli2	Gli2	GLI-Kruppel family member	GO:0021983	pituitary gland development	0.000302271	22.8604
Gli2	Gli2	GLI-Kruppel family member	GO:0060513	prostatic bud formation	0.0216833	45.7208
Gli2	Gli2	GLI-Kruppel family member	GO:0007418	ventral midline development	1.89367e-05	228.604
Gli2	Gli2	GLI-Kruppel family member	GO:0098586	cellular response to virus	0.00437437	228.604
Gli2	Gli2	GLI-Kruppel family member	GO:0009913	epidermal cell differentiation	0.000668222	50.8009
Gli2	Gli2	GLI-Kruppel family member	GO:0002009	morphogenesis of an epithelium	0.111693	8.46682
Gli2	Gli2	GLI-Kruppel family member	GO:0071407	cellular response to organic cyclic compound	0.248268	3.51699
Gli2	Gli2	GLI-Kruppel family member	GO:0008283	cell proliferation	0.0589566	3.39511
Gli2	Gli2	GLI-Kruppel family member	GO:0021938	smoothened signaling pathway involved in regulation of cerebellar granule cell precursor cell proliferation	0.000112972	114.302
Gli2	Gli2	GLI-Kruppel family member	GO:0033089	positive regulation of T cell differentiation in thymus	0.0470899	20.7822
Gli2	Gli2	GLI-Kruppel family member	GO:0008284	positive regulation of cell proliferation	0.0183507	2.87552
Gli2	Gli2	GLI-Kruppel family member	GO:0002062	chondrocyte differentiation	0.0138989	11.1514
Gli2	Gli2	GLI-Kruppel family member	GO:0048856	anatomical structure development	0.0595472	16.3289
Gli2	Gli2	GLI-Kruppel family member	GO:0021775	smoothened signaling pathway involved in ventral spinal cord interneuron specification	0.0130664	76.2014
Gli2	Gli2	GLI-Kruppel family member	GO:0045666	positive regulation of neuron differentiation	0.347001	2.35674
Gli2	Gli2	GLI-Kruppel family member	GO:0021776	smoothened signaling pathway involved in spinal cord motor neuron cell fate specification	0.0130664	76.2014
Gli2	Gli2	GLI-Kruppel family member	GO:0045740	positive regulation of DNA replication	0.0158994	10.3911
Gli2	Gli2	GLI-Kruppel family member	GO:0042475	odontogenesis of dentin-containing tooth	0.0293208	7.49522
Gli2	Gli2	GLI-Kruppel family member	GO:0045944	positive regulation of transcription from RNA polymerase II promoter	0.00885968	2.39627
Gli2	Gli2	GLI-Kruppel family member	GO:0021696	cerebellar cortex morphogenesis	0.000280821	76.2014
Gli2	Gli2	GLI-Kruppel family member	GO:0009612	response to mechanical stimulus	0.251566	3.4637
Gli2	Gli2	GLI-Kruppel family member	GO:0000122	negative regulation of transcription from RNA polymerase II promoter	1.85167e-06	4.62494
Gli2	Gli2	GLI-Kruppel family member	GO:0007507	heart development	0.589201	1.1317
Gli2	Gli2	GLI-Kruppel family member	GO:0001649	osteoblast differentiation	0.0799486	4.27298
Gli2	Gli2	GLI-Kruppel family member	GO:0030324	lung development	0.0171867	5.53075
Gli2	Gli2	GLI-Kruppel family member	GO:0006351	transcription, DNA-templated	1.23666e-05	2.71707
Gli2	Gli2	GLI-Kruppel family member	GO:0035295	tube development	0.00872981	114.302
Gli2	Gli2	GLI-Kruppel family member	GO:0021522	spinal cord motor neuron differentiation	0.119457	7.8829
Gli2	Gli2	GLI-Kruppel family member	GO:0006355	regulation of transcription, DNA-templated	7.72714e-05	2.34623
Gli2	Gli2	GLI-Kruppel family member	GO:0002076	osteoblast development	0.0759066	12.7002
Gli2	Gli2	GLI-Kruppel family member	GO:0048666	neuron development	0.0202434	9.14417
Gli2	Gli2	GLI-Kruppel family member	GO:0007442	hindgut morphogenesis	0.0173842	57.151
Gli2	Gli2	GLI-Kruppel family member	GO:0021965	spinal cord ventral commissure morphogenesis	0.00872981	114.302
Gli2	Gli2	GLI-Kruppel family member	GO:0048589	developmental growth	0.138575	6.72365
Gli2	Gli2	GLI-Kruppel family member	GO:0030879	mammary gland development	0.138575	6.72365
Gli2	Gli2	GLI-Kruppel family member	GO:0030154	cell differentiation	0.00123329	3.16626
Gli2	Gli2	GLI-Kruppel family member	GO:0032331	negative regulation of chondrocyte differentiation	0.0677624	14.2878
Exo1	Exo1	Exonuclease 1	GO:0006281	DNA repair	9.1154e-07	7.49522
Exo1	Exo1	Exonuclease 1	GO:0000738	DNA catabolic process, exonucleolytic	0.0595472	16.3289
Exo1	Exo1	Exonuclease 1	GO:0000737	DNA catabolic process, endonucleolytic	0.0172974	9.93931
Exo1	Exo1	Exonuclease 1	GO:0002455	humoral immune response mediated by circulating immunoglobulin	0.0386944	25.4005
Exo1	Exo1	Exonuclease 1	GO:0051321	meiotic cell cycle	0.308542	2.72148
Exo1	Exo1	Exonuclease 1	GO:0045190	isotype switching	0.00246749	26.8946
Exo1	Exo1	Exonuclease 1	GO:0090305	nucleic acid phosphodiester bond hydrolysis	0.332466	2.48483
Exo1	Exo1	Exonuclease 1	GO:0006310	DNA recombination	0.0458814	5.86165
Exo1	Exo1	Exonuclease 1	GO:0006298	mismatch repair	0.0718433	13.4473
Exo1	Exo1	Exonuclease 1	GO:0006974	cellular response to DNA damage stimulus	8.48851e-06	5.83174
Exo1	Exo1	Exonuclease 1	GO:0006139	nucleobase-containing compound metabolic process	0.138575	6.72365
Exo1	Exo1	Exonuclease 1	GO:0002376	immune system process	0.067648	2.61262
Exo1	Exo1	Exonuclease 1	GO:0016446	somatic hypermutation of immunoglobulin genes	0.0470899	20.7822
Mybl2	Mybl2	Myb-related protein B	GO:0006351	transcription, DNA-templated	1.23666e-05	2.71707
Mybl2	Mybl2	Myb-related protein B	GO:0006355	regulation of transcription, DNA-templated	7.72714e-05	2.34623
Mybl2	Mybl2	Myb-related protein B	GO:0006366	transcription from RNA polymerase II promoter	0.0034257	3.22546
Mybl2	Mybl2	Myb-related protein B	GO:0045944	positive regulation of transcription from RNA polymerase II promoter	0.00885968	2.39627
Mybl2	Mybl2	Myb-related protein B	GO:0007049	cell cycle	1.44475e-12	7.55716
Mybl2	Mybl2	Myb-related protein B	GO:0090307	spindle assembly involved in mitosis	0.00618988	16.9336
Pawr	Pawr	Putative uncharacterized protein	GO:0006351	transcription, DNA-templated	1.23666e-05	2.71707
Pawr	Pawr	Putative uncharacterized protein	GO:0006355	regulation of transcription, DNA-templated	7.72714e-05	2.34623
Pawr	Pawr	Putative uncharacterized protein	GO:0097190	apoptotic signaling pathway	0.164652	5.57571
Pawr	Pawr	Putative uncharacterized protein	GO:0042986	positive regulation of amyloid precursor protein biosynthetic process	0.00872981	114.302
Pawr	Pawr	Putative uncharacterized protein	GO:0030889	negative regulation of B cell proliferation	0.0718433	13.4473
Pawr	Pawr	Putative uncharacterized protein	GO:0042094	interleukin-2 biosynthetic process	0.00872981	114.302
Pawr	Pawr	Putative uncharacterized protein	GO:0050860	negative regulation of T cell receptor signaling pathway	0.0677624	14.2878
Pawr	Pawr	Putative uncharacterized protein	GO:0042130	negative regulation of T cell proliferation	0.134785	6.9274
Pawr	Pawr	Putative uncharacterized protein	GO:0006915	apoptotic process	0.233665	1.62131
Pawr	Pawr	Putative uncharacterized protein	GO:0051017	actin filament bundle assembly	0.111693	8.46682
Foxm1	Foxm1	Forkhead box protein M1	GO:0009790	embryo development	0.375138	2.13649
Foxm1	Foxm1	Forkhead box protein M1	GO:0006281	DNA repair	9.1154e-07	7.49522
Foxm1	Foxm1	Forkhead box protein M1	GO:0008284	positive regulation of cell proliferation	0.0183507	2.87552
Foxm1	Foxm1	Forkhead box protein M1	GO:0046578	regulation of Ras protein signal transduction	0.0216833	45.7208
Foxm1	Foxm1	Forkhead box protein M1	GO:0006366	transcription from RNA polymerase II promoter	0.0034257	3.22546
Foxm1	Foxm1	Forkhead box protein M1	GO:0001570	vasculogenesis	0.244955	3.57194
Foxm1	Foxm1	Forkhead box protein M1	GO:0045944	positive regulation of transcription from RNA polymerase II promoter	0.00885968	2.39627
Foxm1	Foxm1	Forkhead box protein M1	GO:0000122	negative regulation of transcription from RNA polymerase II promoter	1.85167e-06	4.62494
Foxm1	Foxm1	Forkhead box protein M1	GO:0006978	DNA damage response, signal transduction by p53 class mediator resulting in transcription of p21 class mediator	0.0470899	20.7822
Foxm1	Foxm1	Forkhead box protein M1	GO:0000086	G2/M transition of mitotic cell cycle	0.000439905	20.171
Foxm1	Foxm1	Forkhead box protein M1	GO:0071156	regulation of cell cycle arrest	0.0173842	57.151
Foxm1	Foxm1	Forkhead box protein M1	GO:0045892	negative regulation of transcription, DNA-templated	0.420584	1.27238
Foxm1	Foxm1	Forkhead box protein M1	GO:0045893	positive regulation of transcription, DNA-templated	0.0332064	2.50297
Foxm1	Foxm1	Forkhead box protein M1	GO:0001889	liver development	0.34987	2.3327
Foxm1	Foxm1	Forkhead box protein M1	GO:2000377	regulation of reactive oxygen species metabolic process	0.099919	9.52517
Foxm1	Foxm1	Forkhead box protein M1	GO:0090344	negative regulation of cell aging	0.0259638	38.1007
Foxm1	Foxm1	Forkhead box protein M1	GO:0006351	transcription, DNA-templated	1.23666e-05	2.71707
Foxm1	Foxm1	Forkhead box protein M1	GO:0006355	regulation of transcription, DNA-templated	7.72714e-05	2.34623
Foxm1	Foxm1	Forkhead box protein M1	GO:0007389	pattern specification process	0.00578787	8.2628
Foxm1	Foxm1	Forkhead box protein M1	GO:0006974	cellular response to DNA damage stimulus	8.48851e-06	5.83174
Foxm1	Foxm1	Forkhead box protein M1	GO:0000302	response to reactive oxygen species	0.0799522	12.0318
Foxm1	Foxm1	Forkhead box protein M1	GO:0042127	regulation of cell proliferation	2.64742e-05	8.08197
Foxm1	Foxm1	Forkhead box protein M1	GO:0009888	tissue development	0.134785	6.9274
Foxm1	Foxm1	Forkhead box protein M1	GO:0007049	cell cycle	1.44475e-12	7.55716
Foxm1	Foxm1	Forkhead box protein M1	GO:0043280	positive regulation of cysteine-type endopeptidase activity involved in apoptotic process	0.200555	4.48243
Foxm1	Foxm1	Forkhead box protein M1	GO:0006309	apoptotic DNA fragmentation	0.0554127	17.5849
Foxm1	Foxm1	Forkhead box protein M1	GO:0032873	negative regulation of stress-activated MAPK cascade	0.0259638	38.1007
Foxm1	Foxm1	Forkhead box protein M1	GO:2000781	positive regulation of double-strand break repair	0.0130664	76.2014
Tecta	Tecta	Tecta protein	GO:0007160	cell-matrix adhesion	0.293161	2.89372
Tecta	Tecta	Tecta protein	GO:0007605	sensory perception of sound	0.110971	3.51699
Cdca7	Cdca7	Cell division cycle-associated protein 7	GO:0006351	transcription, DNA-templated	1.23666e-05	2.71707
Cdca7	Cdca7	Cell division cycle-associated protein 7	GO:0006915	apoptotic process	0.233665	1.62131
Cdca7	Cdca7	Cell division cycle-associated protein 7	GO:0006355	regulation of transcription, DNA-templated	7.72714e-05	2.34623
Cdca7	Cdca7	Cell division cycle-associated protein 7	GO:0042127	regulation of cell proliferation	2.64742e-05	8.08197
Tfap2c	Tfap2c	Transcription factor AP-2 gamma	GO:0008584	male gonad development	0.0686943	4.66539
Tfap2c	Tfap2c	Transcription factor AP-2 gamma	GO:0006366	transcription from RNA polymerase II promoter	0.0034257	3.22546
Tfap2c	Tfap2c	Transcription factor AP-2 gamma	GO:0048733	sebaceous gland development	0.0259638	38.1007
Tfap2c	Tfap2c	Transcription factor AP-2 gamma	GO:0021877	forebrain neuron fate commitment	0.0130664	76.2014
Tfap2c	Tfap2c	Transcription factor AP-2 gamma	GO:0045944	positive regulation of transcription from RNA polymerase II promoter	0.00885968	2.39627
Tfap2c	Tfap2c	Transcription factor AP-2 gamma	GO:0043588	skin development	0.21793	4.08222
Tfap2c	Tfap2c	Transcription factor AP-2 gamma	GO:0003334	keratinocyte development	0.0429012	22.8604
Tfap2c	Tfap2c	Transcription factor AP-2 gamma	GO:0000122	negative regulation of transcription from RNA polymerase II promoter	1.85167e-06	4.62494
Tfap2c	Tfap2c	Transcription factor AP-2 gamma	GO:0001942	hair follicle development	0.0187457	9.52517
Tfap2c	Tfap2c	Transcription factor AP-2 gamma	GO:0035019	somatic stem cell maintenance	0.182799	4.96966
Tfap2c	Tfap2c	Transcription factor AP-2 gamma	GO:0001829	trophectodermal cell differentiation	0.00413193	20.7822
Tfap2c	Tfap2c	Transcription factor AP-2 gamma	GO:0060750	epithelial cell proliferation involved in mammary gland duct elongation	0.0216833	45.7208
Tfap2c	Tfap2c	Transcription factor AP-2 gamma	GO:0019827	stem cell maintenance	0.0311166	7.25728
Tfap2c	Tfap2c	Transcription factor AP-2 gamma	GO:0006351	transcription, DNA-templated	1.23666e-05	2.71707
Tfap2c	Tfap2c	Transcription factor AP-2 gamma	GO:0006355	regulation of transcription, DNA-templated	7.72714e-05	2.34623
Tfap2c	Tfap2c	Transcription factor AP-2 gamma	GO:0021987	cerebral cortex development	0.21793	4.08222
Tfap2c	Tfap2c	Transcription factor AP-2 gamma	GO:0060598	dichotomous subdivision of terminal units involved in mammary gland duct morphogenesis	0.00872981	114.302
Tfap2c	Tfap2c	Transcription factor AP-2 gamma	GO:0040029	regulation of gene expression, epigenetic	0.0677624	14.2878
Tfap2c	Tfap2c	Transcription factor AP-2 gamma	GO:0042127	regulation of cell proliferation	2.64742e-05	8.08197
Tfap2c	Tfap2c	Transcription factor AP-2 gamma	GO:0006357	regulation of transcription from RNA polymerase II promoter	0.116821	2.14652
Tfap2c	Tfap2c	Transcription factor AP-2 gamma	GO:0030718	germ-line stem cell maintenance	0.0259638	38.1007
Tfap2c	Tfap2c	Transcription factor AP-2 gamma	GO:0045682	regulation of epidermis development	0.0173842	57.151
Tfap2c	Tfap2c	Transcription factor AP-2 gamma	GO:0030154	cell differentiation	0.00123329	3.16626
Ppm1j	Ppm1j	Protein phosphatase 1J	GO:0006470	protein dephosphorylation	0.445253	1.706
Fgfr4	Fgfr4	Fibroblast growth factor receptor 4 splice variant 17a	GO:0018108	peptidyl-tyrosine phosphorylation	0.454956	1.65655
Fgfr4	Fgfr4	Fibroblast growth factor receptor 4 splice variant 17a	GO:0008284	positive regulation of cell proliferation	0.0183507	2.87552
Fgfr4	Fgfr4	Fibroblast growth factor receptor 4 splice variant 17a	GO:0008543	fibroblast growth factor receptor signaling pathway	0.160975	5.7151
Fgfr4	Fgfr4	Fibroblast growth factor receptor 4 splice variant 17a	GO:0046777	protein autophosphorylation	0.167447	2.72148
Fgfr4	Fgfr4	Fibroblast growth factor receptor 4 splice variant 17a	GO:0045862	positive regulation of proteolysis	0.00413193	20.7822
Fgfr4	Fgfr4	Fibroblast growth factor receptor 4 splice variant 17a	GO:0006468	protein phosphorylation	0.019818	2.56037
Fgfr4	Fgfr4	Fibroblast growth factor receptor 4 splice variant 17a	GO:0010715	regulation of extracellular matrix disassembly	0.0130664	76.2014
Fgfr4	Fgfr4	Fibroblast growth factor receptor 4 splice variant 17a	GO:0016310	phosphorylation	0.0874528	1.95388
Fgfr4	Fgfr4	Fibroblast growth factor receptor 4 splice variant 17a	GO:2000573	positive regulation of DNA biosynthetic process	0.0595472	16.3289
Fgfr4	Fgfr4	Fibroblast growth factor receptor 4 splice variant 17a	GO:0016477	cell migration	0.175217	2.64282
Fgfr4	Fgfr4	Fibroblast growth factor receptor 4 splice variant 17a	GO:0030324	lung development	0.0171867	5.53075
Fgfr4	Fgfr4	Fibroblast growth factor receptor 4 splice variant 17a	GO:0061144	alveolar secondary septum development	0.00872981	114.302
Fgfr4	Fgfr4	Fibroblast growth factor receptor 4 splice variant 17a	GO:0055062	phosphate ion homeostasis	0.0259638	38.1007
Fgfr4	Fgfr4	Fibroblast growth factor receptor 4 splice variant 17a	GO:0048554	positive regulation of metalloenzyme activity	0.0259638	38.1007
Fgfr4	Fgfr4	Fibroblast growth factor receptor 4 splice variant 17a	GO:0010628	positive regulation of gene expression	0.710569	0.813538
Fgfr4	Fgfr4	Fibroblast growth factor receptor 4 splice variant 17a	GO:0042593	glucose homeostasis	0.407321	1.92104
Fgfr4	Fgfr4	Fibroblast growth factor receptor 4 splice variant 17a	GO:0070374	positive regulation of ERK1 and ERK2 cascade	0.420242	1.84358
Fgfr4	Fgfr4	Fibroblast growth factor receptor 4 splice variant 17a	GO:0001759	organ induction	0.0636637	15.2403
Fgfr4	Fgfr4	Fibroblast growth factor receptor 4 splice variant 17a	GO:2000188	regulation of cholesterol homeostasis	0.0344693	28.5755
Fgfr4	Fgfr4	Fibroblast growth factor receptor 4 splice variant 17a	GO:0019216	regulation of lipid metabolic process	0.111693	8.46682
Fgfr4	Fgfr4	Fibroblast growth factor receptor 4 splice variant 17a	GO:0070857	regulation of bile acid biosynthetic process	0.0130664	76.2014
Ska1	Ska1	Spindle and kinetochore-associated protein 1	GO:0007059	chromosome segregation	0.0448298	5.93777
Ska1	Ska1	Spindle and kinetochore-associated protein 1	GO:0007067	mitotic nuclear division	2.32387e-06	7.82296
Ska1	Ska1	Spindle and kinetochore-associated protein 1	GO:0007049	cell cycle	1.44475e-12	7.55716
Ska1	Ska1	Spindle and kinetochore-associated protein 1	GO:0051301	cell division	2.6364e-05	5.77932
Ska1	Ska1	Spindle and kinetochore-associated protein 1	GO:0031110	regulation of microtubule polymerization or depolymerization	0.0429012	22.8604
Htra1	Htra1	Serine protease HTRA1	GO:0030514	negative regulation of BMP signaling pathway	0.0158994	10.3911
Htra1	Htra1	Serine protease HTRA1	GO:0097187	dentinogenesis	0.0130664	76.2014
Htra1	Htra1	Serine protease HTRA1	GO:0001558	regulation of cell growth	0.186381	4.86392
Htra1	Htra1	Serine protease HTRA1	GO:0006508	proteolysis	0.170102	1.706
Htra1	Htra1	Serine protease HTRA1	GO:0050679	positive regulation of epithelial cell proliferation	0.271056	3.17506
Htra1	Htra1	Serine protease HTRA1	GO:0030512	negative regulation of transforming growth factor beta receptor signaling pathway	0.189948	4.76259
Htra1	Htra1	Serine protease HTRA1	GO:0050687	negative regulation of defense response to virus	0.0344693	28.5755
Apold1	Apold1	Protein Apold1	GO:0042118	endothelial cell activation	0.0344693	28.5755
Apold1	Apold1	Protein Apold1	GO:0008150	biological_process	0.998627	0.599183
Apold1	Apold1	Protein Apold1	GO:0006869	lipid transport	0.0799486	4.27298
Apold1	Apold1	Protein Apold1	GO:0001666	response to hypoxia	0.0521614	3.57194
Apold1	Apold1	Protein Apold1	GO:0001525	angiogenesis	0.627323	1.02055
Apold1	Apold1	Protein Apold1	GO:0042157	lipoprotein metabolic process	0.130978	7.14388
Apold1	Apold1	Protein Apold1	GO:0045601	regulation of endothelial cell differentiation	0.0216833	45.7208
Sorbs3	Sorbs3	Vinexin-g	GO:0007015	actin filament organization	0.280612	3.04806
Sorbs3	Sorbs3	Vinexin-g	GO:0007155	cell adhesion	0.215098	1.68091
Sorbs3	Sorbs3	Vinexin-g	GO:0043410	positive regulation of MAPK cascade	0.332466	2.48483
Sorbs3	Sorbs3	Vinexin-g	GO:0000122	negative regulation of transcription from RNA polymerase II promoter	1.85167e-06	4.62494
Sorbs3	Sorbs3	Vinexin-g	GO:0051496	positive regulation of stress fiber assembly	0.157282	5.86165
Sorbs3	Sorbs3	Vinexin-g	GO:0031589	cell-substrate adhesion	0.0759066	12.7002
E2f2	E2f2	Transcription factor E2F2	GO:0006351	transcription, DNA-templated	1.23666e-05	2.71707
E2f2	E2f2	Transcription factor E2F2	GO:0006355	regulation of transcription, DNA-templated	7.72714e-05	2.34623
E2f2	E2f2	Transcription factor E2F2	GO:1990086	lens fiber cell apoptotic process	0.0173842	57.151
E2f2	E2f2	Transcription factor E2F2	GO:0007049	cell cycle	1.44475e-12	7.55716
E2f2	E2f2	Transcription factor E2F2	GO:0072332	intrinsic apoptotic signaling pathway by p53 class mediator	0.103861	9.14417
E2f2	E2f2	Transcription factor E2F2	GO:0051726	regulation of cell cycle	0.132628	3.15316
Ccne1	Ccne1	Ccne1 protein	GO:0006270	DNA replication initiation	0.0677624	14.2878
Ccne1	Ccne1	Ccne1 protein	GO:0045859	regulation of protein kinase activity	0.0120172	12.0318
Ccne1	Ccne1	Ccne1 protein	GO:0045597	positive regulation of cell differentiation	0.00100748	15.2403
Ccne1	Ccne1	Ccne1 protein	GO:0006468	protein phosphorylation	0.019818	2.56037
Ccne1	Ccne1	Ccne1 protein	GO:0007049	cell cycle	1.44475e-12	7.55716
Ccne1	Ccne1	Ccne1 protein	GO:0000079	regulation of cyclin-dependent protein serine/threonine kinase activity	0.0102577	13.0631
Ccne1	Ccne1	Ccne1 protein	GO:0051301	cell division	2.6364e-05	5.77932
Ccne1	Ccne1	Ccne1 protein	GO:0000082	G1/S transition of mitotic cell cycle	0.00180479	12.4693
Ccne1	Ccne1	Ccne1 protein	GO:0016055	Wnt signaling pathway	0.0632246	3.29718
Ccne1	Ccne1	Ccne1 protein	GO:0051726	regulation of cell cycle	0.132628	3.15316
Fanca	Fanca	Fanconi anemia, complementation group A	GO:0006281	DNA repair	9.1154e-07	7.49522
Fanca	Fanca	Fanconi anemia, complementation group A	GO:0008584	male gonad development	0.0686943	4.66539
Fanca	Fanca	Fanconi anemia, complementation group A	GO:0007140	male meiosis	0.00413193	20.7822
Fanca	Fanca	Fanconi anemia, complementation group A	GO:0008585	female gonad development	0.099919	9.52517
Fanca	Fanca	Fanconi anemia, complementation group A	GO:0006974	cellular response to DNA damage stimulus	8.48851e-06	5.83174
Fanca	Fanca	Fanconi anemia, complementation group A	GO:0042127	regulation of cell proliferation	2.64742e-05	8.08197
Naaladl1	Naaladl1	N-acetylated-alpha-linked acidic dipeptidase-like protein	GO:0008150	biological_process	0.998627	0.599183
Naaladl1	Naaladl1	N-acetylated-alpha-linked acidic dipeptidase-like protein	GO:0008152	metabolic process	0.487854	1.0654
Naaladl1	Naaladl1	N-acetylated-alpha-linked acidic dipeptidase-like protein	GO:0006508	proteolysis	0.170102	1.706
Tmprss6	Tmprss6	Transmembrane protease serine 6	GO:0030514	negative regulation of BMP signaling pathway	0.0158994	10.3911
Tmprss6	Tmprss6	Transmembrane protease serine 6	GO:0055072	iron ion homeostasis	0.164652	5.57571
Tmprss6	Tmprss6	Transmembrane protease serine 6	GO:0006508	proteolysis	0.170102	1.706
Tmprss6	Tmprss6	Transmembrane protease serine 6	GO:0042730	fibrinolysis	0.0512603	19.0503
Tbx2	Tbx2	Putative uncharacterized protein	GO:0060045	positive regulation of cardiac muscle cell proliferation	0.087991	10.8859
Tbx2	Tbx2	Putative uncharacterized protein	GO:0060465	pharynx development	0.00872981	114.302
Tbx2	Tbx2	Putative uncharacterized protein	GO:0007275	multicellular organismal development	0.00417659	2.52221
Tbx2	Tbx2	Putative uncharacterized protein	GO:0008284	positive regulation of cell proliferation	0.0183507	2.87552
Tbx2	Tbx2	Putative uncharacterized protein	GO:0060560	developmental growth involved in morphogenesis	0.00872981	114.302
Tbx2	Tbx2	Putative uncharacterized protein	GO:0090398	cellular senescence	0.0799522	12.0318
Tbx2	Tbx2	Putative uncharacterized protein	GO:0060021	palate development	0.00486807	8.79247
Tbx2	Tbx2	Putative uncharacterized protein	GO:0003151	outflow tract morphogenesis	0.186381	4.86392
Tbx2	Tbx2	Putative uncharacterized protein	GO:0048738	cardiac muscle tissue development	0.099919	9.52517
Tbx2	Tbx2	Putative uncharacterized protein	GO:1901208	negative regulation of heart looping	0.00437437	228.604
Tbx2	Tbx2	Putative uncharacterized protein	GO:0003256	regulation of transcription from RNA polymerase II promoter involved in myocardial precursor cell differentiation	0.0130664	76.2014
Tbx2	Tbx2	Putative uncharacterized protein	GO:0042733	embryonic digit morphogenesis	0.0267087	7.8829
Tbx2	Tbx2	Putative uncharacterized protein	GO:0003203	endocardial cushion morphogenesis	0.0386944	25.4005
Tbx2	Tbx2	Putative uncharacterized protein	GO:0003148	outflow tract septum morphogenesis	0.0636637	15.2403
Tbx2	Tbx2	Putative uncharacterized protein	GO:0000122	negative regulation of transcription from RNA polymerase II promoter	1.85167e-06	4.62494
Tbx2	Tbx2	Putative uncharacterized protein	GO:0003007	heart morphogenesis	0.0267087	7.8829
Tbx2	Tbx2	Putative uncharacterized protein	GO:0045892	negative regulation of transcription, DNA-templated	0.420584	1.27238
Tbx2	Tbx2	Putative uncharacterized protein	GO:0036302	atrioventricular canal development	0.0302258	32.6577
Tbx2	Tbx2	Putative uncharacterized protein	GO:0060596	mammary placode formation	0.0173842	57.151
Tbx2	Tbx2	Putative uncharacterized protein	GO:0006351	transcription, DNA-templated	1.23666e-05	2.71707
Tbx2	Tbx2	Putative uncharacterized protein	GO:1901211	negative regulation of cardiac chamber formation	0.00437437	228.604
Tbx2	Tbx2	Putative uncharacterized protein	GO:0006355	regulation of transcription, DNA-templated	7.72714e-05	2.34623
Tbx2	Tbx2	Putative uncharacterized protein	GO:0007521	muscle cell fate determination	0.00872981	114.302
Tbx2	Tbx2	Putative uncharacterized protein	GO:0007569	cell aging	0.119457	7.8829
Tbx2	Tbx2	Putative uncharacterized protein	GO:0035909	aorta morphogenesis	0.0595472	16.3289
Tbx2	Tbx2	Putative uncharacterized protein	GO:0048596	embryonic camera-type eye morphogenesis	0.0718433	13.4473
Synpo2l	Synpo2l	Synaptopodin 2-like protein	GO:0008150	biological_process	0.998627	0.599183
Dlx2	Dlx2	Homeobox protein DLX-2	GO:0021879	forebrain neuron differentiation	0.0512603	19.0503
Dlx2	Dlx2	Homeobox protein DLX-2	GO:0007275	multicellular organismal development	0.00417659	2.52221
Dlx2	Dlx2	Homeobox protein DLX-2	GO:0042475	odontogenesis of dentin-containing tooth	0.0293208	7.49522
Dlx2	Dlx2	Homeobox protein DLX-2	GO:0048755	branching morphogenesis of a nerve	0.0216833	45.7208
Dlx2	Dlx2	Homeobox protein DLX-2	GO:0045944	positive regulation of transcription from RNA polymerase II promoter	0.00885968	2.39627
Dlx2	Dlx2	Homeobox protein DLX-2	GO:0045746	negative regulation of Notch signaling pathway	0.103861	9.14417
Dlx2	Dlx2	Homeobox protein DLX-2	GO:0021892	cerebral cortex GABAergic interneuron differentiation	0.0173842	57.151
Dlx2	Dlx2	Homeobox protein DLX-2	GO:0021772	olfactory bulb development	0.00490888	19.0503
Dlx2	Dlx2	Homeobox protein DLX-2	GO:0021893	cerebral cortex GABAergic interneuron fate commitment	0.00872981	114.302
Dlx2	Dlx2	Homeobox protein DLX-2	GO:0048715	negative regulation of oligodendrocyte differentiation	0.0595472	16.3289
Dlx2	Dlx2	Homeobox protein DLX-2	GO:0009954	proximal/distal pattern formation	0.000173973	27.4325
Dlx2	Dlx2	Homeobox protein DLX-2	GO:0000122	negative regulation of transcription from RNA polymerase II promoter	1.85167e-06	4.62494
Dlx2	Dlx2	Homeobox protein DLX-2	GO:0021544	subpallium development	0.0216833	45.7208
Dlx2	Dlx2	Homeobox protein DLX-2	GO:0048701	embryonic cranial skeleton morphogenesis	0.142349	6.53155
Dlx2	Dlx2	Homeobox protein DLX-2	GO:0006355	regulation of transcription, DNA-templated	7.72714e-05	2.34623
Dlx2	Dlx2	Homeobox protein DLX-2	GO:0021766	hippocampus development	0.211026	4.23341
Dlx2	Dlx2	Homeobox protein DLX-2	GO:0048706	embryonic skeletal system development	0.171958	5.31638
Dlx2	Dlx2	Homeobox protein DLX-2	GO:0021882	regulation of transcription from RNA polymerase II promoter involved in forebrain neuron fate commitment	0.0130664	76.2014
Dlx2	Dlx2	Homeobox protein DLX-2	GO:0006357	regulation of transcription from RNA polymerase II promoter	0.116821	2.14652
Dlx2	Dlx2	Homeobox protein DLX-2	GO:0030154	cell differentiation	0.00123329	3.16626
Dlx2	Dlx2	Homeobox protein DLX-2	GO:0051216	cartilage development	0.0480118	5.7151
Tcf7	Tcf7	Tcf7 protein	GO:0021915	neural tube development	0.0158994	10.3911
Tcf7	Tcf7	Tcf7 protein	GO:0048619	embryonic hindgut morphogenesis	0.0173842	57.151
Tcf7	Tcf7	Tcf7 protein	GO:0048557	embryonic digestive tract morphogenesis	0.087991	10.8859
Tcf7	Tcf7	Tcf7 protein	GO:0048699	generation of neurons	0.0595472	16.3289
Tcf7	Tcf7	Tcf7 protein	GO:0046632	alpha-beta T cell differentiation	0.0429012	22.8604
Tcf7	Tcf7	Tcf7 protein	GO:0044336	canonical Wnt signaling pathway involved in negative regulation of apoptotic process	0.0259638	38.1007
Tcf7	Tcf7	Tcf7 protein	GO:0000122	negative regulation of transcription from RNA polymerase II promoter	1.85167e-06	4.62494
Tcf7	Tcf7	Tcf7 protein	GO:0071353	cellular response to interleukin-4	0.103861	9.14417
Tcf7	Tcf7	Tcf7 protein	GO:0060070	canonical Wnt signaling pathway	0.311578	2.68946
Tcf7	Tcf7	Tcf7 protein	GO:0016055	Wnt signaling pathway	0.0632246	3.29718
Tcf7	Tcf7	Tcf7 protein	GO:0006351	transcription, DNA-templated	1.23666e-05	2.71707
Tcf7	Tcf7	Tcf7 protein	GO:0033153	T cell receptor V(D)J recombination	0.0216833	45.7208
Tcf7	Tcf7	Tcf7 protein	GO:0006355	regulation of transcription, DNA-templated	7.72714e-05	2.34623
Tcf7	Tcf7	Tcf7 protein	GO:0007420	brain development	0.0668883	3.21978
Tcf7	Tcf7	Tcf7 protein	GO:0042127	regulation of cell proliferation	2.64742e-05	8.08197
Tcf7	Tcf7	Tcf7 protein	GO:0006357	regulation of transcription from RNA polymerase II promoter	0.116821	2.14652
Tcf7	Tcf7	Tcf7 protein	GO:0030538	embryonic genitalia morphogenesis	0.0173842	57.151
Clspn	Clspn	Claspin	GO:0006281	DNA repair	9.1154e-07	7.49522
Clspn	Clspn	Claspin	GO:0006974	cellular response to DNA damage stimulus	8.48851e-06	5.83174
Clspn	Clspn	Claspin	GO:0007049	cell cycle	1.44475e-12	7.55716
Clspn	Clspn	Claspin	GO:0000077	DNA damage checkpoint	0.00618988	16.9336
Clspn	Clspn	Claspin	GO:0000076	DNA replication checkpoint	0.000112972	114.302
Clspn	Clspn	Claspin	GO:0032147	activation of protein kinase activity	0.119457	7.8829
Clspn	Clspn	Claspin	GO:0031572	G2 DNA damage checkpoint	0.00413193	20.7822
Clspn	Clspn	Claspin	GO:0018105	peptidyl-serine phosphorylation	0.0638772	4.86392
Clspn	Clspn	Claspin	GO:0033314	mitotic DNA replication checkpoint	5.66478e-05	152.403
Apobec3	Apobec3	Apobec3 splice variant	GO:0045869	negative regulation of single stranded viral RNA replication via double stranded DNA intermediate	0.0130664	76.2014
Apobec3	Apobec3	Apobec3 splice variant	GO:0002244	hematopoietic progenitor cell differentiation	0.335399	2.45811
Apobec3	Apobec3	Apobec3 splice variant	GO:0070383	DNA cytosine deamination	0.00872981	114.302
Apobec3	Apobec3	Apobec3 splice variant	GO:0051607	defense response to virus	0.462122	1.62131
Apobec3	Apobec3	Apobec3 splice variant	GO:0045071	negative regulation of viral genome replication	0.123314	7.62014
Apobec3	Apobec3	Apobec3 splice variant	GO:0008152	metabolic process	0.487854	1.0654
Apobec3	Apobec3	Apobec3 splice variant	GO:0002376	immune system process	0.067648	2.61262
Apobec3	Apobec3	Apobec3 splice variant	GO:0010529	negative regulation of transposition	0.00872981	114.302
Apobec3	Apobec3	Apobec3 splice variant	GO:0045087	innate immune response	0.403284	1.44686
Cntd1	Cntd1	Cyclin N-terminal domain-containing protein 1	GO:0008150	biological_process	0.998627	0.599183
Sox3	Sox3	Transcription factor SOX-3	GO:0007275	multicellular organismal development	0.00417659	2.52221
Sox3	Sox3	Transcription factor SOX-3	GO:0006351	transcription, DNA-templated	1.23666e-05	2.71707
Sox3	Sox3	Transcription factor SOX-3	GO:0048515	spermatid differentiation	0.0429012	22.8604
Sox3	Sox3	Transcription factor SOX-3	GO:0045665	negative regulation of neuron differentiation	0.251566	3.4637
Sox3	Sox3	Transcription factor SOX-3	GO:0006355	regulation of transcription, DNA-templated	7.72714e-05	2.34623
Sox3	Sox3	Transcription factor SOX-3	GO:0006366	transcription from RNA polymerase II promoter	0.0034257	3.22546
Sox3	Sox3	Transcription factor SOX-3	GO:0060009	Sertoli cell development	0.0677624	14.2878
Sox3	Sox3	Transcription factor SOX-3	GO:0021854	hypothalamus development	0.0595472	16.3289
Sox3	Sox3	Transcription factor SOX-3	GO:0048666	neuron development	0.0202434	9.14417
Sox3	Sox3	Transcription factor SOX-3	GO:0007530	sex determination	0.0429012	22.8604
Sox3	Sox3	Transcription factor SOX-3	GO:0060324	face development	0.0470899	20.7822
Sox3	Sox3	Transcription factor SOX-3	GO:0007423	sensory organ development	0.0173842	57.151
Sox3	Sox3	Transcription factor SOX-3	GO:0009887	organ morphogenesis	0.358403	2.26341
Sox3	Sox3	Transcription factor SOX-3	GO:0021983	pituitary gland development	0.000302271	22.8604
Sox3	Sox3	Transcription factor SOX-3	GO:0000122	negative regulation of transcription from RNA polymerase II promoter	1.85167e-06	4.62494
Sox3	Sox3	Transcription factor SOX-3	GO:0030900	forebrain development	0.305493	2.75427
Pif1	Pif1	ATP-dependent DNA helicase PIF1	GO:0006281	DNA repair	9.1154e-07	7.49522
Pif1	Pif1	ATP-dependent DNA helicase PIF1	GO:0006200	ATP catabolic process	0.311792	1.77213
Pif1	Pif1	ATP-dependent DNA helicase PIF1	GO:0032508	DNA duplex unwinding	0.149848	6.17849
Pif1	Pif1	ATP-dependent DNA helicase PIF1	GO:0032204	regulation of telomere maintenance	0.0173842	57.151
Pif1	Pif1	ATP-dependent DNA helicase PIF1	GO:0008152	metabolic process	0.487854	1.0654
Pif1	Pif1	ATP-dependent DNA helicase PIF1	GO:0006310	DNA recombination	0.0458814	5.86165
Pif1	Pif1	ATP-dependent DNA helicase PIF1	GO:0000723	telomere maintenance	0.146107	6.35012
Pif1	Pif1	ATP-dependent DNA helicase PIF1	GO:0006974	cellular response to DNA damage stimulus	8.48851e-06	5.83174
Pif1	Pif1	ATP-dependent DNA helicase PIF1	GO:0000002	mitochondrial genome maintenance	0.0470899	20.7822
Pif1	Pif1	ATP-dependent DNA helicase PIF1	GO:0032211	negative regulation of telomere maintenance via telomerase	0.0259638	38.1007
Pif1	Pif1	ATP-dependent DNA helicase PIF1	GO:0051974	negative regulation of telomerase activity	0.0302258	32.6577

## Sheet: UpGO_Result
GOID	GOTerm	DifGene	AllDifGene	GeneInGO	AllGene	P-Value	FDR	Enrichment	(-log10P)
GO:0007268	synaptic transmission	11	98	158	21946	1.23981e-10	8.18272e-08	15.5907	9.90665
GO:0007210	serotonin receptor signaling pathway	4	98	14	21946	3.61594e-07	7.95507e-05	63.9825	6.44178
GO:0050966	detection of mechanical stimulus involved in sensory perception of pain	4	98	14	21946	3.61594e-07	7.95507e-05	63.9825	6.44178
GO:0050795	regulation of behavior	3	98	9	21946	7.11329e-06	0.00117369	74.6463	5.14793
GO:0007613	memory	5	98	69	21946	1.43582e-05	0.00166767	16.2274	4.8429
GO:0007200	phospholipase C-activating G-protein coupled receptor signaling pathway	4	98	34	21946	1.56431e-05	0.00166767	26.3457	4.80568
GO:0019233	sensory perception of pain	5	98	72	21946	1.76874e-05	0.00166767	15.5513	4.75234
GO:0001964	startle response	3	98	19	21946	7.9436e-05	0.00655347	35.3588	4.09998
GO:0045471	response to ethanol	5	98	106	21946	0.000113664	0.0077708	10.5631	3.94438
GO:0060073	micturition	2	98	4	21946	0.000117739	0.0077708	111.969	3.92908
GO:0007214	gamma-aminobutyric acid signaling pathway	3	98	24	21946	0.000163254	0.00897899	27.9923	3.78714
GO:0050804	regulation of synaptic transmission	3	98	24	21946	0.000163254	0.00897899	27.9923	3.78714
GO:0014063	negative regulation of serotonin secretion	2	98	5	21946	0.00019566	0.00922398	89.5755	3.7085
GO:0060078	regulation of postsynaptic membrane potential	2	98	5	21946	0.00019566	0.00922398	89.5755	3.7085
GO:0070588	calcium ion transmembrane transport	5	98	122	21946	0.000219789	0.0096707	9.17782	3.65799
GO:0014832	urinary bladder smooth muscle contraction	2	98	6	21946	0.000292635	0.0114487	74.6463	3.53367
GO:0007605	sensory perception of sound	5	98	130	21946	0.000295103	0.0114487	8.61303	3.53003
GO:0007165	signal transduction	23	98	2407	21946	0.000312238	0.0114487	2.13984	3.50551
GO:0007568	aging	5	98	141	21946	0.000428809	0.0146863	7.94109	3.36774
GO:0007156	homophilic cell adhesion via plasma membrane adhesion molecules	5	98	143	21946	0.000457345	0.0146863	7.83003	3.33976
GO:0060079	regulation of excitatory postsynaptic membrane potential	3	98	34	21946	0.000467291	0.0146863	19.7593	3.33041
GO:0060406	positive regulation of penile erection	2	98	8	21946	0.000543076	0.0162923	55.9847	3.26514
GO:0051930	regulation of sensory perception of pain	3	98	37	21946	0.000600903	0.0172433	18.1572	3.2212
GO:0048167	regulation of synaptic plasticity	3	98	38	21946	0.000650304	0.0178834	17.6794	3.18688
GO:0007155	cell adhesion	9	98	544	21946	0.000736429	0.0185991	3.70487	3.13287
GO:0045907	positive regulation of vasoconstriction	3	98	40	21946	0.000756711	0.0185991	16.7954	3.12107
GO:0035249	synaptic transmission, glutamatergic	3	98	41	21946	0.000813819	0.0185991	16.3858	3.08947
GO:0048245	eosinophil chemotaxis	2	98	10	21946	0.000867727	0.0185991	44.7878	3.06162
GO:0042403	thyroid hormone metabolic process	2	98	10	21946	0.000867727	0.0185991	44.7878	3.06162
GO:0030431	sleep	2	98	10	21946	0.000867727	0.0185991	44.7878	3.06162
GO:0060291	long-term synaptic potentiation	3	98	42	21946	0.000873594	0.0185991	15.9956	3.05869
GO:0007626	locomotory behavior	4	98	97	21946	0.000942781	0.0188556	9.23459	3.02559
GO:0045666	positive regulation of neuron differentiation	4	98	97	21946	0.000942781	0.0188556	9.23459	3.02559
GO:0051967	negative regulation of synaptic transmission, glutamatergic	2	98	11	21946	0.00105747	0.0205274	40.7161	2.97573
GO:0006836	neurotransmitter transport	3	98	46	21946	0.00114033	0.0215034	14.6047	2.94297
GO:0034765	regulation of ion transmembrane transport	5	98	178	21946	0.00122616	0.0224795	6.29042	2.91145
GO:0014059	regulation of dopamine secretion	2	98	12	21946	0.00126528	0.0225698	37.3231	2.89781
GO:0007611	learning or memory	3	98	49	21946	0.0013707	0.0238068	13.7105	2.86306
GO:0006811	ion transport	9	98	614	21946	0.00170851	0.0278086	3.28249	2.76738
GO:0007610	behavior	2	98	14	21946	0.00173442	0.0278086	31.9913	2.76085
GO:0043586	tongue development	2	98	14	21946	0.00173442	0.0278086	31.9913	2.76085
GO:0001764	neuron migration	4	98	115	21946	0.00176964	0.0278086	7.78917	2.75212
GO:0007204	positive regulation of cytosolic calcium ion concentration	4	98	118	21946	0.00194443	0.0286302	7.59114	2.71121
GO:0007202	activation of phospholipase C activity	2	98	15	21946	0.00199544	0.0286302	29.8585	2.69996
GO:0070848	response to growth factor	2	98	15	21946	0.00199544	0.0286302	29.8585	2.69996
GO:2000310	regulation of N-methyl-D-aspartate selective glutamate receptor activity	2	98	15	21946	0.00199544	0.0286302	29.8585	2.69996
GO:0070374	positive regulation of ERK1 and ERK2 cascade	4	98	124	21946	0.00232923	0.0327083	7.22383	2.63279
GO:0034220	ion transmembrane transport	5	98	209	21946	0.00247658	0.0339185	5.35739	2.60615
GO:0006939	smooth muscle contraction	2	98	17	21946	0.00256958	0.0339185	26.3457	2.59014
GO:0001508	action potential	2	98	17	21946	0.00256958	0.0339185	26.3457	2.59014
GO:0048839	inner ear development	3	98	62	21946	0.00269833	0.0346733	10.8357	2.56891
GO:0048266	behavioral response to pain	2	98	19	21946	0.00321215	0.0346733	23.5725	2.4932
GO:0042310	vasoconstriction	2	98	19	21946	0.00321215	0.0346733	23.5725	2.4932
GO:0045332	phospholipid translocation	2	98	20	21946	0.00355871	0.0346733	22.3939	2.44871
GO:0006816	calcium ion transport	4	98	141	21946	0.00369832	0.0346733	6.35287	2.432
GO:2000463	positive regulation of excitatory postsynaptic membrane potential	2	98	21	21946	0.00392191	0.0346733	21.3275	2.4065
GO:0042472	inner ear morphogenesis	3	98	72	21946	0.00412054	0.0346733	9.33078	2.38505
GO:0060007	linear vestibuloocular reflex	1	98	1	21946	0.00446551	0.0346733	223.939	2.35013
GO:2000358	positive regulation of kidney smooth muscle cell differentiation	1	98	1	21946	0.00446551	0.0346733	223.939	2.35013
GO:2000357	negative regulation of kidney smooth muscle cell differentiation	1	98	1	21946	0.00446551	0.0346733	223.939	2.35013
GO:0061358	negative regulation of Wnt protein secretion	1	98	1	21946	0.00446551	0.0346733	223.939	2.35013
GO:0003011	involuntary skeletal muscle contraction	1	98	1	21946	0.00446551	0.0346733	223.939	2.35013
GO:0007502	digestive tract mesoderm development	1	98	1	21946	0.00446551	0.0346733	223.939	2.35013
GO:2000063	positive regulation of ureter smooth muscle cell differentiation	1	98	1	21946	0.00446551	0.0346733	223.939	2.35013
GO:2000062	negative regulation of ureter smooth muscle cell differentiation	1	98	1	21946	0.00446551	0.0346733	223.939	2.35013
GO:0090075	relaxation of muscle	1	98	1	21946	0.00446551	0.0346733	223.939	2.35013
GO:0061301	cerebellum vasculature morphogenesis	1	98	1	21946	0.00446551	0.0346733	223.939	2.35013
GO:0060459	left lung development	1	98	1	21946	0.00446551	0.0346733	223.939	2.35013
GO:0060458	right lung development	1	98	1	21946	0.00446551	0.0346733	223.939	2.35013
GO:0061189	positive regulation of sclerotome development	1	98	1	21946	0.00446551	0.0346733	223.939	2.35013
GO:0021511	spinal cord patterning	1	98	1	21946	0.00446551	0.0346733	223.939	2.35013
GO:0010749	regulation of nitric oxide mediated signal transduction	1	98	1	21946	0.00446551	0.0346733	223.939	2.35013
GO:0006359	regulation of transcription from RNA polymerase III promoter	1	98	1	21946	0.00446551	0.0346733	223.939	2.35013
GO:0043114	regulation of vascular permeability	1	98	1	21946	0.00446551	0.0346733	223.939	2.35013
GO:0043369	CD4-positive or CD8-positive, alpha-beta T cell lineage commitment	1	98	1	21946	0.00446551	0.0346733	223.939	2.35013
GO:1902078	positive regulation of lateral motor column neuron migration	1	98	1	21946	0.00446551	0.0346733	223.939	2.35013
GO:0001985	negative regulation of heart rate involved in baroreceptor response to increased systemic arterial blood pressure	1	98	1	21946	0.00446551	0.0346733	223.939	2.35013
GO:0060516	primary prostatic bud elongation	1	98	1	21946	0.00446551	0.0346733	223.939	2.35013
GO:0060782	regulation of mesenchymal cell proliferation involved in prostate gland development	1	98	1	21946	0.00446551	0.0346733	223.939	2.35013
GO:0060783	mesenchymal smoothened signaling pathway involved in prostate gland development	1	98	1	21946	0.00446551	0.0346733	223.939	2.35013
GO:0007192	adenylate cyclase-activating serotonin receptor signaling pathway	1	98	1	21946	0.00446551	0.0346733	223.939	2.35013
GO:0035772	interleukin-13-mediated signaling pathway	1	98	1	21946	0.00446551	0.0346733	223.939	2.35013
GO:0080125	multicellular structure septum development	1	98	1	21946	0.00446551	0.0346733	223.939	2.35013
GO:0070572	positive regulation of neuron projection regeneration	1	98	1	21946	0.00446551	0.0346733	223.939	2.35013
GO:0044380	protein localization to cytoskeleton	1	98	1	21946	0.00446551	0.0346733	223.939	2.35013
GO:0010107	potassium ion import	2	98	24	21946	0.00510984	0.039215	18.6616	2.29159
GO:1902476	chloride transmembrane transport	3	98	80	21946	0.00553262	0.0415357	8.3977	2.25707
GO:0035235	ionotropic glutamate receptor signaling pathway	2	98	25	21946	0.00553809	0.0415357	17.9151	2.25664
GO:0030900	forebrain development	3	98	83	21946	0.00612803	0.0454438	8.09417	2.21268
GO:0006821	chloride transport	3	98	84	21946	0.00633467	0.0459438	7.99781	2.19828
GO:0050731	positive regulation of peptidyl-tyrosine phosphorylation	3	98	84	21946	0.00633467	0.0459438	7.99781	2.19828
GO:0050775	positive regulation of dendrite morphogenesis	2	98	28	21946	0.00691761	0.0485704	15.9956	2.16004
GO:0048169	regulation of long-term neuronal synaptic plasticity	2	98	28	21946	0.00691761	0.0485704	15.9956	2.16004
GO:0043113	receptor clustering	2	98	28	21946	0.00691761	0.0485704	15.9956	2.16004
GO:0021522	spinal cord motor neuron differentiation	2	98	29	21946	0.00740854	0.0501858	15.4441	2.13027
GO:0007193	adenylate cyclase-inhibiting G-protein coupled receptor signaling pathway	2	98	30	21946	0.00791478	0.0501858	14.9293	2.10156
GO:0048663	neuron fate commitment	2	98	30	21946	0.00791478	0.0501858	14.9293	2.10156
GO:0008306	associative learning	2	98	31	21946	0.00843619	0.0501858	14.4477	2.07385
GO:0050918	positive chemotaxis	2	98	31	21946	0.00843619	0.0501858	14.4477	2.07385
GO:0042177	negative regulation of protein catabolic process	2	98	31	21946	0.00843619	0.0501858	14.4477	2.07385
GO:0042701	progesterone secretion	1	98	2	21946	0.00891127	0.0501858	111.969	2.05006
GO:0060685	regulation of prostatic bud formation	1	98	2	21946	0.00891127	0.0501858	111.969	2.05006
GO:0014005	microglia development	1	98	2	21946	0.00891127	0.0501858	111.969	2.05006
GO:0045920	negative regulation of exocytosis	1	98	2	21946	0.00891127	0.0501858	111.969	2.05006
GO:0009949	polarity specification of anterior/posterior axis	1	98	2	21946	0.00891127	0.0501858	111.969	2.05006
GO:0031635	adenylate cyclase-inhibiting opioid receptor signaling pathway	1	98	2	21946	0.00891127	0.0501858	111.969	2.05006
GO:0061196	fungiform papilla development	1	98	2	21946	0.00891127	0.0501858	111.969	2.05006
GO:0042322	negative regulation of circadian sleep/wake cycle, REM sleep	1	98	2	21946	0.00891127	0.0501858	111.969	2.05006
GO:0051100	negative regulation of binding	1	98	2	21946	0.00891127	0.0501858	111.969	2.05006
GO:0021650	vestibulocochlear nerve formation	1	98	2	21946	0.00891127	0.0501858	111.969	2.05006
GO:0061092	positive regulation of phospholipid translocation	1	98	2	21946	0.00891127	0.0501858	111.969	2.05006
GO:0021698	cerebellar cortex structural organization	1	98	2	21946	0.00891127	0.0501858	111.969	2.05006
GO:0060768	regulation of epithelial cell proliferation involved in prostate gland development	1	98	2	21946	0.00891127	0.0501858	111.969	2.05006
GO:0060769	positive regulation of epithelial cell proliferation involved in prostate gland development	1	98	2	21946	0.00891127	0.0501858	111.969	2.05006
GO:0007198	adenylate cyclase-inhibiting serotonin receptor signaling pathway	1	98	2	21946	0.00891127	0.0501858	111.969	2.05006
GO:0046534	positive regulation of photoreceptor cell differentiation	1	98	2	21946	0.00891127	0.0501858	111.969	2.05006
GO:0060738	epithelial-mesenchymal signaling involved in prostate gland development	1	98	2	21946	0.00891127	0.0501858	111.969	2.05006
GO:0042755	eating behavior	2	98	32	21946	0.00897261	0.0501858	13.9962	2.04708
GO:0010976	positive regulation of neuron projection development	3	98	96	21946	0.00914121	0.0506992	6.99809	2.039
GO:0007205	protein kinase C-activating G-protein coupled receptor signaling pathway	2	98	33	21946	0.00952391	0.0519486	13.572	2.02118
GO:0042220	response to cocaine	2	98	33	21946	0.00952391	0.0519486	13.572	2.02118
GO:0048589	developmental growth	2	98	34	21946	0.01009	0.054585	13.1729	1.99611
GO:0007218	neuropeptide signaling pathway	3	98	100	21946	0.010214	0.0548066	6.71816	1.99081
GO:0016042	lipid catabolic process	3	98	105	21946	0.0116537	0.056068	6.39825	1.93354
GO:0045429	positive regulation of nitric oxide biosynthetic process	2	98	37	21946	0.0118751	0.056068	12.1048	1.92536
GO:0009790	embryo development	3	98	107	21946	0.0122606	0.056068	6.27866	1.91149
GO:0015914	phospholipid transport	2	98	38	21946	0.0124987	0.056068	11.7863	1.90314
GO:0010942	positive regulation of cell death	2	98	39	21946	0.0131363	0.056068	11.484	1.88153
GO:0072578	neurotransmitter-gated ion channel clustering	1	98	3	21946	0.0133374	0.056068	74.6463	1.87493
GO:0003140	determination of left/right asymmetry in lateral mesoderm	1	98	3	21946	0.0133374	0.056068	74.6463	1.87493
GO:0016539	intein-mediated protein splicing	1	98	3	21946	0.0133374	0.056068	74.6463	1.87493
GO:0097374	sensory neuron axon guidance	1	98	3	21946	0.0133374	0.056068	74.6463	1.87493
GO:0061197	fungiform papilla morphogenesis	1	98	3	21946	0.0133374	0.056068	74.6463	1.87493
GO:0097107	postsynaptic density assembly	1	98	3	21946	0.0133374	0.056068	74.6463	1.87493
GO:0097112	gamma-aminobutyric acid receptor clustering	1	98	3	21946	0.0133374	0.056068	74.6463	1.87493
GO:0097477	lateral motor column neuron migration	1	98	3	21946	0.0133374	0.056068	74.6463	1.87493
GO:0007208	phospholipase C-activating serotonin receptor signaling pathway	1	98	3	21946	0.0133374	0.056068	74.6463	1.87493
GO:0007343	egg activation	1	98	3	21946	0.0133374	0.056068	74.6463	1.87493
GO:0007228	positive regulation of hh target transcription factor activity	1	98	3	21946	0.0133374	0.056068	74.6463	1.87493
GO:0072136	metanephric mesenchymal cell proliferation involved in metanephros development	1	98	3	21946	0.0133374	0.056068	74.6463	1.87493
GO:0019230	proprioception	1	98	3	21946	0.0133374	0.056068	74.6463	1.87493
GO:0060916	mesenchymal cell proliferation involved in lung development	1	98	3	21946	0.0133374	0.056068	74.6463	1.87493
GO:0031223	auditory behavior	1	98	3	21946	0.0133374	0.056068	74.6463	1.87493
GO:0046639	negative regulation of alpha-beta T cell differentiation	1	98	3	21946	0.0133374	0.056068	74.6463	1.87493
GO:0097195	pilomotor reflex	1	98	3	21946	0.0133374	0.056068	74.6463	1.87493
GO:2000969	positive regulation of alpha-amino-3-hydroxy-5-methyl-4-isoxazole propionate selective glutamate receptor activity	1	98	3	21946	0.0133374	0.056068	74.6463	1.87493
GO:0001994	norepinephrine-epinephrine vasoconstriction involved in regulation of systemic arterial blood pressure	1	98	3	21946	0.0133374	0.056068	74.6463	1.87493
GO:2000729	positive regulation of mesenchymal cell proliferation involved in ureter development	1	98	3	21946	0.0133374	0.056068	74.6463	1.87493
GO:0001996	positive regulation of heart rate by epinephrine-norepinephrine	1	98	3	21946	0.0133374	0.056068	74.6463	1.87493
GO:0001997	positive regulation of the force of heart contraction by epinephrine-norepinephrine	1	98	3	21946	0.0133374	0.056068	74.6463	1.87493
GO:0021562	vestibulocochlear nerve development	1	98	3	21946	0.0133374	0.056068	74.6463	1.87493
GO:0060523	prostate epithelial cord elongation	1	98	3	21946	0.0133374	0.056068	74.6463	1.87493
GO:0014858	positive regulation of skeletal muscle cell proliferation	1	98	3	21946	0.0133374	0.056068	74.6463	1.87493
GO:0070447	positive regulation of oligodendrocyte progenitor proliferation	1	98	3	21946	0.0133374	0.056068	74.6463	1.87493
GO:0071315	cellular response to morphine	1	98	3	21946	0.0133374	0.056068	74.6463	1.87493
GO:0033058	directional locomotion	1	98	3	21946	0.0133374	0.056068	74.6463	1.87493
GO:0071502	cellular response to temperature stimulus	1	98	3	21946	0.0133374	0.056068	74.6463	1.87493
GO:0031175	neuron projection development	3	98	122	21946	0.017387	0.0643462	5.50669	1.75978
GO:0060005	vestibular reflex	1	98	4	21946	0.0177439	0.0643462	55.9847	1.75095
GO:0033092	positive regulation of immature T cell proliferation in thymus	1	98	4	21946	0.0177439	0.0643462	55.9847	1.75095
GO:0060447	bud outgrowth involved in lung branching	1	98	4	21946	0.0177439	0.0643462	55.9847	1.75095
GO:0048563	post-embryonic organ morphogenesis	1	98	4	21946	0.0177439	0.0643462	55.9847	1.75095
GO:0060439	trachea morphogenesis	1	98	4	21946	0.0177439	0.0643462	55.9847	1.75095
GO:0006742	NADP catabolic process	1	98	4	21946	0.0177439	0.0643462	55.9847	1.75095
GO:0038026	reelin-mediated signaling pathway	1	98	4	21946	0.0177439	0.0643462	55.9847	1.75095
GO:0007423	sensory organ development	1	98	4	21946	0.0177439	0.0643462	55.9847	1.75095
GO:0021938	smoothened signaling pathway involved in regulation of cerebellar granule cell precursor cell proliferation	1	98	4	21946	0.0177439	0.0643462	55.9847	1.75095
GO:0015015	heparan sulfate proteoglycan biosynthetic process, enzymatic modification	1	98	4	21946	0.0177439	0.0643462	55.9847	1.75095
GO:0061198	fungiform papilla formation	1	98	4	21946	0.0177439	0.0643462	55.9847	1.75095
GO:0021800	cerebral cortex tangential migration	1	98	4	21946	0.0177439	0.0643462	55.9847	1.75095
GO:0051450	myoblast proliferation	1	98	4	21946	0.0177439	0.0643462	55.9847	1.75095
GO:1901299	negative regulation of hydrogen peroxide-mediated programmed cell death	1	98	4	21946	0.0177439	0.0643462	55.9847	1.75095
GO:0007442	hindgut morphogenesis	1	98	4	21946	0.0177439	0.0643462	55.9847	1.75095
GO:0010668	ectodermal cell differentiation	1	98	4	21946	0.0177439	0.0643462	55.9847	1.75095
GO:0010513	positive regulation of phosphatidylinositol biosynthetic process	1	98	4	21946	0.0177439	0.0643462	55.9847	1.75095
GO:0014706	striated muscle tissue development	1	98	4	21946	0.0177439	0.0643462	55.9847	1.75095
GO:0042481	regulation of odontogenesis	1	98	4	21946	0.0177439	0.0643462	55.9847	1.75095
GO:0032100	positive regulation of appetite	1	98	4	21946	0.0177439	0.0643462	55.9847	1.75095
GO:0035426	extracellular matrix-cell signaling	1	98	4	21946	0.0177439	0.0643462	55.9847	1.75095
GO:0043043	peptide biosynthetic process	1	98	4	21946	0.0177439	0.0643462	55.9847	1.75095
GO:0048859	formation of anatomical boundary	1	98	4	21946	0.0177439	0.0643462	55.9847	1.75095
GO:0045123	cellular extravasation	1	98	4	21946	0.0177439	0.0643462	55.9847	1.75095
GO:0007411	axon guidance	3	98	126	21946	0.018927	0.0682613	5.33188	1.72292
GO:0042493	response to drug	5	98	344	21946	0.0190966	0.0684987	3.25492	1.71904
GO:0048511	rhythmic process	3	98	128	21946	0.0197245	0.069225	5.24857	1.70499
GO:0071805	potassium ion transmembrane transport	3	98	130	21946	0.0205404	0.069225	5.16782	1.68739
GO:0006813	potassium ion transport	3	98	133	21946	0.0217987	0.069225	5.05125	1.66157
GO:0043406	positive regulation of MAP kinase activity	2	98	51	21946	0.0218355	0.069225	8.78191	1.66084
GO:0008542	visual learning	2	98	51	21946	0.0218355	0.069225	8.78191	1.66084
GO:0030947	regulation of vascular endothelial growth factor receptor signaling pathway	1	98	5	21946	0.022131	0.069225	44.7878	1.655
GO:1900273	positive regulation of long-term synaptic potentiation	1	98	5	21946	0.022131	0.069225	44.7878	1.655
GO:0060020	Bergmann glial cell differentiation	1	98	5	21946	0.022131	0.069225	44.7878	1.655
GO:0060684	epithelial-mesenchymal cell signaling	1	98	5	21946	0.022131	0.069225	44.7878	1.655
GO:0060438	trachea development	1	98	5	21946	0.022131	0.069225	44.7878	1.655
GO:0061304	retinal blood vessel morphogenesis	1	98	5	21946	0.022131	0.069225	44.7878	1.655
GO:0032962	positive regulation of inositol trisphosphate biosynthetic process	1	98	5	21946	0.022131	0.069225	44.7878	1.655
GO:0021940	positive regulation of cerebellar granule cell precursor proliferation	1	98	5	21946	0.022131	0.069225	44.7878	1.655
GO:0021930	cerebellar granule cell precursor proliferation	1	98	5	21946	0.022131	0.069225	44.7878	1.655
GO:0038003	opioid receptor signaling pathway	1	98	5	21946	0.022131	0.069225	44.7878	1.655
GO:1900180	regulation of protein localization to nucleus	1	98	5	21946	0.022131	0.069225	44.7878	1.655
GO:0060923	cardiac muscle cell fate commitment	1	98	5	21946	0.022131	0.069225	44.7878	1.655
GO:0043587	tongue morphogenesis	1	98	5	21946	0.022131	0.069225	44.7878	1.655
GO:0048808	male genitalia morphogenesis	1	98	5	21946	0.022131	0.069225	44.7878	1.655
GO:0046883	regulation of hormone secretion	1	98	5	21946	0.022131	0.069225	44.7878	1.655
GO:0021521	ventral spinal cord interneuron specification	1	98	5	21946	0.022131	0.069225	44.7878	1.655
GO:0051057	positive regulation of small GTPase mediated signal transduction	1	98	5	21946	0.022131	0.069225	44.7878	1.655
GO:0010463	mesenchymal cell proliferation	1	98	5	21946	0.022131	0.069225	44.7878	1.655
GO:0033554	cellular response to stress	1	98	5	21946	0.022131	0.069225	44.7878	1.655
GO:0060513	prostatic bud formation	1	98	5	21946	0.022131	0.069225	44.7878	1.655
GO:0060662	salivary gland cavitation	1	98	5	21946	0.022131	0.069225	44.7878	1.655
GO:0060665	regulation of branching involved in salivary gland morphogenesis by mesenchymal-epithelial signaling	1	98	5	21946	0.022131	0.069225	44.7878	1.655
GO:0006810	transport	15	98	1921	21946	0.0231223	0.0719845	1.74861	1.63597
GO:0014068	positive regulation of phosphatidylinositol 3-kinase signaling	2	98	53	21946	0.0234643	0.0727063	8.45052	1.62959
GO:0021766	hippocampus development	2	98	54	21946	0.0242969	0.0749345	8.29403	1.61445
GO:0007612	learning	2	98	56	21946	0.0259981	0.0753842	7.99781	1.58506
GO:0043588	skin development	2	98	56	21946	0.0259981	0.0753842	7.99781	1.58506
GO:0048012	hepatocyte growth factor receptor signaling pathway	1	98	6	21946	0.0264987	0.0753842	37.3231	1.57678
GO:2001054	negative regulation of mesenchymal cell apoptotic process	1	98	6	21946	0.0264987	0.0753842	37.3231	1.57678
GO:0006689	ganglioside catabolic process	1	98	6	21946	0.0264987	0.0753842	37.3231	1.57678
GO:0002093	auditory receptor cell morphogenesis	1	98	6	21946	0.0264987	0.0753842	37.3231	1.57678
GO:0051385	response to mineralocorticoid	1	98	6	21946	0.0264987	0.0753842	37.3231	1.57678
GO:0097114	N-methyl-D-aspartate receptor clustering	1	98	6	21946	0.0264987	0.0753842	37.3231	1.57678
GO:0097119	postsynaptic density protein 95 clustering	1	98	6	21946	0.0264987	0.0753842	37.3231	1.57678
GO:0007223	Wnt signaling pathway, calcium modulating pathway	1	98	6	21946	0.0264987	0.0753842	37.3231	1.57678
GO:0030323	respiratory tube development	1	98	6	21946	0.0264987	0.0753842	37.3231	1.57678
GO:0021797	forebrain anterior/posterior pattern specification	1	98	6	21946	0.0264987	0.0753842	37.3231	1.57678
GO:0010894	negative regulation of steroid biosynthetic process	1	98	6	21946	0.0264987	0.0753842	37.3231	1.57678
GO:0032534	regulation of microvillus assembly	1	98	6	21946	0.0264987	0.0753842	37.3231	1.57678
GO:0050957	equilibrioception	1	98	6	21946	0.0264987	0.0753842	37.3231	1.57678
GO:0060428	lung epithelium development	1	98	6	21946	0.0264987	0.0753842	37.3231	1.57678
GO:0090370	negative regulation of cholesterol efflux	1	98	6	21946	0.0264987	0.0753842	37.3231	1.57678
GO:0003416	endochondral bone growth	1	98	6	21946	0.0264987	0.0753842	37.3231	1.57678
GO:0035556	intracellular signal transduction	5	98	389	21946	0.030355	0.0792181	2.87839	1.51777
GO:0008344	adult locomotory behavior	2	98	61	21946	0.0304544	0.0792181	7.34225	1.51635
GO:0042475	odontogenesis of dentin-containing tooth	2	98	61	21946	0.0304544	0.0792181	7.34225	1.51635
GO:0006508	proteolysis	7	98	670	21946	0.0304695	0.0792181	2.33966	1.51613
GO:0060442	branching involved in prostate gland morphogenesis	1	98	7	21946	0.0308471	0.0792181	31.9913	1.51079
GO:0031987	locomotion involved in locomotory behavior	1	98	7	21946	0.0308471	0.0792181	31.9913	1.51079
GO:1990138	neuron projection extension	1	98	7	21946	0.0308471	0.0792181	31.9913	1.51079
GO:0010700	negative regulation of norepinephrine secretion	1	98	7	21946	0.0308471	0.0792181	31.9913	1.51079
GO:0042448	progesterone metabolic process	1	98	7	21946	0.0308471	0.0792181	31.9913	1.51079
GO:0051155	positive regulation of striated muscle cell differentiation	1	98	7	21946	0.0308471	0.0792181	31.9913	1.51079
GO:0021517	ventral spinal cord development	1	98	7	21946	0.0308471	0.0792181	31.9913	1.51079
GO:0043951	negative regulation of cAMP-mediated signaling	1	98	7	21946	0.0308471	0.0792181	31.9913	1.51079
GO:0021978	telencephalon regionalization	1	98	7	21946	0.0308471	0.0792181	31.9913	1.51079
GO:0009313	oligosaccharide catabolic process	1	98	7	21946	0.0308471	0.0792181	31.9913	1.51079
GO:0010996	response to auditory stimulus	1	98	7	21946	0.0308471	0.0792181	31.9913	1.51079
GO:0046825	regulation of protein export from nucleus	1	98	7	21946	0.0308471	0.0792181	31.9913	1.51079
GO:0046339	diacylglycerol metabolic process	1	98	7	21946	0.0308471	0.0792181	31.9913	1.51079
GO:0048643	positive regulation of skeletal muscle tissue development	1	98	7	21946	0.0308471	0.0792181	31.9913	1.51079
GO:0048645	organ formation	1	98	7	21946	0.0308471	0.0792181	31.9913	1.51079
GO:0007196	adenylate cyclase-inhibiting G-protein coupled glutamate receptor signaling pathway	1	98	7	21946	0.0308471	0.0792181	31.9913	1.51079
GO:0060664	epithelial cell proliferation involved in salivary gland morphogenesis	1	98	7	21946	0.0308471	0.0792181	31.9913	1.51079
GO:0002320	lymphoid progenitor cell differentiation	1	98	7	21946	0.0308471	0.0792181	31.9913	1.51079
GO:0043270	positive regulation of ion transport	1	98	7	21946	0.0308471	0.0792181	31.9913	1.51079
GO:0002438	acute inflammatory response to antigenic stimulus	1	98	7	21946	0.0308471	0.0792181	31.9913	1.51079
GO:0048864	stem cell development	1	98	7	21946	0.0308471	0.0792181	31.9913	1.51079
GO:0001570	vasculogenesis	2	98	64	21946	0.033263	0.0838133	6.99809	1.47804
GO:0060485	mesenchyme development	1	98	8	21946	0.0351762	0.0838133	27.9923	1.45375
GO:0050798	activated T cell proliferation	1	98	8	21946	0.0351762	0.0838133	27.9923	1.45375
GO:0030850	prostate gland development	1	98	8	21946	0.0351762	0.0838133	27.9923	1.45375
GO:0060463	lung lobe morphogenesis	1	98	8	21946	0.0351762	0.0838133	27.9923	1.45375
GO:0060452	positive regulation of cardiac muscle contraction	1	98	8	21946	0.0351762	0.0838133	27.9923	1.45375
GO:0061299	retina vasculature morphogenesis in camera-type eye	1	98	8	21946	0.0351762	0.0838133	27.9923	1.45375
GO:0097105	presynaptic membrane assembly	1	98	8	21946	0.0351762	0.0838133	27.9923	1.45375
GO:0014049	positive regulation of glutamate secretion	1	98	8	21946	0.0351762	0.0838133	27.9923	1.45375
GO:0021513	spinal cord dorsal/ventral patterning	1	98	8	21946	0.0351762	0.0838133	27.9923	1.45375
GO:0071294	cellular response to zinc ion	1	98	8	21946	0.0351762	0.0838133	27.9923	1.45375
GO:0021884	forebrain neuron development	1	98	8	21946	0.0351762	0.0838133	27.9923	1.45375
GO:0014824	artery smooth muscle contraction	1	98	8	21946	0.0351762	0.0838133	27.9923	1.45375
GO:0042596	fear response	1	98	8	21946	0.0351762	0.0838133	27.9923	1.45375
GO:0032229	negative regulation of synaptic transmission, GABAergic	1	98	8	21946	0.0351762	0.0838133	27.9923	1.45375
GO:0035729	cellular response to hepatocyte growth factor stimulus	1	98	8	21946	0.0351762	0.0838133	27.9923	1.45375
GO:0090037	positive regulation of protein kinase C signaling	1	98	8	21946	0.0351762	0.0838133	27.9923	1.45375
GO:0071420	cellular response to histamine	1	98	8	21946	0.0351762	0.0838133	27.9923	1.45375
GO:0071421	manganese ion transmembrane transport	1	98	8	21946	0.0351762	0.0838133	27.9923	1.45375
GO:0032098	regulation of appetite	1	98	8	21946	0.0351762	0.0838133	27.9923	1.45375
GO:0060395	SMAD protein signal transduction	2	98	69	21946	0.0381588	0.0895563	6.49098	1.41841
GO:0060013	righting reflex	1	98	9	21946	0.0394862	0.0895563	24.8821	1.40355
GO:0042428	serotonin metabolic process	1	98	9	21946	0.0394862	0.0895563	24.8821	1.40355
GO:0097120	receptor localization to synapse	1	98	9	21946	0.0394862	0.0895563	24.8821	1.40355
GO:0003084	positive regulation of systemic arterial blood pressure	1	98	9	21946	0.0394862	0.0895563	24.8821	1.40355
GO:0034616	response to laminar fluid shear stress	1	98	9	21946	0.0394862	0.0895563	24.8821	1.40355
GO:0046638	positive regulation of alpha-beta T cell differentiation	1	98	9	21946	0.0394862	0.0895563	24.8821	1.40355
GO:0017158	regulation of calcium ion-dependent exocytosis	1	98	9	21946	0.0394862	0.0895563	24.8821	1.40355
GO:0033674	positive regulation of kinase activity	1	98	9	21946	0.0394862	0.0895563	24.8821	1.40355
GO:0001973	adenosine receptor signaling pathway	1	98	9	21946	0.0394862	0.0895563	24.8821	1.40355
GO:0001553	luteinization	1	98	9	21946	0.0394862	0.0895563	24.8821	1.40355
GO:0060840	artery development	1	98	9	21946	0.0394862	0.0895563	24.8821	1.40355
GO:0090129	positive regulation of synapse maturation	1	98	9	21946	0.0394862	0.0895563	24.8821	1.40355
GO:0060736	prostate gland growth	1	98	9	21946	0.0394862	0.0895563	24.8821	1.40355
GO:0043010	camera-type eye development	2	98	72	21946	0.0412202	0.0931689	6.22052	1.38489
GO:0060119	inner ear receptor cell development	1	98	10	21946	0.0437771	0.0932029	22.3939	1.35875
GO:0048149	behavioral response to ethanol	1	98	10	21946	0.0437771	0.0932029	22.3939	1.35875
GO:0002031	G-protein coupled receptor internalization	1	98	10	21946	0.0437771	0.0932029	22.3939	1.35875
GO:0061053	somite development	1	98	10	21946	0.0437771	0.0932029	22.3939	1.35875
GO:0000904	cell morphogenesis involved in differentiation	1	98	10	21946	0.0437771	0.0932029	22.3939	1.35875
GO:0045948	positive regulation of translational initiation	1	98	10	21946	0.0437771	0.0932029	22.3939	1.35875
GO:0040011	locomotion	1	98	10	21946	0.0437771	0.0932029	22.3939	1.35875
GO:0042312	regulation of vasodilation	1	98	10	21946	0.0437771	0.0932029	22.3939	1.35875
GO:0089711	L-glutamate transmembrane transport	1	98	10	21946	0.0437771	0.0932029	22.3939	1.35875
GO:0010831	positive regulation of myotube differentiation	1	98	10	21946	0.0437771	0.0932029	22.3939	1.35875
GO:0060052	neurofilament cytoskeleton organization	1	98	10	21946	0.0437771	0.0932029	22.3939	1.35875
GO:0007398	ectoderm development	1	98	10	21946	0.0437771	0.0932029	22.3939	1.35875
GO:0045760	positive regulation of action potential	1	98	10	21946	0.0437771	0.0932029	22.3939	1.35875
GO:0060402	calcium ion transport into cytosol	1	98	10	21946	0.0437771	0.0932029	22.3939	1.35875
GO:0033126	positive regulation of GTP catabolic process	1	98	10	21946	0.0437771	0.0932029	22.3939	1.35875
GO:0050965	detection of temperature stimulus involved in sensory perception of pain	1	98	10	21946	0.0437771	0.0932029	22.3939	1.35875
GO:0007191	adenylate cyclase-activating dopamine receptor signaling pathway	1	98	10	21946	0.0437771	0.0932029	22.3939	1.35875
GO:0071875	adrenergic receptor signaling pathway	1	98	10	21946	0.0437771	0.0932029	22.3939	1.35875
GO:0060021	palate development	2	98	78	21946	0.0476082	0.0975766	5.74202	1.32232
GO:0060484	lung-associated mesenchyme development	1	98	11	21946	0.0480491	0.0975766	20.3581	1.31831
GO:0033089	positive regulation of T cell differentiation in thymus	1	98	11	21946	0.0480491	0.0975766	20.3581	1.31831
GO:0016486	peptide hormone processing	1	98	11	21946	0.0480491	0.0975766	20.3581	1.31831
GO:0021819	layer formation in cerebral cortex	1	98	11	21946	0.0480491	0.0975766	20.3581	1.31831
GO:0042554	superoxide anion generation	1	98	11	21946	0.0480491	0.0975766	20.3581	1.31831
GO:0061003	positive regulation of dendritic spine morphogenesis	1	98	11	21946	0.0480491	0.0975766	20.3581	1.31831
GO:0060174	limb bud formation	1	98	11	21946	0.0480491	0.0975766	20.3581	1.31831
GO:0001542	ovulation from ovarian follicle	1	98	11	21946	0.0480491	0.0975766	20.3581	1.31831
GO:0002639	positive regulation of immunoglobulin production	1	98	11	21946	0.0480491	0.0975766	20.3581	1.31831
GO:0050953	sensory perception of light stimulus	1	98	11	21946	0.0480491	0.0975766	20.3581	1.31831
GO:0002523	leukocyte migration involved in inflammatory response	1	98	11	21946	0.0480491	0.0975766	20.3581	1.31831
GO:0060968	regulation of gene silencing	1	98	11	21946	0.0480491	0.0975766	20.3581	1.31831
GO:0048617	embryonic foregut morphogenesis	1	98	11	21946	0.0480491	0.0975766	20.3581	1.31831
GO:0034244	negative regulation of transcription elongation from RNA polymerase II promoter	1	98	11	21946	0.0480491	0.0975766	20.3581	1.31831
GO:0007417	central nervous system development	2	98	79	21946	0.048706	0.0986073	5.66934	1.31242
GO:0045059	positive thymic T cell selection	1	98	12	21946	0.0523022	0.101528	18.6616	1.28148
GO:0019953	sexual reproduction	1	98	12	21946	0.0523022	0.101528	18.6616	1.28148
GO:0045060	negative thymic T cell selection	1	98	12	21946	0.0523022	0.101528	18.6616	1.28148
GO:0060088	auditory receptor cell stereocilium organization	1	98	12	21946	0.0523022	0.101528	18.6616	1.28148
GO:0021879	forebrain neuron differentiation	1	98	12	21946	0.0523022	0.101528	18.6616	1.28148
GO:0042756	drinking behavior	1	98	12	21946	0.0523022	0.101528	18.6616	1.28148
GO:0051481	negative regulation of cytosolic calcium ion concentration	1	98	12	21946	0.0523022	0.101528	18.6616	1.28148
GO:0031643	positive regulation of myelination	1	98	12	21946	0.0523022	0.101528	18.6616	1.28148
GO:0008347	glial cell migration	1	98	12	21946	0.0523022	0.101528	18.6616	1.28148
GO:0032793	positive regulation of CREB transcription factor activity	1	98	12	21946	0.0523022	0.101528	18.6616	1.28148
GO:0045019	negative regulation of nitric oxide biosynthetic process	1	98	12	21946	0.0523022	0.101528	18.6616	1.28148
GO:0071312	cellular response to alkaloid	1	98	12	21946	0.0523022	0.101528	18.6616	1.28148
GO:0015813	L-glutamate transport	1	98	12	21946	0.0523022	0.101528	18.6616	1.28148
GO:0035589	G-protein coupled purinergic nucleotide receptor signaling pathway	1	98	12	21946	0.0523022	0.101528	18.6616	1.28148
GO:0060070	canonical Wnt signaling pathway	2	98	85	21946	0.0554824	0.106006	5.26915	1.25584
GO:0060445	branching involved in salivary gland morphogenesis	1	98	13	21946	0.0565364	0.106006	17.2261	1.24767
GO:0050884	neuromuscular process controlling posture	1	98	13	21946	0.0565364	0.106006	17.2261	1.24767
GO:0010812	negative regulation of cell-substrate adhesion	1	98	13	21946	0.0565364	0.106006	17.2261	1.24767
GO:0045821	positive regulation of glycolytic process	1	98	13	21946	0.0565364	0.106006	17.2261	1.24767
GO:0010738	regulation of protein kinase A signaling	1	98	13	21946	0.0565364	0.106006	17.2261	1.24767
GO:0030212	hyaluronan metabolic process	1	98	13	21946	0.0565364	0.106006	17.2261	1.24767
GO:0021794	thalamus development	1	98	13	21946	0.0565364	0.106006	17.2261	1.24767
GO:0008206	bile acid metabolic process	1	98	13	21946	0.0565364	0.106006	17.2261	1.24767
GO:0033993	response to lipid	1	98	13	21946	0.0565364	0.106006	17.2261	1.24767
GO:0010469	regulation of receptor activity	1	98	13	21946	0.0565364	0.106006	17.2261	1.24767
GO:0035418	protein localization to synapse	1	98	13	21946	0.0565364	0.106006	17.2261	1.24767
GO:0007050	cell cycle arrest	2	98	87	21946	0.057811	0.108089	5.14802	1.23799
GO:0007186	G-protein coupled receptor signaling pathway	14	98	1995	21946	0.0596248	0.109254	1.5715	1.22457
GO:0030818	negative regulation of cAMP biosynthetic process	1	98	14	21946	0.060752	0.109254	15.9956	1.21644
GO:0035265	organ growth	1	98	14	21946	0.060752	0.109254	15.9956	1.21644
GO:0048148	behavioral response to cocaine	1	98	14	21946	0.060752	0.109254	15.9956	1.21644
GO:0055093	response to hyperoxia	1	98	14	21946	0.060752	0.109254	15.9956	1.21644
GO:1901214	regulation of neuron death	1	98	14	21946	0.060752	0.109254	15.9956	1.21644
GO:0042417	dopamine metabolic process	1	98	14	21946	0.060752	0.109254	15.9956	1.21644
GO:0051146	striated muscle cell differentiation	1	98	14	21946	0.060752	0.109254	15.9956	1.21644
GO:0043950	positive regulation of cAMP-mediated signaling	1	98	14	21946	0.060752	0.109254	15.9956	1.21644
GO:0008209	androgen metabolic process	1	98	14	21946	0.060752	0.109254	15.9956	1.21644
GO:0043267	negative regulation of potassium ion transport	1	98	14	21946	0.060752	0.109254	15.9956	1.21644
GO:0048856	anatomical structure development	1	98	14	21946	0.060752	0.109254	15.9956	1.21644
GO:2000573	positive regulation of DNA biosynthetic process	1	98	14	21946	0.060752	0.109254	15.9956	1.21644
GO:0060979	vasculogenesis involved in coronary vascular morphogenesis	1	98	14	21946	0.060752	0.109254	15.9956	1.21644
GO:0042060	wound healing	2	98	92	21946	0.0637778	0.113785	4.86823	1.19533
GO:0050773	regulation of dendrite development	1	98	15	21946	0.0649489	0.113785	14.9293	1.18743
GO:0021542	dentate gyrus development	1	98	15	21946	0.0649489	0.113785	14.9293	1.18743
GO:0050908	detection of light stimulus involved in visual perception	1	98	15	21946	0.0649489	0.113785	14.9293	1.18743
GO:0046887	positive regulation of hormone secretion	1	98	15	21946	0.0649489	0.113785	14.9293	1.18743
GO:0055117	regulation of cardiac muscle contraction	1	98	15	21946	0.0649489	0.113785	14.9293	1.18743
GO:0007194	negative regulation of adenylate cyclase activity	1	98	15	21946	0.0649489	0.113785	14.9293	1.18743
GO:0045445	myoblast differentiation	1	98	15	21946	0.0649489	0.113785	14.9293	1.18743
GO:0050930	induction of positive chemotaxis	1	98	15	21946	0.0649489	0.113785	14.9293	1.18743
GO:0002244	hematopoietic progenitor cell differentiation	2	98	93	21946	0.0649953	0.113785	4.81589	1.18712
GO:0007409	axonogenesis	2	98	94	21946	0.0662206	0.115623	4.76465	1.17901
GO:0035024	negative regulation of Rho protein signal transduction	1	98	16	21946	0.0691272	0.118504	13.9962	1.16035
GO:0048598	embryonic morphogenesis	1	98	16	21946	0.0691272	0.118504	13.9962	1.16035
GO:0007512	adult heart development	1	98	16	21946	0.0691272	0.118504	13.9962	1.16035
GO:0071285	cellular response to lithium ion	1	98	16	21946	0.0691272	0.118504	13.9962	1.16035
GO:0032230	positive regulation of synaptic transmission, GABAergic	1	98	16	21946	0.0691272	0.118504	13.9962	1.16035
GO:0042491	auditory receptor cell differentiation	1	98	16	21946	0.0691272	0.118504	13.9962	1.16035
GO:0071542	dopaminergic neuron differentiation	1	98	16	21946	0.0691272	0.118504	13.9962	1.16035
GO:0032435	negative regulation of proteasomal ubiquitin-dependent protein catabolic process	1	98	17	21946	0.0732871	0.123707	13.1729	1.13497
GO:0090201	negative regulation of release of cytochrome c from mitochondria	1	98	17	21946	0.0732871	0.123707	13.1729	1.13497
GO:0001841	neural tube formation	1	98	17	21946	0.0732871	0.123707	13.1729	1.13497
GO:0001967	suckling behavior	1	98	17	21946	0.0732871	0.123707	13.1729	1.13497
GO:0048546	digestive tract morphogenesis	1	98	17	21946	0.0732871	0.123707	13.1729	1.13497
GO:0045109	intermediate filament organization	1	98	17	21946	0.0732871	0.123707	13.1729	1.13497
GO:0007399	nervous system development	4	98	357	21946	0.0759946	0.127757	2.50912	1.11922
GO:0060384	innervation	1	98	18	21946	0.0774285	0.127757	12.441	1.1111
GO:0042307	positive regulation of protein import into nucleus	1	98	18	21946	0.0774285	0.127757	12.441	1.1111
GO:0030539	male genitalia development	1	98	18	21946	0.0774285	0.127757	12.441	1.1111
GO:0002076	osteoblast development	1	98	18	21946	0.0774285	0.127757	12.441	1.1111
GO:0014902	myotube differentiation	1	98	18	21946	0.0774285	0.127757	12.441	1.1111
GO:0045987	positive regulation of smooth muscle contraction	1	98	18	21946	0.0774285	0.127757	12.441	1.1111
GO:0001659	temperature homeostasis	1	98	18	21946	0.0774285	0.127757	12.441	1.1111
GO:0035567	non-canonical Wnt signaling pathway	1	98	18	21946	0.0774285	0.127757	12.441	1.1111
GO:0021904	dorsal/ventral neural tube patterning	1	98	19	21946	0.0815516	0.130641	11.7863	1.08857
GO:0007405	neuroblast proliferation	1	98	19	21946	0.0815516	0.130641	11.7863	1.08857
GO:0016339	calcium-dependent cell-cell adhesion via plasma membrane cell adhesion molecules	1	98	19	21946	0.0815516	0.130641	11.7863	1.08857
GO:0010842	retina layer formation	1	98	19	21946	0.0815516	0.130641	11.7863	1.08857
GO:0090102	cochlea development	1	98	19	21946	0.0815516	0.130641	11.7863	1.08857
GO:0019229	regulation of vasoconstriction	1	98	19	21946	0.0815516	0.130641	11.7863	1.08857
GO:0010460	positive regulation of heart rate	1	98	19	21946	0.0815516	0.130641	11.7863	1.08857
GO:0042462	eye photoreceptor cell development	1	98	19	21946	0.0815516	0.130641	11.7863	1.08857
GO:0046849	bone remodeling	1	98	19	21946	0.0815516	0.130641	11.7863	1.08857
GO:0032094	response to food	1	98	19	21946	0.0815516	0.130641	11.7863	1.08857
GO:0048714	positive regulation of oligodendrocyte differentiation	1	98	19	21946	0.0815516	0.130641	11.7863	1.08857
GO:0006801	superoxide metabolic process	1	98	19	21946	0.0815516	0.130641	11.7863	1.08857
GO:0006812	cation transport	2	98	107	21946	0.0828207	0.132033	4.18577	1.08186
GO:0006869	lipid transport	2	98	107	21946	0.0828207	0.132033	4.18577	1.08186
GO:0030878	thyroid gland development	1	98	20	21946	0.0856565	0.135897	11.1969	1.06724
GO:0001708	cell fate specification	1	98	20	21946	0.0856565	0.135897	11.1969	1.06724
GO:0060441	epithelial tube branching involved in lung morphogenesis	1	98	21	21946	0.0897433	0.139039	10.6638	1.047
GO:0048557	embryonic digestive tract morphogenesis	1	98	21	21946	0.0897433	0.139039	10.6638	1.047
GO:0051968	positive regulation of synaptic transmission, glutamatergic	1	98	21	21946	0.0897433	0.139039	10.6638	1.047
GO:0051966	regulation of synaptic transmission, glutamatergic	1	98	21	21946	0.0897433	0.139039	10.6638	1.047
GO:0030010	establishment of cell polarity	1	98	21	21946	0.0897433	0.139039	10.6638	1.047
GO:0090316	positive regulation of intracellular protein transport	1	98	21	21946	0.0897433	0.139039	10.6638	1.047
GO:0045663	positive regulation of myoblast differentiation	1	98	21	21946	0.0897433	0.139039	10.6638	1.047
GO:0032008	positive regulation of TOR signaling	1	98	21	21946	0.0897433	0.139039	10.6638	1.047
GO:0010001	glial cell differentiation	1	98	21	21946	0.0897433	0.139039	10.6638	1.047
GO:0030902	hindbrain development	1	98	21	21946	0.0897433	0.139039	10.6638	1.047
GO:0048265	response to pain	1	98	22	21946	0.0938119	0.142663	10.179	1.02774
GO:0072001	renal system development	1	98	22	21946	0.0938119	0.142663	10.179	1.02774
GO:0014065	phosphatidylinositol 3-kinase signaling	1	98	22	21946	0.0938119	0.142663	10.179	1.02774
GO:0007140	male meiosis	1	98	22	21946	0.0938119	0.142663	10.179	1.02774
GO:0048646	anatomical structure formation involved in morphogenesis	1	98	22	21946	0.0938119	0.142663	10.179	1.02774
GO:0048675	axon extension	1	98	22	21946	0.0938119	0.142663	10.179	1.02774
GO:0023019	signal transduction involved in regulation of gene expression	1	98	22	21946	0.0938119	0.142663	10.179	1.02774
GO:0050806	positive regulation of synaptic transmission	1	98	22	21946	0.0938119	0.142663	10.179	1.02774
GO:0006937	regulation of muscle contraction	1	98	23	21946	0.0978626	0.147128	9.73647	1.00938
GO:0048168	regulation of neuronal synaptic plasticity	1	98	23	21946	0.0978626	0.147128	9.73647	1.00938
GO:0010975	regulation of neuron projection development	1	98	23	21946	0.0978626	0.147128	9.73647	1.00938
GO:0007159	leukocyte cell-cell adhesion	1	98	23	21946	0.0978626	0.147128	9.73647	1.00938
GO:0060425	lung morphogenesis	1	98	23	21946	0.0978626	0.147128	9.73647	1.00938
GO:2000352	negative regulation of endothelial cell apoptotic process	1	98	24	21946	0.101895	0.151126	9.33078	0.991846
GO:0014003	oligodendrocyte development	1	98	24	21946	0.101895	0.151126	9.33078	0.991846
GO:1902042	negative regulation of extrinsic apoptotic signaling pathway via death domain receptors	1	98	24	21946	0.101895	0.151126	9.33078	0.991846
GO:0008585	female gonad development	1	98	24	21946	0.101895	0.151126	9.33078	0.991846
GO:0021772	olfactory bulb development	1	98	24	21946	0.101895	0.151126	9.33078	0.991846
GO:0043278	response to morphine	1	98	24	21946	0.101895	0.151126	9.33078	0.991846
GO:0051412	response to corticosterone	1	98	25	21946	0.10591	0.155335	8.95755	0.975062
GO:0002052	positive regulation of neuroblast proliferation	1	98	25	21946	0.10591	0.155335	8.95755	0.975062
GO:0051491	positive regulation of filopodium assembly	1	98	25	21946	0.10591	0.155335	8.95755	0.975062
GO:0051480	cytosolic calcium ion homeostasis	1	98	25	21946	0.10591	0.155335	8.95755	0.975062
GO:0021537	telencephalon development	1	98	25	21946	0.10591	0.155335	8.95755	0.975062
GO:0006855	drug transmembrane transport	1	98	26	21946	0.109907	0.159426	8.61303	0.958974
GO:0045773	positive regulation of axon extension	1	98	26	21946	0.109907	0.159426	8.61303	0.958974
GO:0061098	positive regulation of protein tyrosine kinase activity	1	98	26	21946	0.109907	0.159426	8.61303	0.958974
GO:0042476	odontogenesis	1	98	26	21946	0.109907	0.159426	8.61303	0.958974
GO:0006928	cellular component movement	1	98	26	21946	0.109907	0.159426	8.61303	0.958974
GO:0045930	negative regulation of mitotic cell cycle	1	98	27	21946	0.113887	0.164475	8.29403	0.943527
GO:0045880	positive regulation of smoothened signaling pathway	1	98	27	21946	0.113887	0.164475	8.29403	0.943527
GO:0098655	cation transmembrane transport	2	98	132	21946	0.117726	0.169648	3.39301	0.929129
GO:0048678	response to axon injury	1	98	29	21946	0.121793	0.174367	7.72203	0.914378
GO:0007616	long-term memory	1	98	29	21946	0.121793	0.174367	7.72203	0.914378
GO:0070509	calcium ion import	1	98	29	21946	0.121793	0.174367	7.72203	0.914378
GO:0050769	positive regulation of neurogenesis	1	98	30	21946	0.12572	0.177677	7.46463	0.900597
GO:0051209	release of sequestered calcium ion into cytosol	1	98	30	21946	0.12572	0.177677	7.46463	0.900597
GO:0045777	positive regulation of blood pressure	1	98	30	21946	0.12572	0.177677	7.46463	0.900597
GO:0048709	oligodendrocyte differentiation	1	98	30	21946	0.12572	0.177677	7.46463	0.900597
GO:0001755	neural crest cell migration	1	98	30	21946	0.12572	0.177677	7.46463	0.900597
GO:0001975	response to amphetamine	1	98	30	21946	0.12572	0.177677	7.46463	0.900597
GO:0048568	embryonic organ development	1	98	31	21946	0.129629	0.181261	7.22383	0.887298
GO:0006335	DNA replication-dependent nucleosome assembly	1	98	31	21946	0.129629	0.181261	7.22383	0.887298
GO:0007631	feeding behavior	1	98	31	21946	0.129629	0.181261	7.22383	0.887298
GO:0032570	response to progesterone	1	98	31	21946	0.129629	0.181261	7.22383	0.887298
GO:0031016	pancreas development	1	98	31	21946	0.129629	0.181261	7.22383	0.887298
GO:0008219	cell death	1	98	32	21946	0.133521	0.185524	6.99809	0.87445
GO:0030177	positive regulation of Wnt signaling pathway	1	98	32	21946	0.133521	0.185524	6.99809	0.87445
GO:0031069	hair follicle morphogenesis	1	98	32	21946	0.133521	0.185524	6.99809	0.87445
GO:0001701	in utero embryonic development	3	98	286	21946	0.136193	0.187358	2.34901	0.865844
GO:0051726	regulation of cell cycle	2	98	145	21946	0.137104	0.187358	3.08881	0.86295
GO:0007416	synapse assembly	1	98	33	21946	0.137396	0.187358	6.78602	0.862025
GO:0051262	protein tetramerization	1	98	33	21946	0.137396	0.187358	6.78602	0.862025
GO:1902475	L-alpha-amino acid transmembrane transport	1	98	33	21946	0.137396	0.187358	6.78602	0.862025
GO:0007157	heterophilic cell-cell adhesion via plasma membrane cell adhesion molecules	1	98	33	21946	0.137396	0.187358	6.78602	0.862025
GO:0042130	negative regulation of T cell proliferation	1	98	33	21946	0.137396	0.187358	6.78602	0.862025
GO:0045494	photoreceptor cell maintenance	1	98	33	21946	0.137396	0.187358	6.78602	0.862025
GO:0035116	embryonic hindlimb morphogenesis	1	98	33	21946	0.137396	0.187358	6.78602	0.862025
GO:0043507	positive regulation of JUN kinase activity	1	98	34	21946	0.141254	0.19026	6.58643	0.849999
GO:0002088	lens development in camera-type eye	1	98	34	21946	0.141254	0.19026	6.58643	0.849999
GO:0040018	positive regulation of multicellular organism growth	1	98	34	21946	0.141254	0.19026	6.58643	0.849999
GO:0060173	limb development	1	98	34	21946	0.141254	0.19026	6.58643	0.849999
GO:0034504	protein localization to nucleus	1	98	34	21946	0.141254	0.19026	6.58643	0.849999
GO:0035115	embryonic forelimb morphogenesis	1	98	34	21946	0.141254	0.19026	6.58643	0.849999
GO:0016358	dendrite development	1	98	35	21946	0.145095	0.193459	6.39825	0.838349
GO:0045786	negative regulation of cell cycle	1	98	35	21946	0.145095	0.193459	6.39825	0.838349
GO:0007188	adenylate cyclase-modulating G-protein coupled receptor signaling pathway	1	98	35	21946	0.145095	0.193459	6.39825	0.838349
GO:0030168	platelet activation	1	98	35	21946	0.145095	0.193459	6.39825	0.838349
GO:0030901	midbrain development	1	98	35	21946	0.145095	0.193459	6.39825	0.838349
GO:0001944	vasculature development	1	98	36	21946	0.148918	0.196966	6.22052	0.827052
GO:0048754	branching morphogenesis of an epithelial tube	1	98	36	21946	0.148918	0.196966	6.22052	0.827052
GO:0001662	behavioral fear response	1	98	36	21946	0.148918	0.196966	6.22052	0.827052
GO:0055007	cardiac muscle cell differentiation	1	98	36	21946	0.148918	0.196966	6.22052	0.827052
GO:0002053	positive regulation of mesenchymal cell proliferation	1	98	37	21946	0.152725	0.201195	6.0524	0.81609
GO:0014823	response to activity	1	98	37	21946	0.152725	0.201195	6.0524	0.81609
GO:0033077	T cell differentiation in thymus	1	98	38	21946	0.156515	0.20496	5.89313	0.805444
GO:0007189	adenylate cyclase-activating G-protein coupled receptor signaling pathway	1	98	38	21946	0.156515	0.20496	5.89313	0.805444
GO:0030163	protein catabolic process	1	98	38	21946	0.156515	0.20496	5.89313	0.805444
GO:0007275	multicellular organismal development	7	98	997	21946	0.157816	0.206254	1.57229	0.801849
GO:0032855	positive regulation of Rac GTPase activity	1	98	40	21946	0.164044	0.213129	5.59847	0.785038
GO:0045600	positive regulation of fat cell differentiation	1	98	40	21946	0.164044	0.213129	5.59847	0.785038
GO:0034446	substrate adhesion-dependent cell spreading	1	98	40	21946	0.164044	0.213129	5.59847	0.785038
GO:0030890	positive regulation of B cell proliferation	1	98	41	21946	0.167784	0.215024	5.46192	0.775249
GO:0007628	adult walking behavior	1	98	41	21946	0.167784	0.215024	5.46192	0.775249
GO:0097190	apoptotic signaling pathway	1	98	41	21946	0.167784	0.215024	5.46192	0.775249
GO:0030593	neutrophil chemotaxis	1	98	41	21946	0.167784	0.215024	5.46192	0.775249
GO:0007154	cell communication	1	98	41	21946	0.167784	0.215024	5.46192	0.775249
GO:0001656	metanephros development	1	98	41	21946	0.167784	0.215024	5.46192	0.775249
GO:0001569	patterning of blood vessels	1	98	41	21946	0.167784	0.215024	5.46192	0.775249
GO:2001237	negative regulation of extrinsic apoptotic signaling pathway	1	98	42	21946	0.171507	0.218946	5.33188	0.765717
GO:0048468	cell development	1	98	42	21946	0.171507	0.218946	5.33188	0.765717
GO:0046777	protein autophosphorylation	2	98	168	21946	0.172883	0.220275	2.66594	0.762249
GO:0006865	amino acid transport	1	98	43	21946	0.175214	0.221535	5.20788	0.756431
GO:0030838	positive regulation of actin filament polymerization	1	98	43	21946	0.175214	0.221535	5.20788	0.756431
GO:0048706	embryonic skeletal system development	1	98	43	21946	0.175214	0.221535	5.20788	0.756431
GO:0022008	neurogenesis	1	98	43	21946	0.175214	0.221535	5.20788	0.756431
GO:0030514	negative regulation of BMP signaling pathway	1	98	44	21946	0.178905	0.225338	5.08952	0.747379
GO:0070098	chemokine-mediated signaling pathway	1	98	44	21946	0.178905	0.225338	5.08952	0.747379
GO:0051781	positive regulation of cell division	1	98	45	21946	0.182579	0.228656	4.97642	0.73855
GO:0007338	single fertilization	1	98	45	21946	0.182579	0.228656	4.97642	0.73855
GO:0045597	positive regulation of cell differentiation	1	98	45	21946	0.182579	0.228656	4.97642	0.73855
GO:0048538	thymus development	1	98	46	21946	0.186236	0.232795	4.86823	0.729936
GO:0032496	response to lipopolysaccharide	2	98	177	21946	0.187276	0.233652	2.53038	0.727518
GO:0006897	endocytosis	2	98	179	21946	0.190498	0.237223	2.50211	0.72011
GO:0016049	cell growth	1	98	48	21946	0.193503	0.239161	4.66539	0.713312
GO:0001942	hair follicle development	1	98	48	21946	0.193503	0.239161	4.66539	0.713312
GO:0001657	ureteric bud development	1	98	48	21946	0.193503	0.239161	4.66539	0.713312
GO:0001658	branching involved in ureteric bud morphogenesis	1	98	48	21946	0.193503	0.239161	4.66539	0.713312
GO:0009953	dorsal/ventral pattern formation	1	98	49	21946	0.197112	0.243167	4.57018	0.705286
GO:0071560	cellular response to transforming growth factor beta stimulus	1	98	50	21946	0.200706	0.246677	4.47878	0.69744
GO:0048666	neuron development	1	98	50	21946	0.200706	0.246677	4.47878	0.69744
GO:0007368	determination of left/right symmetry	1	98	51	21946	0.204283	0.250143	4.39096	0.689768
GO:0030178	negative regulation of Wnt signaling pathway	1	98	51	21946	0.204283	0.250143	4.39096	0.689768
GO:0010923	negative regulation of phosphatase activity	1	98	52	21946	0.207845	0.253563	4.30651	0.682261
GO:0009611	response to wounding	1	98	52	21946	0.207845	0.253563	4.30651	0.682261
GO:0043408	regulation of MAPK cascade	1	98	54	21946	0.214921	0.261711	4.14701	0.667722
GO:0060326	cell chemotaxis	1	98	55	21946	0.218435	0.265013	4.07161	0.660678
GO:0043525	positive regulation of neuron apoptotic process	1	98	55	21946	0.218435	0.265013	4.07161	0.660678
GO:0021987	cerebral cortex development	1	98	56	21946	0.221934	0.268272	3.99891	0.653777
GO:0001947	heart looping	1	98	56	21946	0.221934	0.268272	3.99891	0.653777
GO:0008283	cell proliferation	2	98	202	21946	0.228003	0.275105	2.21722	0.642059
GO:0042733	embryonic digit morphogenesis	1	98	58	21946	0.228885	0.275162	3.86101	0.640383
GO:0048812	neuron projection morphogenesis	1	98	58	21946	0.228885	0.275162	3.86101	0.640383
GO:0061136	regulation of proteasomal protein catabolic process	1	98	60	21946	0.235775	0.281395	3.73231	0.627503
GO:0045860	positive regulation of protein kinase activity	1	98	60	21946	0.235775	0.281395	3.73231	0.627503
GO:0071300	cellular response to retinoic acid	1	98	60	21946	0.235775	0.281395	3.73231	0.627503
GO:0035690	cellular response to drug	1	98	60	21946	0.235775	0.281395	3.73231	0.627503
GO:0001938	positive regulation of endothelial cell proliferation	1	98	61	21946	0.239197	0.284964	3.67113	0.621245
GO:0016579	protein deubiquitination	1	98	62	21946	0.242604	0.286437	3.61192	0.615103
GO:0030326	embryonic limb morphogenesis	1	98	62	21946	0.242604	0.286437	3.61192	0.615103
GO:0031100	organ regeneration	1	98	62	21946	0.242604	0.286437	3.61192	0.615103
GO:0045669	positive regulation of osteoblast differentiation	1	98	62	21946	0.242604	0.286437	3.61192	0.615103
GO:0007030	Golgi organization	1	98	62	21946	0.242604	0.286437	3.61192	0.615103
GO:0030162	regulation of proteolysis	1	98	63	21946	0.245995	0.28906	3.55458	0.609073
GO:0045444	fat cell differentiation	1	98	63	21946	0.245995	0.28906	3.55458	0.609073
GO:0007420	brain development	2	98	213	21946	0.246139	0.28906	2.10271	0.60882
GO:0016485	protein processing	1	98	65	21946	0.252734	0.295229	3.44521	0.597337
GO:0071407	cellular response to organic cyclic compound	1	98	65	21946	0.252734	0.295229	3.44521	0.597337
GO:0045165	cell fate commitment	1	98	65	21946	0.252734	0.295229	3.44521	0.597337
GO:0009612	response to mechanical stimulus	1	98	66	21946	0.256081	0.298083	3.39301	0.591623
GO:0045665	negative regulation of neuron differentiation	1	98	66	21946	0.256081	0.298083	3.39301	0.591623
GO:0032870	cellular response to hormone stimulus	1	98	67	21946	0.259413	0.300373	3.34237	0.586009
GO:0033138	positive regulation of peptidyl-serine phosphorylation	1	98	67	21946	0.259413	0.300373	3.34237	0.586009
GO:0001568	blood vessel development	1	98	67	21946	0.259413	0.300373	3.34237	0.586009
GO:0072659	protein localization to plasma membrane	1	98	68	21946	0.26273	0.30315	3.29322	0.58049
GO:0009725	response to hormone	1	98	68	21946	0.26273	0.30315	3.29322	0.58049
GO:0001525	angiogenesis	2	98	224	21946	0.26433	0.304464	1.99945	0.577853
GO:0007224	smoothened signaling pathway	1	98	69	21946	0.266032	0.305891	3.24549	0.575065
GO:0007179	transforming growth factor beta receptor signaling pathway	1	98	73	21946	0.279097	0.320354	3.06765	0.554245
GO:0000902	cell morphogenesis	1	98	74	21946	0.282327	0.32238	3.0262	0.549248
GO:0008104	protein localization	1	98	74	21946	0.282327	0.32238	3.0262	0.549248
GO:0007596	blood coagulation	1	98	74	21946	0.282327	0.32238	3.0262	0.549248
GO:0043154	negative regulation of cysteine-type endopeptidase activity involved in apoptotic process	1	98	76	21946	0.288744	0.329138	2.94656	0.539488
GO:0007267	cell-cell signaling	1	98	77	21946	0.291931	0.331625	2.9083	0.53472
GO:0007059	chromosome segregation	1	98	77	21946	0.291931	0.331625	2.9083	0.53472
GO:0010468	regulation of gene expression	2	98	241	21946	0.292447	0.331641	1.85841	0.533952
GO:0000187	activation of MAPK activity	1	98	78	21946	0.295104	0.333508	2.87101	0.530025
GO:0030509	BMP signaling pathway	1	98	78	21946	0.295104	0.333508	2.87101	0.530025
GO:0006357	regulation of transcription from RNA polymerase II promoter	3	98	426	21946	0.296561	0.334582	1.57703	0.527886
GO:0006355	regulation of transcription, DNA-templated	12	98	2241	21946	0.297389	0.334944	1.19914	0.526675
GO:0009749	response to glucose	1	98	81	21946	0.304539	0.342411	2.76468	0.516358
GO:0009636	response to toxic substance	1	98	83	21946	0.310759	0.348219	2.69806	0.507576
GO:0007389	pattern specification process	1	98	83	21946	0.310759	0.348219	2.69806	0.507576
GO:0051321	meiotic cell cycle	1	98	84	21946	0.313849	0.351085	2.66594	0.50328
GO:0042391	regulation of membrane potential	1	98	87	21946	0.323035	0.36075	2.57401	0.49075
GO:0006874	cellular calcium ion homeostasis	1	98	88	21946	0.32607	0.363524	2.54476	0.486689
GO:0007067	mitotic nuclear division	2	98	263	21946	0.328623	0.365752	1.70296	0.483303
GO:0000165	MAPK cascade	1	98	91	21946	0.335095	0.372327	2.46087	0.474833
GO:0006629	lipid metabolic process	3	98	458	21946	0.335691	0.372363	1.46685	0.474061
GO:0090090	negative regulation of canonical Wnt signaling pathway	1	98	92	21946	0.338076	0.373127	2.43412	0.470986
GO:0043410	positive regulation of MAPK cascade	1	98	92	21946	0.338076	0.373127	2.43412	0.470986
GO:0030336	negative regulation of cell migration	1	98	92	21946	0.338076	0.373127	2.43412	0.470986
GO:0007229	integrin-mediated signaling pathway	1	98	93	21946	0.341044	0.375149	2.40794	0.467189
GO:0045596	negative regulation of cell differentiation	1	98	93	21946	0.341044	0.375149	2.40794	0.467189
GO:0018105	peptidyl-serine phosphorylation	1	98	94	21946	0.343999	0.37777	2.38233	0.463442
GO:0055085	transmembrane transport	3	98	470	21946	0.350369	0.384125	1.4294	0.455475
GO:0007010	cytoskeleton organization	1	98	97	21946	0.352786	0.386134	2.30865	0.452488
GO:0035264	multicellular organism growth	1	98	98	21946	0.355689	0.387384	2.28509	0.448929
GO:0009791	post-embryonic development	1	98	98	21946	0.355689	0.387384	2.28509	0.448929
GO:0001889	liver development	1	98	98	21946	0.355689	0.387384	2.28509	0.448929
GO:0008284	positive regulation of cell proliferation	3	98	477	21946	0.358918	0.390257	1.40842	0.445005
GO:0051091	positive regulation of sequence-specific DNA binding transcription factor activity	1	98	100	21946	0.361456	0.392371	2.23939	0.441944
GO:0006898	receptor-mediated endocytosis	1	98	101	21946	0.364321	0.394831	2.21722	0.438516
GO:0006887	exocytosis	1	98	103	21946	0.370012	0.400341	2.17416	0.431784
GO:0016337	single organismal cell-cell adhesion	1	98	104	21946	0.372838	0.402739	2.15326	0.42848
GO:0009952	anterior/posterior pattern specification	1	98	110	21946	0.389535	0.419402	2.03581	0.409453
GO:0045766	positive regulation of angiogenesis	1	98	110	21946	0.389535	0.419402	2.03581	0.409453
GO:0007166	cell surface receptor signaling pathway	1	98	111	21946	0.392275	0.421664	2.01747	0.406409
GO:0007623	circadian rhythm	1	98	112	21946	0.395003	0.423905	1.99945	0.4034
GO:0007601	visual perception	1	98	113	21946	0.397718	0.426127	1.98176	0.400424
GO:0030182	neuron differentiation	1	98	115	21946	0.403113	0.431197	1.94729	0.394573
GO:0030154	cell differentiation	4	98	722	21946	0.403757	0.431197	1.24066	0.39388
GO:0001822	kidney development	1	98	118	21946	0.411116	0.438346	1.89779	0.386036
GO:0006814	sodium ion transport	1	98	124	21946	0.426804	0.453608	1.80596	0.369772
GO:0030324	lung development	1	98	124	21946	0.426804	0.453608	1.80596	0.369772
GO:0071230	cellular response to amino acid stimulus	1	98	126	21946	0.431941	0.458329	1.77729	0.364576
GO:0045892	negative regulation of transcription, DNA-templated	3	98	539	21946	0.433638	0.459391	1.24641	0.362873
GO:0045893	positive regulation of transcription, DNA-templated	3	98	548	21946	0.444256	0.469886	1.22594	0.352366
GO:0006351	transcription, DNA-templated	9	98	1851	21946	0.446115	0.471097	1.08884	0.350553
GO:0006979	response to oxidative stress	1	98	134	21946	0.452037	0.476588	1.67118	0.344826
GO:0043161	proteasome-mediated ubiquitin-dependent protein catabolic process	1	98	136	21946	0.456949	0.480999	1.64661	0.340132
GO:0018108	peptidyl-tyrosine phosphorylation	1	98	138	21946	0.461819	0.485351	1.62274	0.335528
GO:0051301	cell division	2	98	356	21946	0.473725	0.497073	1.25808	0.324473
GO:0014070	response to organic cyclic compound	1	98	147	21946	0.483202	0.506156	1.52339	0.315872
GO:0007283	spermatogenesis	2	98	363	21946	0.483916	0.506156	1.23382	0.31523
GO:0006511	ubiquitin-dependent protein catabolic process	1	98	150	21946	0.490141	0.511047	1.49293	0.309679
GO:0019221	cytokine-mediated signaling pathway	1	98	150	21946	0.490141	0.511047	1.49293	0.309679
GO:0001934	positive regulation of protein phosphorylation	1	98	152	21946	0.494715	0.515003	1.47328	0.305645
GO:0007049	cell cycle	3	98	605	21946	0.509552	0.529613	1.11044	0.292812
GO:0030335	positive regulation of cell migration	1	98	159	21946	0.510409	0.52967	1.40842	0.292082
GO:0016477	cell migration	1	98	173	21946	0.540364	0.559874	1.29444	0.267314
GO:0042981	regulation of apoptotic process	1	98	174	21946	0.542432	0.561137	1.287	0.265654
GO:0010629	negative regulation of gene expression	1	98	180	21946	0.554653	0.572881	1.2441	0.255978
GO:0042127	regulation of cell proliferation	1	98	198	21946	0.58941	0.607829	1.131	0.229582
GO:0007507	heart development	1	98	202	21946	0.596762	0.61445	1.10861	0.224199
GO:0016055	Wnt signaling pathway	1	98	208	21946	0.607545	0.624579	1.07663	0.216422
GO:0016310	phosphorylation	3	98	702	21946	0.610802	0.626951	0.957003	0.214099
GO:0005975	carbohydrate metabolic process	1	98	213	21946	0.616313	0.631625	1.05136	0.210199
GO:0043066	negative regulation of apoptotic process	2	98	514	21946	0.672264	0.687898	0.871357	0.17246
GO:0006200	ATP catabolic process	1	98	258	21946	0.686987	0.701875	0.86798	0.163052
GO:0010628	positive regulation of gene expression	1	98	281	21946	0.717966	0.732392	0.796935	0.143896
GO:0006915	apoptotic process	2	98	564	21946	0.721175	0.73453	0.794109	0.141959
GO:0006366	transcription from RNA polymerase II promoter	2	98	567	21946	0.723907	0.736177	0.789907	0.140317
GO:0043065	positive regulation of apoptotic process	1	98	292	21946	0.731689	0.742946	0.766914	0.135673
GO:0006468	protein phosphorylation	2	98	625	21946	0.77247	0.783149	0.716604	0.112119
GO:0006412	translation	1	98	342	21946	0.78619	0.795836	0.654792	0.104473
GO:0008285	negative regulation of cell proliferation	1	98	346	21946	0.790043	0.798512	0.647222	0.102349
GO:0045944	positive regulation of transcription from RNA polymerase II promoter	3	98	954	21946	0.804623	0.812005	0.70421	0.0944073
GO:0000122	negative regulation of transcription from RNA polymerase II promoter	2	98	692	21946	0.819244	0.825498	0.647222	0.0865866
GO:0016567	protein ubiquitination	1	98	448	21946	0.868108	0.873402	0.499863	0.061426
GO:0008152	metabolic process	4	98	1502	21946	0.910012	0.914167	0.596375	0.040953
GO:0055114	oxidation-reduction process	1	98	786	21946	0.97219	0.975145	0.284909	0.0122489
GO:0008150	biological_process	21	98	7249	21946	0.995899	0.996487	0.64874	0.0017849
GO:0050896	response to stimulus	1	98	1227	21946	0.996487	0.996487	0.182509	0.00152854

## Sheet: UpGO2Gene
GOID	GOTerm	QueryID	Symbol	Description	P-Value	FDR	Enrichment
GO:0007268	synaptic transmission	Grin2b	Grin2b	Glutamate receptor ionotropic, NMDA 2B	1.23981e-10	8.18272e-08	15.5907
GO:0007268	synaptic transmission	Htr7	Htr7	5-hydroxytryptamine receptor 7	1.23981e-10	8.18272e-08	15.5907
GO:0007268	synaptic transmission	Oprm1	Oprm1	Mu opioid receptor mMOR-1R2	1.23981e-10	8.18272e-08	15.5907
GO:0007268	synaptic transmission	Htr1b	Htr1b	5-hydroxytryptamine receptor 1B	1.23981e-10	8.18272e-08	15.5907
GO:0007268	synaptic transmission	Htr4	Htr4	5-hydroxytryptamine receptor variant T1	1.23981e-10	8.18272e-08	15.5907
GO:0007268	synaptic transmission	Grin2a	Grin2a	Glutamate receptor ionotropic, NMDA 2A	1.23981e-10	8.18272e-08	15.5907
GO:0007268	synaptic transmission	Gpr139	Gpr139	Orphan G protein-coupled receptor TRHRL2	1.23981e-10	8.18272e-08	15.5907
GO:0007268	synaptic transmission	Unc13c	Unc13c	Putative uncharacterized protein	1.23981e-10	8.18272e-08	15.5907
GO:0007268	synaptic transmission	Sv2c	Sv2c	Sv2c protein	1.23981e-10	8.18272e-08	15.5907
GO:0007268	synaptic transmission	Hrh1	Hrh1	Histamine H1 receptor	1.23981e-10	8.18272e-08	15.5907
GO:0007268	synaptic transmission	Gabrg1	Gabrg1	GABA-A receptor gamma-1 subunit	1.23981e-10	8.18272e-08	15.5907
GO:0007210	serotonin receptor signaling pathway	Htr7	Htr7	5-hydroxytryptamine receptor 7	3.61594e-07	7.95507e-05	63.9825
GO:0007210	serotonin receptor signaling pathway	Htr1b	Htr1b	5-hydroxytryptamine receptor 1B	3.61594e-07	7.95507e-05	63.9825
GO:0007210	serotonin receptor signaling pathway	Htr4	Htr4	5-hydroxytryptamine receptor variant T1	3.61594e-07	7.95507e-05	63.9825
GO:0007210	serotonin receptor signaling pathway	Htr2a	Htr2a	5-hydroxytryptamine receptor 2A	3.61594e-07	7.95507e-05	63.9825
GO:0050966	detection of mechanical stimulus involved in sensory perception of pain	Grin2b	Grin2b	Glutamate receptor ionotropic, NMDA 2B	3.61594e-07	7.95507e-05	63.9825
GO:0050966	detection of mechanical stimulus involved in sensory perception of pain	Htr7	Htr7	5-hydroxytryptamine receptor 7	3.61594e-07	7.95507e-05	63.9825
GO:0050966	detection of mechanical stimulus involved in sensory perception of pain	Grin2a	Grin2a	Glutamate receptor ionotropic, NMDA 2A	3.61594e-07	7.95507e-05	63.9825
GO:0050966	detection of mechanical stimulus involved in sensory perception of pain	Htr2a	Htr2a	5-hydroxytryptamine receptor 2A	3.61594e-07	7.95507e-05	63.9825
GO:0050795	regulation of behavior	Reln	Reln	Reelin splicing isoform MR-1A	7.11329e-06	0.00117369	74.6463
GO:0050795	regulation of behavior	Htr1b	Htr1b	5-hydroxytryptamine receptor 1B	7.11329e-06	0.00117369	74.6463
GO:0050795	regulation of behavior	Htr2a	Htr2a	5-hydroxytryptamine receptor 2A	7.11329e-06	0.00117369	74.6463
GO:0007613	memory	Grin2b	Grin2b	Glutamate receptor ionotropic, NMDA 2B	1.43582e-05	0.00166767	16.2274
GO:0007613	memory	Htr7	Htr7	5-hydroxytryptamine receptor 7	1.43582e-05	0.00166767	16.2274
GO:0007613	memory	Grin2a	Grin2a	Glutamate receptor ionotropic, NMDA 2A	1.43582e-05	0.00166767	16.2274
GO:0007613	memory	Htr2a	Htr2a	5-hydroxytryptamine receptor 2A	1.43582e-05	0.00166767	16.2274
GO:0007613	memory	Hrh1	Hrh1	Histamine H1 receptor	1.43582e-05	0.00166767	16.2274
GO:0007200	phospholipase C-activating G-protein coupled receptor signaling pathway	Oprm1	Oprm1	Mu opioid receptor mMOR-1R2	1.56431e-05	0.00166767	26.3457
GO:0007200	phospholipase C-activating G-protein coupled receptor signaling pathway	Gpr139	Gpr139	Orphan G protein-coupled receptor TRHRL2	1.56431e-05	0.00166767	26.3457
GO:0007200	phospholipase C-activating G-protein coupled receptor signaling pathway	Adra1a	Adra1a	Alpha-1A adrenergic receptor	1.56431e-05	0.00166767	26.3457
GO:0007200	phospholipase C-activating G-protein coupled receptor signaling pathway	P2ry1	P2ry1	Purinergic receptor P2Y, G-protein coupled 1	1.56431e-05	0.00166767	26.3457
GO:0019233	sensory perception of pain	Grm3	Grm3	Grm3 protein	1.76874e-05	0.00166767	15.5513
GO:0019233	sensory perception of pain	Oprm1	Oprm1	Mu opioid receptor mMOR-1R2	1.76874e-05	0.00166767	15.5513
GO:0019233	sensory perception of pain	Grin2a	Grin2a	Glutamate receptor ionotropic, NMDA 2A	1.76874e-05	0.00166767	15.5513
GO:0019233	sensory perception of pain	Htr2a	Htr2a	5-hydroxytryptamine receptor 2A	1.76874e-05	0.00166767	15.5513
GO:0019233	sensory perception of pain	P2ry1	P2ry1	Purinergic receptor P2Y, G-protein coupled 1	1.76874e-05	0.00166767	15.5513
GO:0001964	startle response	Grin2b	Grin2b	Glutamate receptor ionotropic, NMDA 2B	7.9436e-05	0.00655347	35.3588
GO:0001964	startle response	Grin2a	Grin2a	Glutamate receptor ionotropic, NMDA 2A	7.9436e-05	0.00655347	35.3588
GO:0001964	startle response	Slitrk6	Slitrk6	SLIT and NTRK-like family, member 6	7.9436e-05	0.00655347	35.3588
GO:0045471	response to ethanol	Grin2b	Grin2b	Glutamate receptor ionotropic, NMDA 2B	0.000113664	0.0077708	10.5631
GO:0045471	response to ethanol	Oprm1	Oprm1	Mu opioid receptor mMOR-1R2	0.000113664	0.0077708	10.5631
GO:0045471	response to ethanol	Htr1b	Htr1b	5-hydroxytryptamine receptor 1B	0.000113664	0.0077708	10.5631
GO:0045471	response to ethanol	Grin2a	Grin2a	Glutamate receptor ionotropic, NMDA 2A	0.000113664	0.0077708	10.5631
GO:0045471	response to ethanol	Shh	Shh	Sonic hedgehog protein	0.000113664	0.0077708	10.5631
GO:0060073	micturition	Htr7	Htr7	5-hydroxytryptamine receptor 7	0.000117739	0.0077708	111.969
GO:0060073	micturition	Adra1a	Adra1a	Alpha-1A adrenergic receptor	0.000117739	0.0077708	111.969
GO:0007214	gamma-aminobutyric acid signaling pathway	Htr4	Htr4	5-hydroxytryptamine receptor variant T1	0.000163254	0.00897899	27.9923
GO:0007214	gamma-aminobutyric acid signaling pathway	Gabrq	Gabrq	Gamma-aminobutyric acid receptor subunit theta	0.000163254	0.00897899	27.9923
GO:0007214	gamma-aminobutyric acid signaling pathway	Gabrg1	Gabrg1	GABA-A receptor gamma-1 subunit	0.000163254	0.00897899	27.9923
GO:0050804	regulation of synaptic transmission	Reln	Reln	Reelin splicing isoform MR-1A	0.000163254	0.00897899	27.9923
GO:0050804	regulation of synaptic transmission	Grm3	Grm3	Grm3 protein	0.000163254	0.00897899	27.9923
GO:0050804	regulation of synaptic transmission	Grin2a	Grin2a	Glutamate receptor ionotropic, NMDA 2A	0.000163254	0.00897899	27.9923
GO:0014063	negative regulation of serotonin secretion	Htr7	Htr7	5-hydroxytryptamine receptor 7	0.00019566	0.00922398	89.5755
GO:0014063	negative regulation of serotonin secretion	Htr1b	Htr1b	5-hydroxytryptamine receptor 1B	0.00019566	0.00922398	89.5755
GO:0060078	regulation of postsynaptic membrane potential	Grin2b	Grin2b	Glutamate receptor ionotropic, NMDA 2B	0.00019566	0.00922398	89.5755
GO:0060078	regulation of postsynaptic membrane potential	Grin2a	Grin2a	Glutamate receptor ionotropic, NMDA 2A	0.00019566	0.00922398	89.5755
GO:0070588	calcium ion transmembrane transport	Il1rapl1	Il1rapl1	Interleukin-1 receptor accessory protein-like 1	0.000219789	0.0096707	9.17782
GO:0070588	calcium ion transmembrane transport	Grin2b	Grin2b	Glutamate receptor ionotropic, NMDA 2B	0.000219789	0.0096707	9.17782
GO:0070588	calcium ion transmembrane transport	Oprm1	Oprm1	Mu opioid receptor mMOR-1R2	0.000219789	0.0096707	9.17782
GO:0070588	calcium ion transmembrane transport	Grin2a	Grin2a	Glutamate receptor ionotropic, NMDA 2A	0.000219789	0.0096707	9.17782
GO:0070588	calcium ion transmembrane transport	Hrh1	Hrh1	Histamine H1 receptor	0.000219789	0.0096707	9.17782
GO:0014832	urinary bladder smooth muscle contraction	Htr7	Htr7	5-hydroxytryptamine receptor 7	0.000292635	0.0114487	74.6463
GO:0014832	urinary bladder smooth muscle contraction	Htr2a	Htr2a	5-hydroxytryptamine receptor 2A	0.000292635	0.0114487	74.6463
GO:0007605	sensory perception of sound	Atp8b1	Atp8b1	Phospholipid-transporting ATPase IC	0.000295103	0.0114487	8.61303
GO:0007605	sensory perception of sound	Slc17a8	Slc17a8	Vesicular glutamate transporter 3	0.000295103	0.0114487	8.61303
GO:0007605	sensory perception of sound	Slitrk6	Slitrk6	SLIT and NTRK-like family, member 6	0.000295103	0.0114487	8.61303
GO:0007605	sensory perception of sound	Cdh23	Cdh23	Cadherin 23 isoform E	0.000295103	0.0114487	8.61303
GO:0007605	sensory perception of sound	Fzd4	Fzd4	Putative uncharacterized protein	0.000295103	0.0114487	8.61303
GO:0007165	signal transduction	Il1rapl1	Il1rapl1	Interleukin-1 receptor accessory protein-like 1	0.000312238	0.0114487	2.13984
GO:0007165	signal transduction	Htr7	Htr7	5-hydroxytryptamine receptor 7	0.000312238	0.0114487	2.13984
GO:0007165	signal transduction	Grm3	Grm3	Grm3 protein	0.000312238	0.0114487	2.13984
GO:0007165	signal transduction	Oprm1	Oprm1	Mu opioid receptor mMOR-1R2	0.000312238	0.0114487	2.13984
GO:0007165	signal transduction	Htr1b	Htr1b	5-hydroxytryptamine receptor 1B	0.000312238	0.0114487	2.13984
GO:0007165	signal transduction	Ptchd4	Ptchd4	LOC627626 protein	0.000312238	0.0114487	2.13984
GO:0007165	signal transduction	Plcz1	Plcz1	1-phosphatidylinositol 4,5-bisphosphate phosphodiesterase zeta-1	0.000312238	0.0114487	2.13984
GO:0007165	signal transduction	Htr4	Htr4	5-hydroxytryptamine receptor variant T1	0.000312238	0.0114487	2.13984
GO:0007165	signal transduction	Tenm1	Tenm1	Teneurin-1	0.000312238	0.0114487	2.13984
GO:0007165	signal transduction	Gpr139	Gpr139	Orphan G protein-coupled receptor TRHRL2	0.000312238	0.0114487	2.13984
GO:0007165	signal transduction	Shh	Shh	Sonic hedgehog protein	0.000312238	0.0114487	2.13984
GO:0007165	signal transduction	Plcxd3	Plcxd3	Plcxd3 protein	0.000312238	0.0114487	2.13984
GO:0007165	signal transduction	Gng11	Gng11	Guanine nucleotide-binding protein G(I)/G(S)/G(O) subunit gamma-11	0.000312238	0.0114487	2.13984
GO:0007165	signal transduction	Gpr75	Gpr75	G protein-coupled receptor 75	0.000312238	0.0114487	2.13984
GO:0007165	signal transduction	Htr2a	Htr2a	5-hydroxytryptamine receptor 2A	0.000312238	0.0114487	2.13984
GO:0007165	signal transduction	Sim1	Sim1	Single-minded homolog 1	0.000312238	0.0114487	2.13984
GO:0007165	signal transduction	Unc13c	Unc13c	Putative uncharacterized protein	0.000312238	0.0114487	2.13984
GO:0007165	signal transduction	Adra1a	Adra1a	Alpha-1A adrenergic receptor	0.000312238	0.0114487	2.13984
GO:0007165	signal transduction	Gpr101	Gpr101	MCG10312	0.000312238	0.0114487	2.13984
GO:0007165	signal transduction	P2ry1	P2ry1	Purinergic receptor P2Y, G-protein coupled 1	0.000312238	0.0114487	2.13984
GO:0007165	signal transduction	Fzd4	Fzd4	Putative uncharacterized protein	0.000312238	0.0114487	2.13984
GO:0007165	signal transduction	Hrh1	Hrh1	Histamine H1 receptor	0.000312238	0.0114487	2.13984
GO:0007165	signal transduction	Gabrg1	Gabrg1	GABA-A receptor gamma-1 subunit	0.000312238	0.0114487	2.13984
GO:0007568	aging	Htr2a	Htr2a	5-hydroxytryptamine receptor 2A	0.000428809	0.0146863	7.94109
GO:0007568	aging	Atp8a2	Atp8a2	Phospholipid-transporting ATPase IB	0.000428809	0.0146863	7.94109
GO:0007568	aging	Ncf2	Ncf2	Neutrophil cytosol factor 2	0.000428809	0.0146863	7.94109
GO:0007568	aging	Adra1a	Adra1a	Alpha-1A adrenergic receptor	0.000428809	0.0146863	7.94109
GO:0007568	aging	P2ry1	P2ry1	Purinergic receptor P2Y, G-protein coupled 1	0.000428809	0.0146863	7.94109
GO:0007156	homophilic cell adhesion via plasma membrane adhesion molecules	Pcdhb19	Pcdhb19	Putative uncharacterized protein	0.000457345	0.0146863	7.83003
GO:0007156	homophilic cell adhesion via plasma membrane adhesion molecules	Pcdhb21	Pcdhb21	Putative uncharacterized protein	0.000457345	0.0146863	7.83003
GO:0007156	homophilic cell adhesion via plasma membrane adhesion molecules	Cdh23	Cdh23	Cadherin 23 isoform E	0.000457345	0.0146863	7.83003
GO:0007156	homophilic cell adhesion via plasma membrane adhesion molecules	Pcdh11x	Pcdh11x	Protein Pcdh11x	0.000457345	0.0146863	7.83003
GO:0007156	homophilic cell adhesion via plasma membrane adhesion molecules	Pcdhb2	Pcdhb2	Protein Pcdhb2	0.000457345	0.0146863	7.83003
GO:0060079	regulation of excitatory postsynaptic membrane potential	Grin2b	Grin2b	Glutamate receptor ionotropic, NMDA 2B	0.000467291	0.0146863	19.7593
GO:0060079	regulation of excitatory postsynaptic membrane potential	Oprm1	Oprm1	Mu opioid receptor mMOR-1R2	0.000467291	0.0146863	19.7593
GO:0060079	regulation of excitatory postsynaptic membrane potential	Grin2a	Grin2a	Glutamate receptor ionotropic, NMDA 2A	0.000467291	0.0146863	19.7593
GO:0060406	positive regulation of penile erection	Shh	Shh	Sonic hedgehog protein	0.000543076	0.0162923	55.9847
GO:0060406	positive regulation of penile erection	P2ry1	P2ry1	Purinergic receptor P2Y, G-protein coupled 1	0.000543076	0.0162923	55.9847
GO:0051930	regulation of sensory perception of pain	Grm3	Grm3	Grm3 protein	0.000600903	0.0172433	18.1572
GO:0051930	regulation of sensory perception of pain	Oprm1	Oprm1	Mu opioid receptor mMOR-1R2	0.000600903	0.0172433	18.1572
GO:0051930	regulation of sensory perception of pain	Grin2a	Grin2a	Glutamate receptor ionotropic, NMDA 2A	0.000600903	0.0172433	18.1572
GO:0048167	regulation of synaptic plasticity	Grin2b	Grin2b	Glutamate receptor ionotropic, NMDA 2B	0.000650304	0.0178834	17.6794
GO:0048167	regulation of synaptic plasticity	Grin2a	Grin2a	Glutamate receptor ionotropic, NMDA 2A	0.000650304	0.0178834	17.6794
GO:0048167	regulation of synaptic plasticity	Hrh1	Hrh1	Histamine H1 receptor	0.000650304	0.0178834	17.6794
GO:0007155	cell adhesion	Itgam	Itgam	CD11b	0.000736429	0.0185991	3.70487
GO:0007155	cell adhesion	Reln	Reln	Reelin splicing isoform MR-1A	0.000736429	0.0185991	3.70487
GO:0007155	cell adhesion	Pcdhb19	Pcdhb19	Putative uncharacterized protein	0.000736429	0.0185991	3.70487
GO:0007155	cell adhesion	Cntn4	Cntn4	Contactin-4	0.000736429	0.0185991	3.70487
GO:0007155	cell adhesion	Cntnap5a	Cntnap5a	Contactin-associated protein like 5-1	0.000736429	0.0185991	3.70487
GO:0007155	cell adhesion	Pcdhb21	Pcdhb21	Putative uncharacterized protein	0.000736429	0.0185991	3.70487
GO:0007155	cell adhesion	Cdh23	Cdh23	Cadherin 23 isoform E	0.000736429	0.0185991	3.70487
GO:0007155	cell adhesion	Pcdh11x	Pcdh11x	Protein Pcdh11x	0.000736429	0.0185991	3.70487
GO:0007155	cell adhesion	Pcdhb2	Pcdhb2	Protein Pcdhb2	0.000736429	0.0185991	3.70487
GO:0045907	positive regulation of vasoconstriction	Htr2a	Htr2a	5-hydroxytryptamine receptor 2A	0.000756711	0.0185991	16.7954
GO:0045907	positive regulation of vasoconstriction	Adra1a	Adra1a	Alpha-1A adrenergic receptor	0.000756711	0.0185991	16.7954
GO:0045907	positive regulation of vasoconstriction	Hrh1	Hrh1	Histamine H1 receptor	0.000756711	0.0185991	16.7954
GO:0035249	synaptic transmission, glutamatergic	Grin2b	Grin2b	Glutamate receptor ionotropic, NMDA 2B	0.000813819	0.0185991	16.3858
GO:0035249	synaptic transmission, glutamatergic	Grm3	Grm3	Grm3 protein	0.000813819	0.0185991	16.3858
GO:0035249	synaptic transmission, glutamatergic	Grin2a	Grin2a	Glutamate receptor ionotropic, NMDA 2A	0.000813819	0.0185991	16.3858
GO:0048245	eosinophil chemotaxis	Scg2	Scg2	Secretogranin-2	0.000867727	0.0185991	44.7878
GO:0048245	eosinophil chemotaxis	Hrh1	Hrh1	Histamine H1 receptor	0.000867727	0.0185991	44.7878
GO:0042403	thyroid hormone metabolic process	Reln	Reln	Reelin splicing isoform MR-1A	0.000867727	0.0185991	44.7878
GO:0042403	thyroid hormone metabolic process	Kcnj6	Kcnj6	G protein-activated inward rectifier potassium channel 2	0.000867727	0.0185991	44.7878
GO:0030431	sleep	Grin2a	Grin2a	Glutamate receptor ionotropic, NMDA 2A	0.000867727	0.0185991	44.7878
GO:0030431	sleep	Htr2a	Htr2a	5-hydroxytryptamine receptor 2A	0.000867727	0.0185991	44.7878
GO:0060291	long-term synaptic potentiation	Grin2b	Grin2b	Glutamate receptor ionotropic, NMDA 2B	0.000873594	0.0185991	15.9956
GO:0060291	long-term synaptic potentiation	Htr7	Htr7	5-hydroxytryptamine receptor 7	0.000873594	0.0185991	15.9956
GO:0060291	long-term synaptic potentiation	Grin2a	Grin2a	Glutamate receptor ionotropic, NMDA 2A	0.000873594	0.0185991	15.9956
GO:0007626	locomotory behavior	Reln	Reln	Reelin splicing isoform MR-1A	0.000942781	0.0188556	9.23459
GO:0007626	locomotory behavior	Oprm1	Oprm1	Mu opioid receptor mMOR-1R2	0.000942781	0.0188556	9.23459
GO:0007626	locomotory behavior	Grin2a	Grin2a	Glutamate receptor ionotropic, NMDA 2A	0.000942781	0.0188556	9.23459
GO:0007626	locomotory behavior	Cdh23	Cdh23	Cadherin 23 isoform E	0.000942781	0.0188556	9.23459
GO:0045666	positive regulation of neuron differentiation	Fezf1	Fezf1	Fez family zinc finger protein 1	0.000942781	0.0188556	9.23459
GO:0045666	positive regulation of neuron differentiation	Shh	Shh	Sonic hedgehog protein	0.000942781	0.0188556	9.23459
GO:0045666	positive regulation of neuron differentiation	Brinp3	Brinp3	BMP/retinoic acid-inducible neural-specific protein 3	0.000942781	0.0188556	9.23459
GO:0045666	positive regulation of neuron differentiation	Vwc2l	Vwc2l	von Willebrand factor C domain-containing protein 2-like	0.000942781	0.0188556	9.23459
GO:0051967	negative regulation of synaptic transmission, glutamatergic	Htr1b	Htr1b	5-hydroxytryptamine receptor 1B	0.00105747	0.0205274	40.7161
GO:0051967	negative regulation of synaptic transmission, glutamatergic	Htr2a	Htr2a	5-hydroxytryptamine receptor 2A	0.00105747	0.0205274	40.7161
GO:0006836	neurotransmitter transport	Slc6a7	Slc6a7	Sodium-dependent proline transporter	0.00114033	0.0215034	14.6047
GO:0006836	neurotransmitter transport	Slc17a8	Slc17a8	Vesicular glutamate transporter 3	0.00114033	0.0215034	14.6047
GO:0006836	neurotransmitter transport	Sv2c	Sv2c	Sv2c protein	0.00114033	0.0215034	14.6047
GO:0034765	regulation of ion transmembrane transport	Il1rapl1	Il1rapl1	Interleukin-1 receptor accessory protein-like 1	0.00122616	0.0224795	6.29042
GO:0034765	regulation of ion transmembrane transport	Grin2a	Grin2a	Glutamate receptor ionotropic, NMDA 2A	0.00122616	0.0224795	6.29042
GO:0034765	regulation of ion transmembrane transport	Kcnj6	Kcnj6	G protein-activated inward rectifier potassium channel 2	0.00122616	0.0224795	6.29042
GO:0034765	regulation of ion transmembrane transport	Kcnj14	Kcnj14	ATP-sensitive inward rectifier potassium channel 14	0.00122616	0.0224795	6.29042
GO:0034765	regulation of ion transmembrane transport	Kcnk4	Kcnk4	Potassium channel subfamily K member 4	0.00122616	0.0224795	6.29042
GO:0014059	regulation of dopamine secretion	Htr1b	Htr1b	5-hydroxytryptamine receptor 1B	0.00126528	0.0225698	37.3231
GO:0014059	regulation of dopamine secretion	Htr2a	Htr2a	5-hydroxytryptamine receptor 2A	0.00126528	0.0225698	37.3231
GO:0007611	learning or memory	Grin2b	Grin2b	Glutamate receptor ionotropic, NMDA 2B	0.0013707	0.0238068	13.7105
GO:0007611	learning or memory	Lhx8	Lhx8	LIM/homeobox protein Lhx8	0.0013707	0.0238068	13.7105
GO:0007611	learning or memory	Grin2a	Grin2a	Glutamate receptor ionotropic, NMDA 2A	0.0013707	0.0238068	13.7105
GO:0006811	ion transport	Grin2b	Grin2b	Glutamate receptor ionotropic, NMDA 2B	0.00170851	0.0278086	3.28249
GO:0006811	ion transport	Slc17a8	Slc17a8	Vesicular glutamate transporter 3	0.00170851	0.0278086	3.28249
GO:0006811	ion transport	Grin2a	Grin2a	Glutamate receptor ionotropic, NMDA 2A	0.00170851	0.0278086	3.28249
GO:0006811	ion transport	Glra3	Glra3	Glycine receptor, alpha 3 subunit	0.00170851	0.0278086	3.28249
GO:0006811	ion transport	Gabrq	Gabrq	Gamma-aminobutyric acid receptor subunit theta	0.00170851	0.0278086	3.28249
GO:0006811	ion transport	Kcnj6	Kcnj6	G protein-activated inward rectifier potassium channel 2	0.00170851	0.0278086	3.28249
GO:0006811	ion transport	Kcnj14	Kcnj14	ATP-sensitive inward rectifier potassium channel 14	0.00170851	0.0278086	3.28249
GO:0006811	ion transport	Kcnk4	Kcnk4	Potassium channel subfamily K member 4	0.00170851	0.0278086	3.28249
GO:0006811	ion transport	Gabrg1	Gabrg1	GABA-A receptor gamma-1 subunit	0.00170851	0.0278086	3.28249
GO:0007610	behavior	Htr1b	Htr1b	5-hydroxytryptamine receptor 1B	0.00173442	0.0278086	31.9913
GO:0007610	behavior	Htr2a	Htr2a	5-hydroxytryptamine receptor 2A	0.00173442	0.0278086	31.9913
GO:0043586	tongue development	Bnc2	Bnc2	Zinc finger protein basonuclin-2	0.00173442	0.0278086	31.9913
GO:0043586	tongue development	Shh	Shh	Sonic hedgehog protein	0.00173442	0.0278086	31.9913
GO:0001764	neuron migration	Reln	Reln	Reelin splicing isoform MR-1A	0.00176964	0.0278086	7.78917
GO:0001764	neuron migration	Cdkl5	Cdkl5	Cyclin-dependent kinase-like 5	0.00176964	0.0278086	7.78917
GO:0001764	neuron migration	Fezf1	Fezf1	Fez family zinc finger protein 1	0.00176964	0.0278086	7.78917
GO:0001764	neuron migration	Usp9x	Usp9x	Probable ubiquitin carboxyl-terminal hydrolase FAF-X	0.00176964	0.0278086	7.78917
GO:0007204	positive regulation of cytosolic calcium ion concentration	Oprm1	Oprm1	Mu opioid receptor mMOR-1R2	0.00194443	0.0286302	7.59114
GO:0007204	positive regulation of cytosolic calcium ion concentration	Htr2a	Htr2a	5-hydroxytryptamine receptor 2A	0.00194443	0.0286302	7.59114
GO:0007204	positive regulation of cytosolic calcium ion concentration	Adra1a	Adra1a	Alpha-1A adrenergic receptor	0.00194443	0.0286302	7.59114
GO:0007204	positive regulation of cytosolic calcium ion concentration	P2ry1	P2ry1	Purinergic receptor P2Y, G-protein coupled 1	0.00194443	0.0286302	7.59114
GO:0007202	activation of phospholipase C activity	Htr2a	Htr2a	5-hydroxytryptamine receptor 2A	0.00199544	0.0286302	29.8585
GO:0007202	activation of phospholipase C activity	Adra1a	Adra1a	Alpha-1A adrenergic receptor	0.00199544	0.0286302	29.8585
GO:0070848	response to growth factor	Oprm1	Oprm1	Mu opioid receptor mMOR-1R2	0.00199544	0.0286302	29.8585
GO:0070848	response to growth factor	P2ry1	P2ry1	Purinergic receptor P2Y, G-protein coupled 1	0.00199544	0.0286302	29.8585
GO:2000310	regulation of N-methyl-D-aspartate selective glutamate receptor activity	Reln	Reln	Reelin splicing isoform MR-1A	0.00199544	0.0286302	29.8585
GO:2000310	regulation of N-methyl-D-aspartate selective glutamate receptor activity	Oprm1	Oprm1	Mu opioid receptor mMOR-1R2	0.00199544	0.0286302	29.8585
GO:0070374	positive regulation of ERK1 and ERK2 cascade	Oprm1	Oprm1	Mu opioid receptor mMOR-1R2	0.00232923	0.0327083	7.22383
GO:0070374	positive regulation of ERK1 and ERK2 cascade	Htr2a	Htr2a	5-hydroxytryptamine receptor 2A	0.00232923	0.0327083	7.22383
GO:0070374	positive regulation of ERK1 and ERK2 cascade	Adra1a	Adra1a	Alpha-1A adrenergic receptor	0.00232923	0.0327083	7.22383
GO:0070374	positive regulation of ERK1 and ERK2 cascade	P2ry1	P2ry1	Purinergic receptor P2Y, G-protein coupled 1	0.00232923	0.0327083	7.22383
GO:0034220	ion transmembrane transport	Grin2b	Grin2b	Glutamate receptor ionotropic, NMDA 2B	0.00247658	0.0339185	5.35739
GO:0034220	ion transmembrane transport	Grin2a	Grin2a	Glutamate receptor ionotropic, NMDA 2A	0.00247658	0.0339185	5.35739
GO:0034220	ion transmembrane transport	Glra3	Glra3	Glycine receptor, alpha 3 subunit	0.00247658	0.0339185	5.35739
GO:0034220	ion transmembrane transport	Gabrq	Gabrq	Gamma-aminobutyric acid receptor subunit theta	0.00247658	0.0339185	5.35739
GO:0034220	ion transmembrane transport	Gabrg1	Gabrg1	GABA-A receptor gamma-1 subunit	0.00247658	0.0339185	5.35739
GO:0006939	smooth muscle contraction	Htr7	Htr7	5-hydroxytryptamine receptor 7	0.00256958	0.0339185	26.3457
GO:0006939	smooth muscle contraction	Htr2a	Htr2a	5-hydroxytryptamine receptor 2A	0.00256958	0.0339185	26.3457
GO:0001508	action potential	Grin2b	Grin2b	Glutamate receptor ionotropic, NMDA 2B	0.00256958	0.0339185	26.3457
GO:0001508	action potential	Grin2a	Grin2a	Glutamate receptor ionotropic, NMDA 2A	0.00256958	0.0339185	26.3457
GO:0048839	inner ear development	Cebpd	Cebpd	CCAAT/enhancer binding protein (C/EBP), delta	0.00269833	0.0346733	10.8357
GO:0048839	inner ear development	Shh	Shh	Sonic hedgehog protein	0.00269833	0.0346733	10.8357
GO:0048839	inner ear development	Cdh23	Cdh23	Cadherin 23 isoform E	0.00269833	0.0346733	10.8357
GO:0048266	behavioral response to pain	Grin2b	Grin2b	Glutamate receptor ionotropic, NMDA 2B	0.00321215	0.0346733	23.5725
GO:0048266	behavioral response to pain	Htr7	Htr7	5-hydroxytryptamine receptor 7	0.00321215	0.0346733	23.5725
GO:0042310	vasoconstriction	Htr7	Htr7	5-hydroxytryptamine receptor 7	0.00321215	0.0346733	23.5725
GO:0042310	vasoconstriction	Htr1b	Htr1b	5-hydroxytryptamine receptor 1B	0.00321215	0.0346733	23.5725
GO:0045332	phospholipid translocation	Atp8b1	Atp8b1	Phospholipid-transporting ATPase IC	0.00355871	0.0346733	22.3939
GO:0045332	phospholipid translocation	Atp8a2	Atp8a2	Phospholipid-transporting ATPase IB	0.00355871	0.0346733	22.3939
GO:0006816	calcium ion transport	Grin2b	Grin2b	Glutamate receptor ionotropic, NMDA 2B	0.00369832	0.0346733	6.35287
GO:0006816	calcium ion transport	Plcz1	Plcz1	1-phosphatidylinositol 4,5-bisphosphate phosphodiesterase zeta-1	0.00369832	0.0346733	6.35287
GO:0006816	calcium ion transport	Grin2a	Grin2a	Glutamate receptor ionotropic, NMDA 2A	0.00369832	0.0346733	6.35287
GO:0006816	calcium ion transport	Cdh23	Cdh23	Cadherin 23 isoform E	0.00369832	0.0346733	6.35287
GO:2000463	positive regulation of excitatory postsynaptic membrane potential	Reln	Reln	Reelin splicing isoform MR-1A	0.00392191	0.0346733	21.3275
GO:2000463	positive regulation of excitatory postsynaptic membrane potential	Grin2a	Grin2a	Glutamate receptor ionotropic, NMDA 2A	0.00392191	0.0346733	21.3275
GO:0042472	inner ear morphogenesis	Slitrk6	Slitrk6	SLIT and NTRK-like family, member 6	0.00412054	0.0346733	9.33078
GO:0042472	inner ear morphogenesis	Atp8a2	Atp8a2	Phospholipid-transporting ATPase IB	0.00412054	0.0346733	9.33078
GO:0042472	inner ear morphogenesis	Cdh23	Cdh23	Cadherin 23 isoform E	0.00412054	0.0346733	9.33078
GO:0060007	linear vestibuloocular reflex	Slitrk6	Slitrk6	SLIT and NTRK-like family, member 6	0.00446551	0.0346733	223.939
GO:2000358	positive regulation of kidney smooth muscle cell differentiation	Shh	Shh	Sonic hedgehog protein	0.00446551	0.0346733	223.939
GO:2000357	negative regulation of kidney smooth muscle cell differentiation	Shh	Shh	Sonic hedgehog protein	0.00446551	0.0346733	223.939
GO:0061358	negative regulation of Wnt protein secretion	Oprm1	Oprm1	Mu opioid receptor mMOR-1R2	0.00446551	0.0346733	223.939
GO:0003011	involuntary skeletal muscle contraction	Atp8a2	Atp8a2	Phospholipid-transporting ATPase IB	0.00446551	0.0346733	223.939
GO:0007502	digestive tract mesoderm development	Shh	Shh	Sonic hedgehog protein	0.00446551	0.0346733	223.939
GO:2000063	positive regulation of ureter smooth muscle cell differentiation	Shh	Shh	Sonic hedgehog protein	0.00446551	0.0346733	223.939
GO:2000062	negative regulation of ureter smooth muscle cell differentiation	Shh	Shh	Sonic hedgehog protein	0.00446551	0.0346733	223.939
GO:0090075	relaxation of muscle	P2ry1	P2ry1	Purinergic receptor P2Y, G-protein coupled 1	0.00446551	0.0346733	223.939
GO:0061301	cerebellum vasculature morphogenesis	Fzd4	Fzd4	Putative uncharacterized protein	0.00446551	0.0346733	223.939
GO:0060459	left lung development	Shh	Shh	Sonic hedgehog protein	0.00446551	0.0346733	223.939
GO:0060458	right lung development	Shh	Shh	Sonic hedgehog protein	0.00446551	0.0346733	223.939
GO:0061189	positive regulation of sclerotome development	Shh	Shh	Sonic hedgehog protein	0.00446551	0.0346733	223.939
GO:0021511	spinal cord patterning	Reln	Reln	Reelin splicing isoform MR-1A	0.00446551	0.0346733	223.939
GO:0010749	regulation of nitric oxide mediated signal transduction	Rln1	Rln1	Prorelaxin 1	0.00446551	0.0346733	223.939
GO:0006359	regulation of transcription from RNA polymerase III promoter	Tenm1	Tenm1	Teneurin-1	0.00446551	0.0346733	223.939
GO:0043114	regulation of vascular permeability	Hrh1	Hrh1	Histamine H1 receptor	0.00446551	0.0346733	223.939
GO:0043369	CD4-positive or CD8-positive, alpha-beta T cell lineage commitment	Shh	Shh	Sonic hedgehog protein	0.00446551	0.0346733	223.939
GO:1902078	positive regulation of lateral motor column neuron migration	Reln	Reln	Reelin splicing isoform MR-1A	0.00446551	0.0346733	223.939
GO:0001985	negative regulation of heart rate involved in baroreceptor response to increased systemic arterial blood pressure	Adra1a	Adra1a	Alpha-1A adrenergic receptor	0.00446551	0.0346733	223.939
GO:0060516	primary prostatic bud elongation	Shh	Shh	Sonic hedgehog protein	0.00446551	0.0346733	223.939
GO:0060782	regulation of mesenchymal cell proliferation involved in prostate gland development	Shh	Shh	Sonic hedgehog protein	0.00446551	0.0346733	223.939
GO:0060783	mesenchymal smoothened signaling pathway involved in prostate gland development	Shh	Shh	Sonic hedgehog protein	0.00446551	0.0346733	223.939
GO:0007192	adenylate cyclase-activating serotonin receptor signaling pathway	Htr7	Htr7	5-hydroxytryptamine receptor 7	0.00446551	0.0346733	223.939
GO:0035772	interleukin-13-mediated signaling pathway	Il13ra1	Il13ra1	Interleukin-13 receptor subunit alpha-1	0.00446551	0.0346733	223.939
GO:0080125	multicellular structure septum development	Shh	Shh	Sonic hedgehog protein	0.00446551	0.0346733	223.939
GO:0070572	positive regulation of neuron projection regeneration	Hgf	Hgf	Hepatocyte growth factor	0.00446551	0.0346733	223.939
GO:0044380	protein localization to cytoskeleton	Htr2a	Htr2a	5-hydroxytryptamine receptor 2A	0.00446551	0.0346733	223.939
GO:0010107	potassium ion import	Kcnj6	Kcnj6	G protein-activated inward rectifier potassium channel 2	0.00510984	0.039215	18.6616
GO:0010107	potassium ion import	Kcnj14	Kcnj14	ATP-sensitive inward rectifier potassium channel 14	0.00510984	0.039215	18.6616
GO:1902476	chloride transmembrane transport	Glra3	Glra3	Glycine receptor, alpha 3 subunit	0.00553262	0.0415357	8.3977
GO:1902476	chloride transmembrane transport	Gabrq	Gabrq	Gamma-aminobutyric acid receptor subunit theta	0.00553262	0.0415357	8.3977
GO:1902476	chloride transmembrane transport	Gabrg1	Gabrg1	GABA-A receptor gamma-1 subunit	0.00553262	0.0415357	8.3977
GO:0035235	ionotropic glutamate receptor signaling pathway	Grin2b	Grin2b	Glutamate receptor ionotropic, NMDA 2B	0.00553809	0.0415357	17.9151
GO:0035235	ionotropic glutamate receptor signaling pathway	Grin2a	Grin2a	Glutamate receptor ionotropic, NMDA 2A	0.00553809	0.0415357	17.9151
GO:0030900	forebrain development	Reln	Reln	Reelin splicing isoform MR-1A	0.00612803	0.0454438	8.09417
GO:0030900	forebrain development	Fezf1	Fezf1	Fez family zinc finger protein 1	0.00612803	0.0454438	8.09417
GO:0030900	forebrain development	Shh	Shh	Sonic hedgehog protein	0.00612803	0.0454438	8.09417
GO:0006821	chloride transport	Glra3	Glra3	Glycine receptor, alpha 3 subunit	0.00633467	0.0459438	7.99781
GO:0006821	chloride transport	Gabrq	Gabrq	Gamma-aminobutyric acid receptor subunit theta	0.00633467	0.0459438	7.99781
GO:0006821	chloride transport	Gabrg1	Gabrg1	GABA-A receptor gamma-1 subunit	0.00633467	0.0459438	7.99781
GO:0050731	positive regulation of peptidyl-tyrosine phosphorylation	Reln	Reln	Reelin splicing isoform MR-1A	0.00633467	0.0459438	7.99781
GO:0050731	positive regulation of peptidyl-tyrosine phosphorylation	Htr2a	Htr2a	5-hydroxytryptamine receptor 2A	0.00633467	0.0459438	7.99781
GO:0050731	positive regulation of peptidyl-tyrosine phosphorylation	Hgf	Hgf	Hepatocyte growth factor	0.00633467	0.0459438	7.99781
GO:0050775	positive regulation of dendrite morphogenesis	Il1rapl1	Il1rapl1	Interleukin-1 receptor accessory protein-like 1	0.00691761	0.0485704	15.9956
GO:0050775	positive regulation of dendrite morphogenesis	Cdkl5	Cdkl5	Cyclin-dependent kinase-like 5	0.00691761	0.0485704	15.9956
GO:0048169	regulation of long-term neuronal synaptic plasticity	Grin2b	Grin2b	Glutamate receptor ionotropic, NMDA 2B	0.00691761	0.0485704	15.9956
GO:0048169	regulation of long-term neuronal synaptic plasticity	Grin2a	Grin2a	Glutamate receptor ionotropic, NMDA 2A	0.00691761	0.0485704	15.9956
GO:0043113	receptor clustering	Grin2b	Grin2b	Glutamate receptor ionotropic, NMDA 2B	0.00691761	0.0485704	15.9956
GO:0043113	receptor clustering	Glra3	Glra3	Glycine receptor, alpha 3 subunit	0.00691761	0.0485704	15.9956
GO:0021522	spinal cord motor neuron differentiation	Gbx1	Gbx1	Homeobox protein GBX-1	0.00740854	0.0501858	15.4441
GO:0021522	spinal cord motor neuron differentiation	Shh	Shh	Sonic hedgehog protein	0.00740854	0.0501858	15.4441
GO:0007193	adenylate cyclase-inhibiting G-protein coupled receptor signaling pathway	Oprm1	Oprm1	Mu opioid receptor mMOR-1R2	0.00791478	0.0501858	14.9293
GO:0007193	adenylate cyclase-inhibiting G-protein coupled receptor signaling pathway	P2ry1	P2ry1	Purinergic receptor P2Y, G-protein coupled 1	0.00791478	0.0501858	14.9293
GO:0048663	neuron fate commitment	Gbx1	Gbx1	Homeobox protein GBX-1	0.00791478	0.0501858	14.9293
GO:0048663	neuron fate commitment	Shh	Shh	Sonic hedgehog protein	0.00791478	0.0501858	14.9293
GO:0008306	associative learning	Reln	Reln	Reelin splicing isoform MR-1A	0.00843619	0.0501858	14.4477
GO:0008306	associative learning	Grin2b	Grin2b	Glutamate receptor ionotropic, NMDA 2B	0.00843619	0.0501858	14.4477
GO:0050918	positive chemotaxis	Scg2	Scg2	Secretogranin-2	0.00843619	0.0501858	14.4477
GO:0050918	positive chemotaxis	Hgf	Hgf	Hepatocyte growth factor	0.00843619	0.0501858	14.4477
GO:0042177	negative regulation of protein catabolic process	Grin2a	Grin2a	Glutamate receptor ionotropic, NMDA 2A	0.00843619	0.0501858	14.4477
GO:0042177	negative regulation of protein catabolic process	Shh	Shh	Sonic hedgehog protein	0.00843619	0.0501858	14.4477
GO:0042701	progesterone secretion	Fzd4	Fzd4	Putative uncharacterized protein	0.00891127	0.0501858	111.969
GO:0060685	regulation of prostatic bud formation	Shh	Shh	Sonic hedgehog protein	0.00891127	0.0501858	111.969
GO:0014005	microglia development	Itgam	Itgam	CD11b	0.00891127	0.0501858	111.969
GO:0045920	negative regulation of exocytosis	Il1rapl1	Il1rapl1	Interleukin-1 receptor accessory protein-like 1	0.00891127	0.0501858	111.969
GO:0009949	polarity specification of anterior/posterior axis	Shh	Shh	Sonic hedgehog protein	0.00891127	0.0501858	111.969
GO:0031635	adenylate cyclase-inhibiting opioid receptor signaling pathway	Oprm1	Oprm1	Mu opioid receptor mMOR-1R2	0.00891127	0.0501858	111.969
GO:0061196	fungiform papilla development	Shh	Shh	Sonic hedgehog protein	0.00891127	0.0501858	111.969
GO:0042322	negative regulation of circadian sleep/wake cycle, REM sleep	Htr7	Htr7	5-hydroxytryptamine receptor 7	0.00891127	0.0501858	111.969
GO:0051100	negative regulation of binding	P2ry1	P2ry1	Purinergic receptor P2Y, G-protein coupled 1	0.00891127	0.0501858	111.969
GO:0021650	vestibulocochlear nerve formation	Atp8b1	Atp8b1	Phospholipid-transporting ATPase IC	0.00891127	0.0501858	111.969
GO:0061092	positive regulation of phospholipid translocation	Atp8a2	Atp8a2	Phospholipid-transporting ATPase IB	0.00891127	0.0501858	111.969
GO:0021698	cerebellar cortex structural organization	Usp9x	Usp9x	Probable ubiquitin carboxyl-terminal hydrolase FAF-X	0.00891127	0.0501858	111.969
GO:0060768	regulation of epithelial cell proliferation involved in prostate gland development	Shh	Shh	Sonic hedgehog protein	0.00891127	0.0501858	111.969
GO:0060769	positive regulation of epithelial cell proliferation involved in prostate gland development	Shh	Shh	Sonic hedgehog protein	0.00891127	0.0501858	111.969
GO:0007198	adenylate cyclase-inhibiting serotonin receptor signaling pathway	Htr1b	Htr1b	5-hydroxytryptamine receptor 1B	0.00891127	0.0501858	111.969
GO:0046534	positive regulation of photoreceptor cell differentiation	Shh	Shh	Sonic hedgehog protein	0.00891127	0.0501858	111.969
GO:0060738	epithelial-mesenchymal signaling involved in prostate gland development	Shh	Shh	Sonic hedgehog protein	0.00891127	0.0501858	111.969
GO:0042755	eating behavior	Atp8a2	Atp8a2	Phospholipid-transporting ATPase IB	0.00897261	0.0501858	13.9962
GO:0042755	eating behavior	P2ry1	P2ry1	Purinergic receptor P2Y, G-protein coupled 1	0.00897261	0.0501858	13.9962
GO:0010976	positive regulation of neuron projection development	Reln	Reln	Reelin splicing isoform MR-1A	0.00914121	0.0506992	6.99809
GO:0010976	positive regulation of neuron projection development	Htr7	Htr7	5-hydroxytryptamine receptor 7	0.00914121	0.0506992	6.99809
GO:0010976	positive regulation of neuron projection development	Atp8a2	Atp8a2	Phospholipid-transporting ATPase IB	0.00914121	0.0506992	6.99809
GO:0007205	protein kinase C-activating G-protein coupled receptor signaling pathway	Dgkk	Dgkk	Diacylglycerol kinase	0.00952391	0.0519486	13.572
GO:0007205	protein kinase C-activating G-protein coupled receptor signaling pathway	Htr1b	Htr1b	5-hydroxytryptamine receptor 1B	0.00952391	0.0519486	13.572
GO:0042220	response to cocaine	Oprm1	Oprm1	Mu opioid receptor mMOR-1R2	0.00952391	0.0519486	13.572
GO:0042220	response to cocaine	Htr1b	Htr1b	5-hydroxytryptamine receptor 1B	0.00952391	0.0519486	13.572
GO:0048589	developmental growth	Rln1	Rln1	Prorelaxin 1	0.01009	0.054585	13.1729
GO:0048589	developmental growth	Shh	Shh	Sonic hedgehog protein	0.01009	0.054585	13.1729
GO:0007218	neuropeptide signaling pathway	Oprm1	Oprm1	Mu opioid receptor mMOR-1R2	0.010214	0.0548066	6.71816
GO:0007218	neuropeptide signaling pathway	Tenm1	Tenm1	Teneurin-1	0.010214	0.0548066	6.71816
GO:0007218	neuropeptide signaling pathway	Gpr139	Gpr139	Orphan G protein-coupled receptor TRHRL2	0.010214	0.0548066	6.71816
GO:0016042	lipid catabolic process	Plcz1	Plcz1	1-phosphatidylinositol 4,5-bisphosphate phosphodiesterase zeta-1	0.0116537	0.056068	6.39825
GO:0016042	lipid catabolic process	Plcxd3	Plcxd3	Plcxd3 protein	0.0116537	0.056068	6.39825
GO:0016042	lipid catabolic process	Neu2	Neu2	Neuraminidase 2 variant A'	0.0116537	0.056068	6.39825
GO:0045429	positive regulation of nitric oxide biosynthetic process	Oprm1	Oprm1	Mu opioid receptor mMOR-1R2	0.0118751	0.056068	12.1048
GO:0045429	positive regulation of nitric oxide biosynthetic process	Hrh1	Hrh1	Histamine H1 receptor	0.0118751	0.056068	12.1048
GO:0009790	embryo development	Grin2b	Grin2b	Glutamate receptor ionotropic, NMDA 2B	0.0122606	0.056068	6.27866
GO:0009790	embryo development	Shh	Shh	Sonic hedgehog protein	0.0122606	0.056068	6.27866
GO:0009790	embryo development	Fzd4	Fzd4	Putative uncharacterized protein	0.0122606	0.056068	6.27866
GO:0015914	phospholipid transport	Atp8b1	Atp8b1	Phospholipid-transporting ATPase IC	0.0124987	0.056068	11.7863
GO:0015914	phospholipid transport	Atp8a2	Atp8a2	Phospholipid-transporting ATPase IB	0.0124987	0.056068	11.7863
GO:0010942	positive regulation of cell death	Grin2b	Grin2b	Glutamate receptor ionotropic, NMDA 2B	0.0131363	0.056068	11.484
GO:0010942	positive regulation of cell death	Grin2a	Grin2a	Glutamate receptor ionotropic, NMDA 2A	0.0131363	0.056068	11.484
GO:0072578	neurotransmitter-gated ion channel clustering	Glra3	Glra3	Glycine receptor, alpha 3 subunit	0.0133374	0.056068	74.6463
GO:0003140	determination of left/right asymmetry in lateral mesoderm	Shh	Shh	Sonic hedgehog protein	0.0133374	0.056068	74.6463
GO:0016539	intein-mediated protein splicing	Shh	Shh	Sonic hedgehog protein	0.0133374	0.056068	74.6463
GO:0097374	sensory neuron axon guidance	Gbx1	Gbx1	Homeobox protein GBX-1	0.0133374	0.056068	74.6463
GO:0061197	fungiform papilla morphogenesis	Shh	Shh	Sonic hedgehog protein	0.0133374	0.056068	74.6463
GO:0097107	postsynaptic density assembly	Reln	Reln	Reelin splicing isoform MR-1A	0.0133374	0.056068	74.6463
GO:0097112	gamma-aminobutyric acid receptor clustering	Glra3	Glra3	Glycine receptor, alpha 3 subunit	0.0133374	0.056068	74.6463
GO:0097477	lateral motor column neuron migration	Reln	Reln	Reelin splicing isoform MR-1A	0.0133374	0.056068	74.6463
GO:0007208	phospholipase C-activating serotonin receptor signaling pathway	Htr2a	Htr2a	5-hydroxytryptamine receptor 2A	0.0133374	0.056068	74.6463
GO:0007343	egg activation	Plcz1	Plcz1	1-phosphatidylinositol 4,5-bisphosphate phosphodiesterase zeta-1	0.0133374	0.056068	74.6463
GO:0007228	positive regulation of hh target transcription factor activity	Shh	Shh	Sonic hedgehog protein	0.0133374	0.056068	74.6463
GO:0072136	metanephric mesenchymal cell proliferation involved in metanephros development	Shh	Shh	Sonic hedgehog protein	0.0133374	0.056068	74.6463
GO:0019230	proprioception	Gbx1	Gbx1	Homeobox protein GBX-1	0.0133374	0.056068	74.6463
GO:0060916	mesenchymal cell proliferation involved in lung development	Shh	Shh	Sonic hedgehog protein	0.0133374	0.056068	74.6463
GO:0031223	auditory behavior	Slitrk6	Slitrk6	SLIT and NTRK-like family, member 6	0.0133374	0.056068	74.6463
GO:0046639	negative regulation of alpha-beta T cell differentiation	Shh	Shh	Sonic hedgehog protein	0.0133374	0.056068	74.6463
GO:0097195	pilomotor reflex	Adra1a	Adra1a	Alpha-1A adrenergic receptor	0.0133374	0.056068	74.6463
GO:2000969	positive regulation of alpha-amino-3-hydroxy-5-methyl-4-isoxazole propionate selective glutamate receptor activity	Reln	Reln	Reelin splicing isoform MR-1A	0.0133374	0.056068	74.6463
GO:0001994	norepinephrine-epinephrine vasoconstriction involved in regulation of systemic arterial blood pressure	Adra1a	Adra1a	Alpha-1A adrenergic receptor	0.0133374	0.056068	74.6463
GO:2000729	positive regulation of mesenchymal cell proliferation involved in ureter development	Shh	Shh	Sonic hedgehog protein	0.0133374	0.056068	74.6463
GO:0001996	positive regulation of heart rate by epinephrine-norepinephrine	Adra1a	Adra1a	Alpha-1A adrenergic receptor	0.0133374	0.056068	74.6463
GO:0001997	positive regulation of the force of heart contraction by epinephrine-norepinephrine	Adra1a	Adra1a	Alpha-1A adrenergic receptor	0.0133374	0.056068	74.6463
GO:0021562	vestibulocochlear nerve development	Slitrk6	Slitrk6	SLIT and NTRK-like family, member 6	0.0133374	0.056068	74.6463
GO:0060523	prostate epithelial cord elongation	Shh	Shh	Sonic hedgehog protein	0.0133374	0.056068	74.6463
GO:0014858	positive regulation of skeletal muscle cell proliferation	Shh	Shh	Sonic hedgehog protein	0.0133374	0.056068	74.6463
GO:0070447	positive regulation of oligodendrocyte progenitor proliferation	Shh	Shh	Sonic hedgehog protein	0.0133374	0.056068	74.6463
GO:0071315	cellular response to morphine	Oprm1	Oprm1	Mu opioid receptor mMOR-1R2	0.0133374	0.056068	74.6463
GO:0033058	directional locomotion	Grin2a	Grin2a	Glutamate receptor ionotropic, NMDA 2A	0.0133374	0.056068	74.6463
GO:0071502	cellular response to temperature stimulus	Htr1b	Htr1b	5-hydroxytryptamine receptor 1B	0.0133374	0.056068	74.6463
GO:0031175	neuron projection development	Cntn4	Cntn4	Contactin-4	0.017387	0.0643462	5.50669
GO:0031175	neuron projection development	Atp8a2	Atp8a2	Phospholipid-transporting ATPase IB	0.017387	0.0643462	5.50669
GO:0031175	neuron projection development	Uhmk1	Uhmk1	Serine/threonine-protein kinase Kist	0.017387	0.0643462	5.50669
GO:0060005	vestibular reflex	Slitrk6	Slitrk6	SLIT and NTRK-like family, member 6	0.0177439	0.0643462	55.9847
GO:0033092	positive regulation of immature T cell proliferation in thymus	Shh	Shh	Sonic hedgehog protein	0.0177439	0.0643462	55.9847
GO:0060447	bud outgrowth involved in lung branching	Shh	Shh	Sonic hedgehog protein	0.0177439	0.0643462	55.9847
GO:0048563	post-embryonic organ morphogenesis	Cdh23	Cdh23	Cadherin 23 isoform E	0.0177439	0.0643462	55.9847
GO:0060439	trachea morphogenesis	Shh	Shh	Sonic hedgehog protein	0.0177439	0.0643462	55.9847
GO:0006742	NADP catabolic process	Ncf2	Ncf2	Neutrophil cytosol factor 2	0.0177439	0.0643462	55.9847
GO:0038026	reelin-mediated signaling pathway	Reln	Reln	Reelin splicing isoform MR-1A	0.0177439	0.0643462	55.9847
GO:0007423	sensory organ development	Grin2b	Grin2b	Glutamate receptor ionotropic, NMDA 2B	0.0177439	0.0643462	55.9847
GO:0021938	smoothened signaling pathway involved in regulation of cerebellar granule cell precursor cell proliferation	Shh	Shh	Sonic hedgehog protein	0.0177439	0.0643462	55.9847
GO:0015015	heparan sulfate proteoglycan biosynthetic process, enzymatic modification	Hs6st3	Hs6st3	Hs6st3 protein	0.0177439	0.0643462	55.9847
GO:0061198	fungiform papilla formation	Shh	Shh	Sonic hedgehog protein	0.0177439	0.0643462	55.9847
GO:0021800	cerebral cortex tangential migration	Reln	Reln	Reelin splicing isoform MR-1A	0.0177439	0.0643462	55.9847
GO:0051450	myoblast proliferation	Hgf	Hgf	Hepatocyte growth factor	0.0177439	0.0643462	55.9847
GO:1901299	negative regulation of hydrogen peroxide-mediated programmed cell death	Hgf	Hgf	Hepatocyte growth factor	0.0177439	0.0643462	55.9847
GO:0007442	hindgut morphogenesis	Shh	Shh	Sonic hedgehog protein	0.0177439	0.0643462	55.9847
GO:0010668	ectodermal cell differentiation	Itgam	Itgam	CD11b	0.0177439	0.0643462	55.9847
GO:0010513	positive regulation of phosphatidylinositol biosynthetic process	Htr2a	Htr2a	5-hydroxytryptamine receptor 2A	0.0177439	0.0643462	55.9847
GO:0014706	striated muscle tissue development	Shh	Shh	Sonic hedgehog protein	0.0177439	0.0643462	55.9847
GO:0042481	regulation of odontogenesis	Shh	Shh	Sonic hedgehog protein	0.0177439	0.0643462	55.9847
GO:0032100	positive regulation of appetite	Oprm1	Oprm1	Mu opioid receptor mMOR-1R2	0.0177439	0.0643462	55.9847
GO:0035426	extracellular matrix-cell signaling	Fzd4	Fzd4	Putative uncharacterized protein	0.0177439	0.0643462	55.9847
GO:0043043	peptide biosynthetic process	Pcsk1	Pcsk1	Neuroendocrine convertase 1	0.0177439	0.0643462	55.9847
GO:0048859	formation of anatomical boundary	Shh	Shh	Sonic hedgehog protein	0.0177439	0.0643462	55.9847
GO:0045123	cellular extravasation	Itgam	Itgam	CD11b	0.0177439	0.0643462	55.9847
GO:0007411	axon guidance	Reln	Reln	Reelin splicing isoform MR-1A	0.018927	0.0682613	5.33188
GO:0007411	axon guidance	Fezf1	Fezf1	Fez family zinc finger protein 1	0.018927	0.0682613	5.33188
GO:0007411	axon guidance	Shh	Shh	Sonic hedgehog protein	0.018927	0.0682613	5.33188
GO:0042493	response to drug	Htr1b	Htr1b	5-hydroxytryptamine receptor 1B	0.0190966	0.0684987	3.25492
GO:0042493	response to drug	Grin2a	Grin2a	Glutamate receptor ionotropic, NMDA 2A	0.0190966	0.0684987	3.25492
GO:0042493	response to drug	Htr2a	Htr2a	5-hydroxytryptamine receptor 2A	0.0190966	0.0684987	3.25492
GO:0042493	response to drug	Ncf2	Ncf2	Neutrophil cytosol factor 2	0.0190966	0.0684987	3.25492
GO:0042493	response to drug	Adra1a	Adra1a	Alpha-1A adrenergic receptor	0.0190966	0.0684987	3.25492
GO:0048511	rhythmic process	Grin2b	Grin2b	Glutamate receptor ionotropic, NMDA 2B	0.0197245	0.069225	5.24857
GO:0048511	rhythmic process	Grin2a	Grin2a	Glutamate receptor ionotropic, NMDA 2A	0.0197245	0.069225	5.24857
GO:0048511	rhythmic process	Hrh1	Hrh1	Histamine H1 receptor	0.0197245	0.069225	5.24857
GO:0071805	potassium ion transmembrane transport	Kcnj6	Kcnj6	G protein-activated inward rectifier potassium channel 2	0.0205404	0.069225	5.16782
GO:0071805	potassium ion transmembrane transport	Kcnj14	Kcnj14	ATP-sensitive inward rectifier potassium channel 14	0.0205404	0.069225	5.16782
GO:0071805	potassium ion transmembrane transport	Kcnk4	Kcnk4	Potassium channel subfamily K member 4	0.0205404	0.069225	5.16782
GO:0006813	potassium ion transport	Kcnj6	Kcnj6	G protein-activated inward rectifier potassium channel 2	0.0217987	0.069225	5.05125
GO:0006813	potassium ion transport	Kcnj14	Kcnj14	ATP-sensitive inward rectifier potassium channel 14	0.0217987	0.069225	5.05125
GO:0006813	potassium ion transport	Kcnk4	Kcnk4	Potassium channel subfamily K member 4	0.0217987	0.069225	5.05125
GO:0043406	positive regulation of MAP kinase activity	Tenm1	Tenm1	Teneurin-1	0.0218355	0.069225	8.78191
GO:0043406	positive regulation of MAP kinase activity	Htr2a	Htr2a	5-hydroxytryptamine receptor 2A	0.0218355	0.069225	8.78191
GO:0008542	visual learning	Grin2a	Grin2a	Glutamate receptor ionotropic, NMDA 2A	0.0218355	0.069225	8.78191
GO:0008542	visual learning	Hrh1	Hrh1	Histamine H1 receptor	0.0218355	0.069225	8.78191
GO:0030947	regulation of vascular endothelial growth factor receptor signaling pathway	Fzd4	Fzd4	Putative uncharacterized protein	0.022131	0.069225	44.7878
GO:1900273	positive regulation of long-term synaptic potentiation	Reln	Reln	Reelin splicing isoform MR-1A	0.022131	0.069225	44.7878
GO:0060020	Bergmann glial cell differentiation	Shh	Shh	Sonic hedgehog protein	0.022131	0.069225	44.7878
GO:0060684	epithelial-mesenchymal cell signaling	Shh	Shh	Sonic hedgehog protein	0.022131	0.069225	44.7878
GO:0060438	trachea development	Shh	Shh	Sonic hedgehog protein	0.022131	0.069225	44.7878
GO:0061304	retinal blood vessel morphogenesis	Fzd4	Fzd4	Putative uncharacterized protein	0.022131	0.069225	44.7878
GO:0032962	positive regulation of inositol trisphosphate biosynthetic process	P2ry1	P2ry1	Purinergic receptor P2Y, G-protein coupled 1	0.022131	0.069225	44.7878
GO:0021940	positive regulation of cerebellar granule cell precursor proliferation	Shh	Shh	Sonic hedgehog protein	0.022131	0.069225	44.7878
GO:0021930	cerebellar granule cell precursor proliferation	Shh	Shh	Sonic hedgehog protein	0.022131	0.069225	44.7878
GO:0038003	opioid receptor signaling pathway	Oprm1	Oprm1	Mu opioid receptor mMOR-1R2	0.022131	0.069225	44.7878
GO:1900180	regulation of protein localization to nucleus	Shh	Shh	Sonic hedgehog protein	0.022131	0.069225	44.7878
GO:0060923	cardiac muscle cell fate commitment	AW551984	AW551984	Protein AW551984	0.022131	0.069225	44.7878
GO:0043587	tongue morphogenesis	Shh	Shh	Sonic hedgehog protein	0.022131	0.069225	44.7878
GO:0048808	male genitalia morphogenesis	Shh	Shh	Sonic hedgehog protein	0.022131	0.069225	44.7878
GO:0046883	regulation of hormone secretion	Htr2a	Htr2a	5-hydroxytryptamine receptor 2A	0.022131	0.069225	44.7878
GO:0021521	ventral spinal cord interneuron specification	Shh	Shh	Sonic hedgehog protein	0.022131	0.069225	44.7878
GO:0051057	positive regulation of small GTPase mediated signal transduction	Reln	Reln	Reelin splicing isoform MR-1A	0.022131	0.069225	44.7878
GO:0010463	mesenchymal cell proliferation	Shh	Shh	Sonic hedgehog protein	0.022131	0.069225	44.7878
GO:0033554	cellular response to stress	Oprm1	Oprm1	Mu opioid receptor mMOR-1R2	0.022131	0.069225	44.7878
GO:0060513	prostatic bud formation	Shh	Shh	Sonic hedgehog protein	0.022131	0.069225	44.7878
GO:0060662	salivary gland cavitation	Shh	Shh	Sonic hedgehog protein	0.022131	0.069225	44.7878
GO:0060665	regulation of branching involved in salivary gland morphogenesis by mesenchymal-epithelial signaling	Hgf	Hgf	Hepatocyte growth factor	0.022131	0.069225	44.7878
GO:0006810	transport	Grin2b	Grin2b	Glutamate receptor ionotropic, NMDA 2B	0.0231223	0.0719845	1.74861
GO:0006810	transport	Atp8b1	Atp8b1	Phospholipid-transporting ATPase IC	0.0231223	0.0719845	1.74861
GO:0006810	transport	Slc6a7	Slc6a7	Sodium-dependent proline transporter	0.0231223	0.0719845	1.74861
GO:0006810	transport	Slc17a8	Slc17a8	Vesicular glutamate transporter 3	0.0231223	0.0719845	1.74861
GO:0006810	transport	Syt10	Syt10	Synaptotagmin X	0.0231223	0.0719845	1.74861
GO:0006810	transport	Grin2a	Grin2a	Glutamate receptor ionotropic, NMDA 2A	0.0231223	0.0719845	1.74861
GO:0006810	transport	Afp	Afp	Alpha-fetoprotein	0.0231223	0.0719845	1.74861
GO:0006810	transport	Glra3	Glra3	Glycine receptor, alpha 3 subunit	0.0231223	0.0719845	1.74861
GO:0006810	transport	Gabrq	Gabrq	Gamma-aminobutyric acid receptor subunit theta	0.0231223	0.0719845	1.74861
GO:0006810	transport	Atp8a2	Atp8a2	Phospholipid-transporting ATPase IB	0.0231223	0.0719845	1.74861
GO:0006810	transport	Sv2c	Sv2c	Sv2c protein	0.0231223	0.0719845	1.74861
GO:0006810	transport	Kcnj6	Kcnj6	G protein-activated inward rectifier potassium channel 2	0.0231223	0.0719845	1.74861
GO:0006810	transport	Kcnj14	Kcnj14	ATP-sensitive inward rectifier potassium channel 14	0.0231223	0.0719845	1.74861
GO:0006810	transport	Kcnk4	Kcnk4	Potassium channel subfamily K member 4	0.0231223	0.0719845	1.74861
GO:0006810	transport	Gabrg1	Gabrg1	GABA-A receptor gamma-1 subunit	0.0231223	0.0719845	1.74861
GO:0014068	positive regulation of phosphatidylinositol 3-kinase signaling	Reln	Reln	Reelin splicing isoform MR-1A	0.0234643	0.0727063	8.45052
GO:0014068	positive regulation of phosphatidylinositol 3-kinase signaling	Hgf	Hgf	Hepatocyte growth factor	0.0234643	0.0727063	8.45052
GO:0021766	hippocampus development	Reln	Reln	Reelin splicing isoform MR-1A	0.0242969	0.0749345	8.29403
GO:0021766	hippocampus development	Usp9x	Usp9x	Probable ubiquitin carboxyl-terminal hydrolase FAF-X	0.0242969	0.0749345	8.29403
GO:0007612	learning	Grin2b	Grin2b	Glutamate receptor ionotropic, NMDA 2B	0.0259981	0.0753842	7.99781
GO:0007612	learning	Grin2a	Grin2a	Glutamate receptor ionotropic, NMDA 2A	0.0259981	0.0753842	7.99781
GO:0043588	skin development	Shh	Shh	Sonic hedgehog protein	0.0259981	0.0753842	7.99781
GO:0043588	skin development	Atp8a2	Atp8a2	Phospholipid-transporting ATPase IB	0.0259981	0.0753842	7.99781
GO:0048012	hepatocyte growth factor receptor signaling pathway	Hgf	Hgf	Hepatocyte growth factor	0.0264987	0.0753842	37.3231
GO:2001054	negative regulation of mesenchymal cell apoptotic process	Shh	Shh	Sonic hedgehog protein	0.0264987	0.0753842	37.3231
GO:0006689	ganglioside catabolic process	Neu2	Neu2	Neuraminidase 2 variant A'	0.0264987	0.0753842	37.3231
GO:0002093	auditory receptor cell morphogenesis	Slitrk6	Slitrk6	SLIT and NTRK-like family, member 6	0.0264987	0.0753842	37.3231
GO:0051385	response to mineralocorticoid	Htr1b	Htr1b	5-hydroxytryptamine receptor 1B	0.0264987	0.0753842	37.3231
GO:0097114	N-methyl-D-aspartate receptor clustering	Reln	Reln	Reelin splicing isoform MR-1A	0.0264987	0.0753842	37.3231
GO:0097119	postsynaptic density protein 95 clustering	Reln	Reln	Reelin splicing isoform MR-1A	0.0264987	0.0753842	37.3231
GO:0007223	Wnt signaling pathway, calcium modulating pathway	Fzd4	Fzd4	Putative uncharacterized protein	0.0264987	0.0753842	37.3231
GO:0030323	respiratory tube development	Shh	Shh	Sonic hedgehog protein	0.0264987	0.0753842	37.3231
GO:0021797	forebrain anterior/posterior pattern specification	Fezf1	Fezf1	Fez family zinc finger protein 1	0.0264987	0.0753842	37.3231
GO:0010894	negative regulation of steroid biosynthetic process	Hrh1	Hrh1	Histamine H1 receptor	0.0264987	0.0753842	37.3231
GO:0032534	regulation of microvillus assembly	Atp8b1	Atp8b1	Phospholipid-transporting ATPase IC	0.0264987	0.0753842	37.3231
GO:0050957	equilibrioception	Cdh23	Cdh23	Cadherin 23 isoform E	0.0264987	0.0753842	37.3231
GO:0060428	lung epithelium development	Shh	Shh	Sonic hedgehog protein	0.0264987	0.0753842	37.3231
GO:0090370	negative regulation of cholesterol efflux	Shh	Shh	Sonic hedgehog protein	0.0264987	0.0753842	37.3231
GO:0003416	endochondral bone growth	Bnc2	Bnc2	Zinc finger protein basonuclin-2	0.0264987	0.0753842	37.3231
GO:0035556	intracellular signal transduction	Scg2	Scg2	Secretogranin-2	0.030355	0.0792181	2.87839
GO:0035556	intracellular signal transduction	Dgkk	Dgkk	Diacylglycerol kinase	0.030355	0.0792181	2.87839
GO:0035556	intracellular signal transduction	Plcz1	Plcz1	1-phosphatidylinositol 4,5-bisphosphate phosphodiesterase zeta-1	0.030355	0.0792181	2.87839
GO:0035556	intracellular signal transduction	Unc13c	Unc13c	Putative uncharacterized protein	0.030355	0.0792181	2.87839
GO:0035556	intracellular signal transduction	Dcdc5	Dcdc5	Doublecortin domain containing 5	0.030355	0.0792181	2.87839
GO:0008344	adult locomotory behavior	Slitrk6	Slitrk6	SLIT and NTRK-like family, member 6	0.0304544	0.0792181	7.34225
GO:0008344	adult locomotory behavior	Cdh23	Cdh23	Cadherin 23 isoform E	0.0304544	0.0792181	7.34225
GO:0042475	odontogenesis of dentin-containing tooth	Lhx8	Lhx8	LIM/homeobox protein Lhx8	0.0304544	0.0792181	7.34225
GO:0042475	odontogenesis of dentin-containing tooth	Shh	Shh	Sonic hedgehog protein	0.0304544	0.0792181	7.34225
GO:0006508	proteolysis	Reln	Reln	Reelin splicing isoform MR-1A	0.0304695	0.0792181	2.33966
GO:0006508	proteolysis	Pcsk1	Pcsk1	Neuroendocrine convertase 1	0.0304695	0.0792181	2.33966
GO:0006508	proteolysis	Shh	Shh	Sonic hedgehog protein	0.0304695	0.0792181	2.33966
GO:0006508	proteolysis	Cntnap5a	Cntnap5a	Contactin-associated protein like 5-1	0.0304695	0.0792181	2.33966
GO:0006508	proteolysis	Lnpep	Lnpep	Putative uncharacterized protein	0.0304695	0.0792181	2.33966
GO:0006508	proteolysis	Hgf	Hgf	Hepatocyte growth factor	0.0304695	0.0792181	2.33966
GO:0006508	proteolysis	Usp9x	Usp9x	Probable ubiquitin carboxyl-terminal hydrolase FAF-X	0.0304695	0.0792181	2.33966
GO:0060442	branching involved in prostate gland morphogenesis	Shh	Shh	Sonic hedgehog protein	0.0308471	0.0792181	31.9913
GO:0031987	locomotion involved in locomotory behavior	Fzd4	Fzd4	Putative uncharacterized protein	0.0308471	0.0792181	31.9913
GO:1990138	neuron projection extension	Usp9x	Usp9x	Probable ubiquitin carboxyl-terminal hydrolase FAF-X	0.0308471	0.0792181	31.9913
GO:0010700	negative regulation of norepinephrine secretion	P2ry1	P2ry1	Purinergic receptor P2Y, G-protein coupled 1	0.0308471	0.0792181	31.9913
GO:0042448	progesterone metabolic process	Afp	Afp	Alpha-fetoprotein	0.0308471	0.0792181	31.9913
GO:0051155	positive regulation of striated muscle cell differentiation	Shh	Shh	Sonic hedgehog protein	0.0308471	0.0792181	31.9913
GO:0021517	ventral spinal cord development	Reln	Reln	Reelin splicing isoform MR-1A	0.0308471	0.0792181	31.9913
GO:0043951	negative regulation of cAMP-mediated signaling	Oprm1	Oprm1	Mu opioid receptor mMOR-1R2	0.0308471	0.0792181	31.9913
GO:0021978	telencephalon regionalization	Shh	Shh	Sonic hedgehog protein	0.0308471	0.0792181	31.9913
GO:0009313	oligosaccharide catabolic process	Neu2	Neu2	Neuraminidase 2 variant A'	0.0308471	0.0792181	31.9913
GO:0010996	response to auditory stimulus	Atp8a2	Atp8a2	Phospholipid-transporting ATPase IB	0.0308471	0.0792181	31.9913
GO:0046825	regulation of protein export from nucleus	Uhmk1	Uhmk1	Serine/threonine-protein kinase Kist	0.0308471	0.0792181	31.9913
GO:0046339	diacylglycerol metabolic process	Dgkk	Dgkk	Diacylglycerol kinase	0.0308471	0.0792181	31.9913
GO:0048643	positive regulation of skeletal muscle tissue development	Shh	Shh	Sonic hedgehog protein	0.0308471	0.0792181	31.9913
GO:0048645	organ formation	Shh	Shh	Sonic hedgehog protein	0.0308471	0.0792181	31.9913
GO:0007196	adenylate cyclase-inhibiting G-protein coupled glutamate receptor signaling pathway	Grm3	Grm3	Grm3 protein	0.0308471	0.0792181	31.9913
GO:0060664	epithelial cell proliferation involved in salivary gland morphogenesis	Shh	Shh	Sonic hedgehog protein	0.0308471	0.0792181	31.9913
GO:0002320	lymphoid progenitor cell differentiation	Shh	Shh	Sonic hedgehog protein	0.0308471	0.0792181	31.9913
GO:0043270	positive regulation of ion transport	P2ry1	P2ry1	Purinergic receptor P2Y, G-protein coupled 1	0.0308471	0.0792181	31.9913
GO:0002438	acute inflammatory response to antigenic stimulus	Oprm1	Oprm1	Mu opioid receptor mMOR-1R2	0.0308471	0.0792181	31.9913
GO:0048864	stem cell development	Shh	Shh	Sonic hedgehog protein	0.0308471	0.0792181	31.9913
GO:0001570	vasculogenesis	Shh	Shh	Sonic hedgehog protein	0.033263	0.0838133	6.99809
GO:0001570	vasculogenesis	Fzd4	Fzd4	Putative uncharacterized protein	0.033263	0.0838133	6.99809
GO:0060485	mesenchyme development	Bnc2	Bnc2	Zinc finger protein basonuclin-2	0.0351762	0.0838133	27.9923
GO:0050798	activated T cell proliferation	Itgam	Itgam	CD11b	0.0351762	0.0838133	27.9923
GO:0030850	prostate gland development	Shh	Shh	Sonic hedgehog protein	0.0351762	0.0838133	27.9923
GO:0060463	lung lobe morphogenesis	Shh	Shh	Sonic hedgehog protein	0.0351762	0.0838133	27.9923
GO:0060452	positive regulation of cardiac muscle contraction	Adra1a	Adra1a	Alpha-1A adrenergic receptor	0.0351762	0.0838133	27.9923
GO:0061299	retina vasculature morphogenesis in camera-type eye	Fzd4	Fzd4	Putative uncharacterized protein	0.0351762	0.0838133	27.9923
GO:0097105	presynaptic membrane assembly	Il1rapl1	Il1rapl1	Interleukin-1 receptor accessory protein-like 1	0.0351762	0.0838133	27.9923
GO:0014049	positive regulation of glutamate secretion	Grin2b	Grin2b	Glutamate receptor ionotropic, NMDA 2B	0.0351762	0.0838133	27.9923
GO:0021513	spinal cord dorsal/ventral patterning	Shh	Shh	Sonic hedgehog protein	0.0351762	0.0838133	27.9923
GO:0071294	cellular response to zinc ion	Grin2a	Grin2a	Glutamate receptor ionotropic, NMDA 2A	0.0351762	0.0838133	27.9923
GO:0021884	forebrain neuron development	Lhx8	Lhx8	LIM/homeobox protein Lhx8	0.0351762	0.0838133	27.9923
GO:0014824	artery smooth muscle contraction	Htr2a	Htr2a	5-hydroxytryptamine receptor 2A	0.0351762	0.0838133	27.9923
GO:0042596	fear response	Grin2b	Grin2b	Glutamate receptor ionotropic, NMDA 2B	0.0351762	0.0838133	27.9923
GO:0032229	negative regulation of synaptic transmission, GABAergic	Htr1b	Htr1b	5-hydroxytryptamine receptor 1B	0.0351762	0.0838133	27.9923
GO:0035729	cellular response to hepatocyte growth factor stimulus	Hgf	Hgf	Hepatocyte growth factor	0.0351762	0.0838133	27.9923
GO:0090037	positive regulation of protein kinase C signaling	Adra1a	Adra1a	Alpha-1A adrenergic receptor	0.0351762	0.0838133	27.9923
GO:0071420	cellular response to histamine	Hrh1	Hrh1	Histamine H1 receptor	0.0351762	0.0838133	27.9923
GO:0071421	manganese ion transmembrane transport	Hrh1	Hrh1	Histamine H1 receptor	0.0351762	0.0838133	27.9923
GO:0032098	regulation of appetite	Htr4	Htr4	5-hydroxytryptamine receptor variant T1	0.0351762	0.0838133	27.9923
GO:0060395	SMAD protein signal transduction	Afp	Afp	Alpha-fetoprotein	0.0381588	0.0895563	6.49098
GO:0060395	SMAD protein signal transduction	Lnpep	Lnpep	Putative uncharacterized protein	0.0381588	0.0895563	6.49098
GO:0060013	righting reflex	Cdh23	Cdh23	Cadherin 23 isoform E	0.0394862	0.0895563	24.8821
GO:0042428	serotonin metabolic process	Grin2a	Grin2a	Glutamate receptor ionotropic, NMDA 2A	0.0394862	0.0895563	24.8821
GO:0097120	receptor localization to synapse	Reln	Reln	Reelin splicing isoform MR-1A	0.0394862	0.0895563	24.8821
GO:0003084	positive regulation of systemic arterial blood pressure	Adra1a	Adra1a	Alpha-1A adrenergic receptor	0.0394862	0.0895563	24.8821
GO:0034616	response to laminar fluid shear stress	Ncf2	Ncf2	Neutrophil cytosol factor 2	0.0394862	0.0895563	24.8821
GO:0046638	positive regulation of alpha-beta T cell differentiation	Shh	Shh	Sonic hedgehog protein	0.0394862	0.0895563	24.8821
GO:0017158	regulation of calcium ion-dependent exocytosis	Syt10	Syt10	Synaptotagmin X	0.0394862	0.0895563	24.8821
GO:0033674	positive regulation of kinase activity	Htr2a	Htr2a	5-hydroxytryptamine receptor 2A	0.0394862	0.0895563	24.8821
GO:0001973	adenosine receptor signaling pathway	P2ry1	P2ry1	Purinergic receptor P2Y, G-protein coupled 1	0.0394862	0.0895563	24.8821
GO:0001553	luteinization	Fzd4	Fzd4	Putative uncharacterized protein	0.0394862	0.0895563	24.8821
GO:0060840	artery development	Shh	Shh	Sonic hedgehog protein	0.0394862	0.0895563	24.8821
GO:0090129	positive regulation of synapse maturation	Reln	Reln	Reelin splicing isoform MR-1A	0.0394862	0.0895563	24.8821
GO:0060736	prostate gland growth	Rln1	Rln1	Prorelaxin 1	0.0394862	0.0895563	24.8821
GO:0043010	camera-type eye development	Slitrk6	Slitrk6	SLIT and NTRK-like family, member 6	0.0412202	0.0931689	6.22052
GO:0043010	camera-type eye development	Shh	Shh	Sonic hedgehog protein	0.0412202	0.0931689	6.22052
GO:0060119	inner ear receptor cell development	Atp8b1	Atp8b1	Phospholipid-transporting ATPase IC	0.0437771	0.0932029	22.3939
GO:0048149	behavioral response to ethanol	Oprm1	Oprm1	Mu opioid receptor mMOR-1R2	0.0437771	0.0932029	22.3939
GO:0002031	G-protein coupled receptor internalization	Htr1b	Htr1b	5-hydroxytryptamine receptor 1B	0.0437771	0.0932029	22.3939
GO:0061053	somite development	Shh	Shh	Sonic hedgehog protein	0.0437771	0.0932029	22.3939
GO:0000904	cell morphogenesis involved in differentiation	Reln	Reln	Reelin splicing isoform MR-1A	0.0437771	0.0932029	22.3939
GO:0045948	positive regulation of translational initiation	Uhmk1	Uhmk1	Serine/threonine-protein kinase Kist	0.0437771	0.0932029	22.3939
GO:0040011	locomotion	Grin2a	Grin2a	Glutamate receptor ionotropic, NMDA 2A	0.0437771	0.0932029	22.3939
GO:0042312	regulation of vasodilation	P2ry1	P2ry1	Purinergic receptor P2Y, G-protein coupled 1	0.0437771	0.0932029	22.3939
GO:0089711	L-glutamate transmembrane transport	Slc17a8	Slc17a8	Vesicular glutamate transporter 3	0.0437771	0.0932029	22.3939
GO:0010831	positive regulation of myotube differentiation	Neu2	Neu2	Neuraminidase 2 variant A'	0.0437771	0.0932029	22.3939
GO:0060052	neurofilament cytoskeleton organization	Atp8a2	Atp8a2	Phospholipid-transporting ATPase IB	0.0437771	0.0932029	22.3939
GO:0007398	ectoderm development	Shh	Shh	Sonic hedgehog protein	0.0437771	0.0932029	22.3939
GO:0045760	positive regulation of action potential	Adra1a	Adra1a	Alpha-1A adrenergic receptor	0.0437771	0.0932029	22.3939
GO:0060402	calcium ion transport into cytosol	Adra1a	Adra1a	Alpha-1A adrenergic receptor	0.0437771	0.0932029	22.3939
GO:0033126	positive regulation of GTP catabolic process	Ipcef1	Ipcef1	Interactor protein for cytohesin exchange factors 1	0.0437771	0.0932029	22.3939
GO:0050965	detection of temperature stimulus involved in sensory perception of pain	Htr2a	Htr2a	5-hydroxytryptamine receptor 2A	0.0437771	0.0932029	22.3939
GO:0007191	adenylate cyclase-activating dopamine receptor signaling pathway	Oprm1	Oprm1	Mu opioid receptor mMOR-1R2	0.0437771	0.0932029	22.3939
GO:0071875	adrenergic receptor signaling pathway	Adra1a	Adra1a	Alpha-1A adrenergic receptor	0.0437771	0.0932029	22.3939
GO:0060021	palate development	Bnc2	Bnc2	Zinc finger protein basonuclin-2	0.0476082	0.0975766	5.74202
GO:0060021	palate development	Shh	Shh	Sonic hedgehog protein	0.0476082	0.0975766	5.74202
GO:0060484	lung-associated mesenchyme development	Shh	Shh	Sonic hedgehog protein	0.0480491	0.0975766	20.3581
GO:0033089	positive regulation of T cell differentiation in thymus	Shh	Shh	Sonic hedgehog protein	0.0480491	0.0975766	20.3581
GO:0016486	peptide hormone processing	Pcsk1	Pcsk1	Neuroendocrine convertase 1	0.0480491	0.0975766	20.3581
GO:0021819	layer formation in cerebral cortex	Reln	Reln	Reelin splicing isoform MR-1A	0.0480491	0.0975766	20.3581
GO:0042554	superoxide anion generation	Ncf2	Ncf2	Neutrophil cytosol factor 2	0.0480491	0.0975766	20.3581
GO:0061003	positive regulation of dendritic spine morphogenesis	Reln	Reln	Reelin splicing isoform MR-1A	0.0480491	0.0975766	20.3581
GO:0060174	limb bud formation	Shh	Shh	Sonic hedgehog protein	0.0480491	0.0975766	20.3581
GO:0001542	ovulation from ovarian follicle	Afp	Afp	Alpha-fetoprotein	0.0480491	0.0975766	20.3581
GO:0002639	positive regulation of immunoglobulin production	Il13ra1	Il13ra1	Interleukin-13 receptor subunit alpha-1	0.0480491	0.0975766	20.3581
GO:0050953	sensory perception of light stimulus	Cdh23	Cdh23	Cadherin 23 isoform E	0.0480491	0.0975766	20.3581
GO:0002523	leukocyte migration involved in inflammatory response	Itgam	Itgam	CD11b	0.0480491	0.0975766	20.3581
GO:0060968	regulation of gene silencing	Hist1h3i	Hist1h3i	histone cluster 1, H3i	0.0480491	0.0975766	20.3581
GO:0048617	embryonic foregut morphogenesis	Shh	Shh	Sonic hedgehog protein	0.0480491	0.0975766	20.3581
GO:0034244	negative regulation of transcription elongation from RNA polymerase II promoter	Shh	Shh	Sonic hedgehog protein	0.0480491	0.0975766	20.3581
GO:0007417	central nervous system development	Reln	Reln	Reelin splicing isoform MR-1A	0.048706	0.0986073	5.66934
GO:0007417	central nervous system development	Shh	Shh	Sonic hedgehog protein	0.048706	0.0986073	5.66934
GO:0045059	positive thymic T cell selection	Shh	Shh	Sonic hedgehog protein	0.0523022	0.101528	18.6616
GO:0019953	sexual reproduction	Afp	Afp	Alpha-fetoprotein	0.0523022	0.101528	18.6616
GO:0045060	negative thymic T cell selection	Shh	Shh	Sonic hedgehog protein	0.0523022	0.101528	18.6616
GO:0060088	auditory receptor cell stereocilium organization	Cdh23	Cdh23	Cadherin 23 isoform E	0.0523022	0.101528	18.6616
GO:0021879	forebrain neuron differentiation	Lhx8	Lhx8	LIM/homeobox protein Lhx8	0.0523022	0.101528	18.6616
GO:0042756	drinking behavior	Htr1b	Htr1b	5-hydroxytryptamine receptor 1B	0.0523022	0.101528	18.6616
GO:0051481	negative regulation of cytosolic calcium ion concentration	Oprm1	Oprm1	Mu opioid receptor mMOR-1R2	0.0523022	0.101528	18.6616
GO:0031643	positive regulation of myelination	Hgf	Hgf	Hepatocyte growth factor	0.0523022	0.101528	18.6616
GO:0008347	glial cell migration	P2ry1	P2ry1	Purinergic receptor P2Y, G-protein coupled 1	0.0523022	0.101528	18.6616
GO:0032793	positive regulation of CREB transcription factor activity	Reln	Reln	Reelin splicing isoform MR-1A	0.0523022	0.101528	18.6616
GO:0045019	negative regulation of nitric oxide biosynthetic process	Oprm1	Oprm1	Mu opioid receptor mMOR-1R2	0.0523022	0.101528	18.6616
GO:0071312	cellular response to alkaloid	Htr1b	Htr1b	5-hydroxytryptamine receptor 1B	0.0523022	0.101528	18.6616
GO:0015813	L-glutamate transport	Slc17a8	Slc17a8	Vesicular glutamate transporter 3	0.0523022	0.101528	18.6616
GO:0035589	G-protein coupled purinergic nucleotide receptor signaling pathway	P2ry1	P2ry1	Purinergic receptor P2Y, G-protein coupled 1	0.0523022	0.101528	18.6616
GO:0060070	canonical Wnt signaling pathway	Shh	Shh	Sonic hedgehog protein	0.0554824	0.106006	5.26915
GO:0060070	canonical Wnt signaling pathway	Fzd4	Fzd4	Putative uncharacterized protein	0.0554824	0.106006	5.26915
GO:0060445	branching involved in salivary gland morphogenesis	Shh	Shh	Sonic hedgehog protein	0.0565364	0.106006	17.2261
GO:0050884	neuromuscular process controlling posture	Atp8a2	Atp8a2	Phospholipid-transporting ATPase IB	0.0565364	0.106006	17.2261
GO:0010812	negative regulation of cell-substrate adhesion	Fzd4	Fzd4	Putative uncharacterized protein	0.0565364	0.106006	17.2261
GO:0045821	positive regulation of glycolytic process	Htr2a	Htr2a	5-hydroxytryptamine receptor 2A	0.0565364	0.106006	17.2261
GO:0010738	regulation of protein kinase A signaling	Grin2b	Grin2b	Glutamate receptor ionotropic, NMDA 2B	0.0565364	0.106006	17.2261
GO:0030212	hyaluronan metabolic process	Hgf	Hgf	Hepatocyte growth factor	0.0565364	0.106006	17.2261
GO:0021794	thalamus development	Shh	Shh	Sonic hedgehog protein	0.0565364	0.106006	17.2261
GO:0008206	bile acid metabolic process	Atp8b1	Atp8b1	Phospholipid-transporting ATPase IC	0.0565364	0.106006	17.2261
GO:0033993	response to lipid	Ncf2	Ncf2	Neutrophil cytosol factor 2	0.0565364	0.106006	17.2261
GO:0010469	regulation of receptor activity	P2ry1	P2ry1	Purinergic receptor P2Y, G-protein coupled 1	0.0565364	0.106006	17.2261
GO:0035418	protein localization to synapse	Reln	Reln	Reelin splicing isoform MR-1A	0.0565364	0.106006	17.2261
GO:0007050	cell cycle arrest	Brinp3	Brinp3	BMP/retinoic acid-inducible neural-specific protein 3	0.057811	0.108089	5.14802
GO:0007050	cell cycle arrest	Uhmk1	Uhmk1	Serine/threonine-protein kinase Kist	0.057811	0.108089	5.14802
GO:0007186	G-protein coupled receptor signaling pathway	Htr7	Htr7	5-hydroxytryptamine receptor 7	0.0596248	0.109254	1.5715
GO:0007186	G-protein coupled receptor signaling pathway	Grm3	Grm3	Grm3 protein	0.0596248	0.109254	1.5715
GO:0007186	G-protein coupled receptor signaling pathway	Oprm1	Oprm1	Mu opioid receptor mMOR-1R2	0.0596248	0.109254	1.5715
GO:0007186	G-protein coupled receptor signaling pathway	Htr1b	Htr1b	5-hydroxytryptamine receptor 1B	0.0596248	0.109254	1.5715
GO:0007186	G-protein coupled receptor signaling pathway	Htr4	Htr4	5-hydroxytryptamine receptor variant T1	0.0596248	0.109254	1.5715
GO:0007186	G-protein coupled receptor signaling pathway	Gpr139	Gpr139	Orphan G protein-coupled receptor TRHRL2	0.0596248	0.109254	1.5715
GO:0007186	G-protein coupled receptor signaling pathway	Gng11	Gng11	Guanine nucleotide-binding protein G(I)/G(S)/G(O) subunit gamma-11	0.0596248	0.109254	1.5715
GO:0007186	G-protein coupled receptor signaling pathway	Gpr75	Gpr75	G protein-coupled receptor 75	0.0596248	0.109254	1.5715
GO:0007186	G-protein coupled receptor signaling pathway	Htr2a	Htr2a	5-hydroxytryptamine receptor 2A	0.0596248	0.109254	1.5715
GO:0007186	G-protein coupled receptor signaling pathway	Adra1a	Adra1a	Alpha-1A adrenergic receptor	0.0596248	0.109254	1.5715
GO:0007186	G-protein coupled receptor signaling pathway	Gpr101	Gpr101	MCG10312	0.0596248	0.109254	1.5715
GO:0007186	G-protein coupled receptor signaling pathway	P2ry1	P2ry1	Purinergic receptor P2Y, G-protein coupled 1	0.0596248	0.109254	1.5715
GO:0007186	G-protein coupled receptor signaling pathway	Fzd4	Fzd4	Putative uncharacterized protein	0.0596248	0.109254	1.5715
GO:0007186	G-protein coupled receptor signaling pathway	Hrh1	Hrh1	Histamine H1 receptor	0.0596248	0.109254	1.5715
GO:0030818	negative regulation of cAMP biosynthetic process	Htr1b	Htr1b	5-hydroxytryptamine receptor 1B	0.060752	0.109254	15.9956
GO:0035265	organ growth	Adra1a	Adra1a	Alpha-1A adrenergic receptor	0.060752	0.109254	15.9956
GO:0048148	behavioral response to cocaine	Htr2a	Htr2a	5-hydroxytryptamine receptor 2A	0.060752	0.109254	15.9956
GO:0055093	response to hyperoxia	Ncf2	Ncf2	Neutrophil cytosol factor 2	0.060752	0.109254	15.9956
GO:1901214	regulation of neuron death	Gpr75	Gpr75	G protein-coupled receptor 75	0.060752	0.109254	15.9956
GO:0042417	dopamine metabolic process	Grin2a	Grin2a	Glutamate receptor ionotropic, NMDA 2A	0.060752	0.109254	15.9956
GO:0051146	striated muscle cell differentiation	Shh	Shh	Sonic hedgehog protein	0.060752	0.109254	15.9956
GO:0043950	positive regulation of cAMP-mediated signaling	Oprm1	Oprm1	Mu opioid receptor mMOR-1R2	0.060752	0.109254	15.9956
GO:0008209	androgen metabolic process	Shh	Shh	Sonic hedgehog protein	0.060752	0.109254	15.9956
GO:0043267	negative regulation of potassium ion transport	Htr2a	Htr2a	5-hydroxytryptamine receptor 2A	0.060752	0.109254	15.9956
GO:0048856	anatomical structure development	Shh	Shh	Sonic hedgehog protein	0.060752	0.109254	15.9956
GO:2000573	positive regulation of DNA biosynthetic process	Hgf	Hgf	Hepatocyte growth factor	0.060752	0.109254	15.9956
GO:0060979	vasculogenesis involved in coronary vascular morphogenesis	Shh	Shh	Sonic hedgehog protein	0.060752	0.109254	15.9956
GO:0042060	wound healing	Oprm1	Oprm1	Mu opioid receptor mMOR-1R2	0.0637778	0.113785	4.86823
GO:0042060	wound healing	P2ry1	P2ry1	Purinergic receptor P2Y, G-protein coupled 1	0.0637778	0.113785	4.86823
GO:0050773	regulation of dendrite development	Cdkl5	Cdkl5	Cyclin-dependent kinase-like 5	0.0649489	0.113785	14.9293
GO:0021542	dentate gyrus development	Reln	Reln	Reelin splicing isoform MR-1A	0.0649489	0.113785	14.9293
GO:0050908	detection of light stimulus involved in visual perception	Atp8a2	Atp8a2	Phospholipid-transporting ATPase IB	0.0649489	0.113785	14.9293
GO:0046887	positive regulation of hormone secretion	P2ry1	P2ry1	Purinergic receptor P2Y, G-protein coupled 1	0.0649489	0.113785	14.9293
GO:0055117	regulation of cardiac muscle contraction	Adra1a	Adra1a	Alpha-1A adrenergic receptor	0.0649489	0.113785	14.9293
GO:0007194	negative regulation of adenylate cyclase activity	Oprm1	Oprm1	Mu opioid receptor mMOR-1R2	0.0649489	0.113785	14.9293
GO:0045445	myoblast differentiation	Shh	Shh	Sonic hedgehog protein	0.0649489	0.113785	14.9293
GO:0050930	induction of positive chemotaxis	Scg2	Scg2	Secretogranin-2	0.0649489	0.113785	14.9293
GO:0002244	hematopoietic progenitor cell differentiation	Col24a1	Col24a1	Collagen alpha-1(XXIV) chain	0.0649953	0.113785	4.81589
GO:0002244	hematopoietic progenitor cell differentiation	Cebpd	Cebpd	CCAAT/enhancer binding protein (C/EBP), delta	0.0649953	0.113785	4.81589
GO:0007409	axonogenesis	Slitrk6	Slitrk6	SLIT and NTRK-like family, member 6	0.0662206	0.115623	4.76465
GO:0007409	axonogenesis	Atp8a2	Atp8a2	Phospholipid-transporting ATPase IB	0.0662206	0.115623	4.76465
GO:0035024	negative regulation of Rho protein signal transduction	Adra1a	Adra1a	Alpha-1A adrenergic receptor	0.0691272	0.118504	13.9962
GO:0048598	embryonic morphogenesis	Shh	Shh	Sonic hedgehog protein	0.0691272	0.118504	13.9962
GO:0007512	adult heart development	Adra1a	Adra1a	Alpha-1A adrenergic receptor	0.0691272	0.118504	13.9962
GO:0071285	cellular response to lithium ion	Shh	Shh	Sonic hedgehog protein	0.0691272	0.118504	13.9962
GO:0032230	positive regulation of synaptic transmission, GABAergic	Adra1a	Adra1a	Alpha-1A adrenergic receptor	0.0691272	0.118504	13.9962
GO:0042491	auditory receptor cell differentiation	Cdh23	Cdh23	Cadherin 23 isoform E	0.0691272	0.118504	13.9962
GO:0071542	dopaminergic neuron differentiation	Htr7	Htr7	5-hydroxytryptamine receptor 7	0.0691272	0.118504	13.9962
GO:0032435	negative regulation of proteasomal ubiquitin-dependent protein catabolic process	Shh	Shh	Sonic hedgehog protein	0.0732871	0.123707	13.1729
GO:0090201	negative regulation of release of cytochrome c from mitochondria	Hgf	Hgf	Hepatocyte growth factor	0.0732871	0.123707	13.1729
GO:0001841	neural tube formation	Shh	Shh	Sonic hedgehog protein	0.0732871	0.123707	13.1729
GO:0001967	suckling behavior	Grin2b	Grin2b	Glutamate receptor ionotropic, NMDA 2B	0.0732871	0.123707	13.1729
GO:0048546	digestive tract morphogenesis	Shh	Shh	Sonic hedgehog protein	0.0732871	0.123707	13.1729
GO:0045109	intermediate filament organization	Shh	Shh	Sonic hedgehog protein	0.0732871	0.123707	13.1729
GO:0007399	nervous system development	Cntn4	Cntn4	Contactin-4	0.0759946	0.127757	2.50912
[truncated: 361 more rows]

## Sheet: UpGene2GO
QueryID	QuerySymbol	Description	GOID	GOTerm	P-Value	Enrichment
[truncated: 1,016 more rows]
