# Supplementary material for: Preeclampsia promotes autism in offspring via maternal inflammation and fetal NFκB signaling
Source: Life Sci Alliance. 2023 Jun 8;6(8):e202301957. doi: 10.26508/lsa.202301957 (PMC10250690; doi:10.26508/lsa.202301957)
Supplement: Supplementary file 3 [file LSA-2023-01957_TableS3.xlsx]

## Sheet: sheet1
Table S3. The overlapped genes in DEGs of embryonic cortex from the offspring exposed PE and SFARI database
AccID	SFARI-Gene	GeneID	log2FC	FoldChange	FDR	Normalized_LO	Normalized_Con	Style	Location	Strand	IsoLength	type_of_gene	KeggID	Description
Pcdh11x	Yes	245578	0.93936	1.91768	0	1571.07	819.252	up	chrX:120290318-120910622	+	9008	protein-coding	mmu:245578	Protein Pcdh11x
Htr1b	Yes	15551	0.948007	1.92921	0.00318023	70.443	36.5092	up	chr9:81631392-81632552	-	1161	protein-coding	mmu:15551	5-hydroxytryptamine receptor 1B
Reln	Yes	19699	0.654178	1.57372	6.03072e-06	14501.8	9215	up	chr5:21884454-22344705	-	11702	protein-coding	mmu:19699	Reelin splicing isoform MR-1A
Usp9x	Yes	22284	0.613162	1.52961	0	11048.5	7223.1	up	chrX:13070995-13173328	+	12301	protein-coding	mmu:22284	Probable ubiquitin carboxyl-terminal hydrolase FAF-X
Il1rapl1	Yes	331461	0.907893	1.8763	2.96085e-05	110.592	58.9366	up	chrX:86747242-88115623	-	2739	protein-coding	mmu:331461	Interleukin-1 receptor accessory protein-like 1
Cntn4	Yes	269784	0.621427	1.5384	1.33344e-06	276.513	179.738	up	chr6:105677651-106700141	+	6776	protein-coding	mmu:269784	Contactin-4
Cdkl5	Yes	382253	0.754357	1.68688	2.00581e-10	916.298	543.187	up	chrX:160784308-160994681	-	3246	protein-coding	mmu:382253	Cyclin-dependent kinase-like 5
Tecta	Yes	21683	-0.956843	0.515183	0.0204422	40.0915	77.8293	down	chr9:42329619-42401914	-	7797	protein-coding	mmu:21683	Tecta protein
Dlx2	Yes	13392	-0.609242	0.655541	5.27424e-08	1263.3	1927.12	down	chr2:71543408-71546754	-	2473	protein-coding	mmu:13392	Homeobox protein DLX-2
Grin2a	Yes	14811	0.780725	1.71799	0.00227909	71.9087	41.852	up	chr16:9577039-9996500	-	7300	protein-coding	mmu:14811	Glutamate receptor ionotropic, NMDA 2A
Grin2b	Yes	14812	0.810726	1.75409	0	3110.94	1773.53	up	chr6:135729795-136173822	-	7515	protein-coding	mmu:14812	Glutamate receptor ionotropic, NMDA 2B
Nhlh1	No	18071	-0.787692	0.57927	0.0148016	105.246	181.695	down	chr1:172052292-172057596	-	2487	protein-coding	mmu:18071	Helix-loop-helix protein 1
Gm30364	No	102632229	1.49836	2.8252	0.037669	14.3273	5.06477	up	chr6:91117102-91126974	+	2871	lncRNA
Kcnj14	No	211480	0.909369	1.87822	0.0107411	51.2842	27.2999	up	chr7:45816447-45824747	-	3164	protein-coding	mmu:211480	ATP-sensitive inward rectifier potassium channel 14
Trim66	No	330627	0.706064	1.63135	0.025972	120.039	73.5786	up	chr7:109449001-109516762	-	9608	protein-coding	mmu:330627	Tripartite motif-containing 66
Adgre1	No	13733	1.12988	2.18841	0.00173723	63.4672	28.9961	up	chr17:57358651-57483529	+	3245	protein-coding
Cd164l2	No	69655	2.23056	4.69315	0.0384652	10.9895	2.33373	up	chr4:133220809-133224554	+	986	protein-coding	mmu:69655	CD164 sialomucin-like 2
Sim1	No	20464	1.39886	2.63693	0.00124338	67.2348	25.4912	up	chr10:50894672-50989156	+	7983	protein-coding	mmu:20464	Single-minded homolog 1
Itih3	No	16426	-1.01186	0.495907	0.0353506	14.3156	28.8776	down	chr14:30908572-30923755	-	3032	protein-coding	mmu:16426	Inter-alpha-trypsin inhibitor heavy chain H3
Fzd4	No	14366	0.700148	1.62467	0.0292295	123.746	76.1632	up	chr7:89404366-89410110	+	3685	protein-coding	mmu:14366	Putative uncharacterized protein
Meig1	No	104362	1.68761	3.22122	0.0329382	14.3795	4.45711	up	chr2:3409043-3422648	-	706	protein-coding	mmu:104362	Meiosis-expressed gene 1 protein
Plk1	No	18817	-0.649134	0.637663	5.07992e-05	317.112	497.31	down	chr7:122159435-122169884	+	2214	protein-coding	mmu:18817	Polo like kinase
Gm28154	No	102634738	1.2996	2.46161	0.00311029	37.393	15.1845	up	chr1:17615098-17641382	-	4767	lncRNA
Pou5f2	No	75507	-0.694234	0.618038	0.00504095	43.9536	71.1243	down	chr13:78024902-78026296	+	1395	protein-coding	mmu:75507	POU domain, class 5, transcription factor 2
Gm18917	No	100417951	3.29964	9.8467	0.0254254	12.1388	1.2238	up	chr2:173749918-173750490	+	573	pseudo		adenomatosis polyposis coli down-regulated 1 pseudogene
Gm36907	No	102640970	1.1294	2.18767	0.00447089	102.999	47.0761	up	chr17:17850134-17866291	+	5140	lncRNA
Gm40041	No	105244432	0.929464	1.90457	0.00297609	55.5109	29.1414	up	chr3:41617550-41623709	-	3581	lncRNA
Htr7	No	15566	0.681917	1.60427	0.00375163	197.807	123.296	up	chr19:35958415-36058287	-	3740	protein-coding	mmu:15566	5-hydroxytryptamine receptor 7
Sox3	No	20675	-0.768142	0.587173	0.0279116	170.944	291.138	down	chrX:60891366-60893430	-	2065	protein-coding	mmu:20675	Transcription factor SOX-3
Sorbs3	No	20410	-0.596835	0.661203	5.83792e-05	157.618	238.386	down	chr14:70180468-70213931	-	5000	protein-coding	mmu:20410	Vinexin-g
Sv2c	No	75209	0.71916	1.64622	2.77556e-15	251.807	152.956	up	chr13:95959443-96132577	-	4252	protein-coding	mmu:75209	Sv2c protein
Insm1	No	53626	-0.625577	0.64816	5.33907e-05	1657.11	2556.65	down	chr2:146221997-146225020	+	3024	protein-coding	mmu:53626	Insm1 protein
Tmem255a	No	245386	0.659726	1.57978	4.67724e-05	177.069	112.081	up	chrX:38196573-38252490	-	3431	protein-coding	mmu:245386	Putative uncharacterized protein
Cdk2ap2	No	52004	-2.06246	0.239407	0.0305211	5.56777	23.2883	down	NW_004058054.1:83366-85032	+	911	protein-coding	mmu:52004	Cyclin-dependent kinase 2-associated protein 2
Itgam	No	16409	0.850738	1.80342	0.00978523	60.3693	33.4704	up	chr7:128062640-128118491	+	4682	protein-coding	mmu:16409	CD11b
LOC108168024	No	NA	1.83961	3.57914	0.0234416	26.8355	7.49054	up	chr12:102965900-102970012	+	4021	lncRNA
Gm4285	No	100043189	-0.829605	0.562683	0.00122575	36.3963	64.6913	down	chr14:75842918-75844964	-	1363	ncRNA	mmu:100043189	predicted gene 4285
Cdca7	No	66953	-0.639795	0.641804	9.22657e-05	806.508	1256.63	down	chr2:72476198-72486890	+	2361	protein-coding	mmu:66953	Cell division cycle-associated protein 7
Htr2a	No	15558	0.644622	1.56333	0.00264234	152.39	97.4743	up	chr14:74640840-74706859	+	2971	protein-coding	mmu:15558	5-hydroxytryptamine receptor 2A
Cdca8	No	52276	-0.703871	0.613923	0	353.421	575.683	down	chr4:124918465-124936917	-	1626	protein-coding	mmu:52276	Borealin
1300017J02Rik	No	71775	-3.38561	0.0956818	0.00526133	0.772289	8.16594	down	chr9:103250523-103288297	-	2275	protein-coding	mmu:71775	Protein 1300017J02Rik
Slc14a1	No	108052	-0.726922	0.604192	0.0472497	32.5046	53.805	down	chr18:78100091-78142119	-	3870	protein-coding	mmu:108052	Putative uncharacterized protein
Htr4	No	15562	0.813247	1.75716	0.00122404	64.0031	36.4198	up	chr18:62322158-62498026	+	10043	protein-coding	mmu:15562	5-hydroxytryptamine receptor variant T1
Uhmk1	No	16589	0.68423	1.60684	4.45421e-13	565.142	351.706	up	chr1:170199256-170215435	-	2024	protein-coding	mmu:16589	Serine/threonine-protein kinase Kist
LOC102633345	No	NA	-1.55583	0.340134	0.0126641	5.53751	16.2998	down	chr14:101727600-101730158	-	2327	protein-coding	mmu:102633345	period circadian protein homolog 2-like
Brinp3	No	215378	0.661135	1.58133	4.79577e-10	438.328	277.186	up	chr1:146495666-146902474	+	3314	protein-coding	mmu:215378	BMP/retinoic acid-inducible neural-specific protein 3
Gm35394	No	102638959	-0.602599	0.658566	0.0110476	65.4974	99.4597	down	chr5:99273423-99279282	+	4000	lncRNA
Galnt4	No	14426	-0.65307	0.635926	5.22055e-07	114.945	180.758	down	chr10:99108135-99113247	+	5113	protein-coding	mmu:14426	Polypeptide N-acetylgalactosaminyltransferase 4
Pkmyt1	No	268930	-0.639241	0.642051	6.09701e-12	240.886	375.187	down	chr17:23726336-23736735	+	2039	protein-coding	mmu:268930	Membrane-associated tyrosine- and threonine-specific cdc2-inhibitory kinase
Pcdhb21	No	93892	0.728446	1.65685	3.18963e-06	179.411	108.28	up	chr18:37513652-37516363	+	2712	protein-coding	mmu:93892	Putative uncharacterized protein
LOC108168251	No	NA	-1.16614	0.445613	0.0338611	10.3189	23.1691	down	chr15:84105827-84110040	+	2302	lncRNA
Gypc	No	71683	-0.694885	0.617758	0.00335855	58.2917	94.3662	down	chr18:32526125-32560126	-	4418	protein-coding	mmu:71683	Glycophorin-C
Cdkn2c	No	12580	-0.585591	0.666376	0.0252601	291.188	436.977	down	chr4:109660876-109666756	-	2038	protein-coding	mmu:12580	Putative uncharacterized protein
Icosl	No	50723	-2.00655	0.248867	0.0108594	8.60156	34.593	down	chr10:78069368-78079525	+	2748	protein-coding	mmu:50723	Icos ligand
Gm3164	No	100504488	0.640841	1.55924	0.0277941	82.9838	53.2172	up	chr14:4415588-4452284	+	2372	unknown	mmu:100504488	Protein Gm3164
Adra1a	No	11549	0.65264	1.57204	0.00160184	242.139	154.025	up	chr14:66635013-66771240	+	14705	protein-coding	mmu:11549	Alpha-1A adrenergic receptor
Pcsk1	No	18548	0.707692	1.63319	0.00662777	132.804	81.3117	up	chr13:75089420-75134861	+	4994	protein-coding	mmu:18548	Neuroendocrine convertase 1
Hs6st3	No	50787	0.852371	1.80547	6.92779e-14	427.579	236.821	up	chr14:119137014-119869815	+	8192	protein-coding	mmu:50787	Hs6st3 protein
Zfp804b	No	207618	1.36548	2.57661	0.000978064	50.7492	19.69	up	chr5:6769030-7344378	-	4032	protein-coding	mmu:207618	Protein Zfp804b
Gm12104	No	100042469	-2.2604	0.208715	0.000261334	3.59022	17.2395	down	chr11:30906952-30907920	-	969	pseudo		PDZ and LIM domain protein 1 pseudogene
Fam117a	No	215512	-0.767515	0.587429	0.000110909	79.6355	135.573	down	chr11:95337018-95381872	+	5076	protein-coding	mmu:215512	Protein FAM117A
Chek2	No	50883	-0.752397	0.593616	5.19895e-05	84.6446	142.598	down	chr5:110839800-110874140	+	2458	protein-coding	mmu:50883	Putative uncharacterized protein
Neil3	No	234258	-0.74923	0.594921	6.2153e-05	172.513	289.983	down	chr8:53586867-53639065	-	2253	protein-coding	mmu:234258	Endonuclease 8-like 3
Neu2	No	23956	4.08408	16.9601	0.0475272	8.81795	0.510511	up	chr1:87574027-87597845	+	1748	protein-coding	mmu:23956	Neuraminidase 2 variant A'
Cdt1	No	67177	-0.796897	0.575586	3.2918e-10	171.381	297.758	down	chr8:122568015-122573130	+	2191	protein-coding	mmu:67177	DNA replication factor Cdt1
Pif1	No	208084	-0.635848	0.643562	9.99201e-15	208.768	324.4	down	chr9:65587147-65595967	+	4524	protein-coding	mmu:208084	ATP-dependent DNA helicase PIF1
Atp8a2	No	50769	0.590794	1.50608	3.26708e-09	1330.32	883.298	up	chr14:59647320-60177987	-	5320	protein-coding	mmu:50769	Phospholipid-transporting ATPase IB
Hpx	No	15458	-1.29929	0.406327	0.0192229	9.5786	23.5882	down	chr7:105591611-105600116	-	1480	protein-coding	mmu:15458	Hemopexin
6430590A07Rik	No	619719	0.868908	1.82628	0.0215906	67.2503	36.8191	up	chr3:40876646-40894553	-	1110	protein-coding	mmu:619719	RIKEN cDNA 6430590A07 gene
Srms	No	20811	-4.07742	0.0592345	0.00319298	0.490308	8.43623	down	chr2:181205563-181213171	-	2547	protein-coding	mmu:20811	Non-specific protein-tyrosine kinase
Lnpep	No	240028	0.646229	1.56507	9.71445e-14	928.283	593.121	up	chr17:17527723-17624489	-	5181	protein-coding	mmu:240028	Putative uncharacterized protein
Apold1	No	381823	-0.831256	0.56204	0.00581647	168.531	299.863	down	chr6:134982001-134986836	+	3284	protein-coding	mmu:381823	Protein Apold1
Ska1	No	66468	-0.632812	0.644918	0.0171449	53.2882	82.6334	down	chr18:74195299-74207818	-	2669	protein-coding	mmu:66468	Spindle and kinetochore-associated protein 1
Gm14230	No	100504361	-0.641736	0.640941	0.000245068	157.072	245.07	down	chr2:156830706-156839820	-	4761	ncRNA	mmu:100504361	predicted gene 14230
Gpr101	No	245424	1.6238	3.08185	0.0165988	22.6578	7.34524	up	chrX:57496668-57503757	-	5410	protein-coding	mmu:245424	MCG10312
Gm39256	No	105243294	-1.61417	0.326653	9.03925e-06	9.22846	28.2722	down	chr8:115635165-115644889	-	9247	lncRNA
Duxbl1	No	278672	-1.96706	0.255773	2.49009e-07	10.6383	41.6216	down	chr14:25978428-25990145	+	3444	protein-coding	mmu:278672	Protein Duxbl1
Atp8b5	No	320571	-1.11572	0.461462	0.0129238	16.3534	35.4498	down	chr4:43266714-43373831	+	4630	protein-coding	mmu:320571	Phospholipid-transporting ATPase FetA
Vax1	No	22326	-0.686268	0.621459	0.00739516	190.565	306.647	down	chr19:59164480-59170029	-	3152	protein-coding	mmu:22326	Ventral anterior homeobox 1
Atp8b1	No	54670	0.674221	1.59574	0.0214584	79.9462	50.0962	up	chr18:64528979-64661858	-	6440	protein-coding	mmu:54670	Phospholipid-transporting ATPase IC
Nmnat3	No	74080	-0.962884	0.51303	0.00512945	22.0153	42.9219	down	chr9:98287432-98420442	+	2236	protein-coding	mmu:74080	Nicotinamide mononucleotide adenylyltransferase 3
Gm7741	No	665667	-2.04279	0.242693	0.00184756	4.60643	19.0117	down	chr3:35863859-35865068	+	1210	pseudo		glyceraldehyde-3-phosphate dehydrogenase pseudogene
Csmd3	No	239420	0.610829	1.52714	0	1253.11	820.559	up	chr15:47580638-48792208	-	13022	protein-coding	mmu:239420	CUB and sushi domain-containing protein 3
Gm13377	No	675912	-1.06852	0.476806	0.000951611	20.6922	43.4085	down	chr2:21044809-21139682	-	94874	pseudo		phosphoribosyltransferase domain containing 1 pseudogene
Gpr75	No	237716	0.588817	1.50401	3.43286e-09	233.874	155.496	up	chr11:30884601-30896090	+	6048	protein-coding	mmu:237716	G protein-coupled receptor 75
Gm38975	No	105242890	3.97754	15.7529	0.00175545	7.63837	0.475523	up	chr11:98447515-98459816	-	2693	lncRNA
Fezf1	No	73191	1.13327	2.19356	0.0499938	182.232	83.0707	up	chr6:23245044-23252463	-	3852	protein-coding	mmu:73191	Fez family zinc finger protein 1
Gm33160	No	102635953	-1.60913	0.327796	0.0315183	4.54207	13.8769	down	chr2:93951305-93957740	-	834	lncRNA
Shh	No	20423	1.18651	2.27602	0.00492878	71.6036	31.4544	up	chr5:28456840-28467101	-	2667	protein-coding	mmu:20423	Sonic hedgehog protein
Unc13c	No	208898	0.667942	1.58881	1.24474e-06	458.888	288.822	up	chr9:73479422-74008154	-	8997	protein-coding	mmu:208898	Putative uncharacterized protein
Pawr	No	114774	-0.856477	0.5523	0.000280576	36.1507	65.463	down	chr10:108332189-108414391	+	1828	protein-coding	mmu:114774	Putative uncharacterized protein
Il13ra1	No	16164	0.656327	1.57607	0.000545989	137.348	87.1426	up	chrX:36112108-36171262	+	3717	protein-coding	mmu:16164	Interleukin-13 receptor subunit alpha-1
Htra1	No	56213	-0.642458	0.640621	0.00773333	202.664	316.362	down	chr7:130936203-130985658	+	2039	protein-coding	mmu:56213	Serine protease HTRA1
Gli1	No	14632	-0.643128	0.640323	7.27858e-05	130.209	203.355	down	chr10:127329882-127341579	-	3662	protein-coding	mmu:14632	Gli1 protein
Gli2	No	14633	-0.627859	0.647136	3.71808e-07	319.165	493.201	down	chr1:118834061-119053619	-	6708	protein-coding	mmu:14633	GLI-Kruppel family member
Plcxd3	No	239318	0.987501	1.98275	1.41775e-13	391.941	197.671	up	chr15:4375491-4575585	+	1896	protein-coding	mmu:239318	Plcxd3 protein
Gm38501	No	102637775	1.50279	2.8339	0.0116143	19.5774	6.90181	up	chr11:60254661-60258543	-	2769	lncRNA
2310067E19Rik	No	76455	-0.655763	0.63474	6.59053e-06	203.011	319.839	down	chr4:82450058-82458093	-	8036	unknown	mmu:76455	RIKEN cDNA 2310067E19 gene
Gm37416	No	105244086	-0.675921	0.625933	9.88758e-08	187.794	300.029	down	chr2:16021779-16024507	-	2425	protein-coding
BC030867	No	217216	-0.821988	0.565662	0.0410965	49.4298	87.3916	down	chr11:102248865-102265183	+	2563	protein-coding	mmu:217216	Uncharacterized protein C17orf53 homolog
Pcdhb2	No	93873	0.769095	1.7042	0.00741993	78.7429	46.2011	up	chr18:37294840-37297614	+	2775	protein-coding	mmu:93873	Protein Pcdhb2
Misp	No	78906	0.896336	1.86133	0.0164266	47.0618	25.2793	up	chr10:79821019-79830452	+	2635	protein-coding	mmu:78906	Mitotic interactor and substrate of PLK1
Scg2	No	20254	0.586489	1.50159	0	1580.48	1052.53	up	chr1:79434669-79440090	-	2485	protein-coding	mmu:20254	Secretogranin-2
Cntd1	No	68107	-0.930877	0.52454	0.00929352	21.3389	40.6902	down	chr11:101279203-101288701	+	2228	protein-coding	mmu:68107	Cyclin N-terminal domain-containing protein 1
Pabpc5	No	93728	0.916518	1.88755	4.12882e-11	153.975	81.5694	up	chrX:119927196-119930165	+	2434	protein-coding	mmu:93728	Protein Pabpc5
Tenm1	No	23963	0.679927	1.60206	3.87468e-14	3086.28	1926.44	up	chrX:42527866-43429155	-	14016	protein-coding	mmu:23963	Teneurin-1
D130037M23Rik	No	328330	-1.10894	0.463633	0.0215952	15.8027	34.0961	down	chr13:103920266-103923396	+	3131	protein-coding	mmu:328330	RIKEN cDNA D130037M23 gene
Gan	No	209239	0.897551	1.8629	4.50906e-05	377.556	202.666	up	chr8:117158135-117205186	+	2652	protein-coding	mmu:209239	Gigaxonin
Ptchd4	No	627626	0.605488	1.52149	2.4788e-08	194.362	127.741	up	chr17:42315812-42507742	+	6890	protein-coding	mmu:627626	LOC627626 protein
D630041G03Rik	No	320749	0.634046	1.55191	7.29e-07	154.376	99.4711	up	chr7:4467245-4470884	-	3640	ncRNA	mmu:320749	RIKEN cDNA D630041G03 gene
Dok6	No	623279	0.71813	1.64505	2.79422e-06	318.941	193.875	up	chr18:89301135-89769136	-	996	protein-coding	mmu:623279	Docking protein 6
Fam163a	No	329274	-0.929042	0.525207	2.55351e-14	108.115	205.862	down	chr1:156075956-156205455	-	4263	protein-coding	mmu:329274	Putative uncharacterized protein A230106N23
Gabrq	No	57249	0.936968	1.9145	0.0242782	116.848	61.0282	up	chrX:72825163-72842607	+	6237	protein-coding	mmu:57249	Gamma-aminobutyric acid receptor subunit theta
Litaf	No	56722	-0.681667	0.623444	0	256.276	411.07	down	chr16:10959273-10993121	-	2237	protein-coding	mmu:56722	Lipopolysaccharide-induced tumor necrosis factor-alpha factor homolog
Gbx1	No	231044	1.03189	2.0447	0.0411064	67.9146	33.2099	up	chr5:24504426-24526848	-	1452	protein-coding	mmu:231044	Homeobox protein GBX-1
Zim1	No	22776	0.663194	1.58358	2.18357e-05	603.983	381.399	up	chr7:6674444-6696541	-	5624	protein-coding	mmu:22776	Zinc finger, imprinted 1, isoform CRA_b
Afp	No	11576	4.67579	25.5596	0.0204021	12.6733	0.486222	up	chr5:90490714-90508907	+	2086	protein-coding	mmu:11576	Alpha-fetoprotein
Gm29938	No	102631654	-1.89448	0.26897	0.019211	4.5817	17.0614	down	chr17:47950119-47977285	-	3170	lncRNA
Slitrk6	No	239250	1.23487	2.35361	0.00554904	32.4137	13.7662	up	chr14:110748041-110755206	-	4755	protein-coding	mmu:239250	SLIT and NTRK-like family, member 6
Zfp369	No	170936	0.832801	1.78114	4.48069e-06	787.906	442.356	up	chr13:65278519-65297804	+	3344	protein-coding	mmu:170936	Neurotrophin receptor-interacting factor 2
Lncppara	No	102800312	-0.736347	0.600257	1.55536e-05	98.1497	163.519	down	chr15:85703773-85707524	+	1489	lncRNA
Gm35129	No	102638603	-4.42716	0.0464827	0.0101658	0.255907	5.71054	down	chr2:160873152-160879549	+	2497	lncRNA
Gm12947	No	667296	-2.49557	0.177321	0.0269147	1.48959	8.44693	down	chr4:127408337-127409654	-	761	pseudo		predicted gene 12947
Nkd1	No	93960	-0.636564	0.643243	7.29542e-11	333.586	518.606	down	chr8:88521344-88594887	+	4314	protein-coding	mmu:93960	Protein naked cuticle homolog 1
Gm6402	No	623169	-1.25178	0.419931	0.0129532	9.79622	23.342	down	chr17:30394825-30396180	-	1356	pseudo	mmu:623169	ribosomal protein S17 pseudogene
Ankle1	No	234396	-0.692898	0.61861	0.0072444	132.409	214.048	down	chr8:71406002-71410547	+	2772	protein-coding	mmu:234396	Ankle1 protein
Slc13a3	No	114644	-0.660451	0.632681	0.000194867	67.5208	106.728	down	chr2:165405295-165473197	-	3224	protein-coding	mmu:114644	Solute carrier family 13 member 3
Gm33869	No	102636931	0.825895	1.77263	2.96207e-06	472.152	266.352	up	chr12:46701066-46708839	-	7696	protein-coding
LOC105245359	No	NA	-1.51934	0.348846	0.0064214	6.53134	18.7414	down	chr13:21441329-21442803	+	1341	lncRNA
LOC102635707	No	NA	-0.618959	0.651141	0	360.38	553.465	down	chr2:75138840-75322407	+	13813	protein-coding	mmu:102635707	uncharacterized LOC102635707
Olfm3	No	229759	0.659587	1.57963	9.62531e-10	429.543	271.923	up	chr3:114904078-115125764	+	4689	protein-coding	mmu:229759	Noelin-3
Glra3	No	110304	1.02949	2.0413	0.00871619	34.0228	16.6621	up	chr8:55940411-56125352	+	1843	protein-coding	mmu:110304	Glycine receptor, alpha 3 subunit
Rln1	No	19773	1.12028	2.17389	0.00434092	34.9001	16.0489	up	chr19:29331755-29334670	-	697	protein-coding	mmu:19773	Prorelaxin 1
Gm18872	No	100417875	2.46723	5.52983	0.0120164	8.61914	1.55047	up	chr12:83269428-83294500	-	25073	pseudo		D4, zinc and double PHD fingers, family 3 pseudogene
Tmprss6	No	71753	-4.61293	0.0408666	0.0165377	0.255907	6.49669	down	chr15:78439667-78469183	-	3700	protein-coding	mmu:71753	Transmembrane protease serine 6
Vwc2l	No	320460	0.809634	1.75277	3.69114e-11	284.246	162.165	up	chr1:70725221-70888938	+	8487	protein-coding	mmu:320460	von Willebrand factor C domain-containing protein 2-like
Cdh23	No	22295	0.833618	1.78215	0.000368545	139.868	78.4787	up	chr10:60302748-60696513	-	11254	protein-coding	mmu:22295	Cadherin 23 isoform E
Gm18750	No	100417669	-1.14009	0.45373	0.000137305	18.7891	41.4222	down	chr1:36177669-36179017	-	1349	pseudo		elongation factor RNA polymerase II 2 pseudogene
Dgkk	No	331374	0.610839	1.52715	0.00174715	358.295	234.613	up	chrX:6779306-6948363	+	7156	protein-coding	mmu:331374	Diacylglycerol kinase
Clspn	No	269582	-0.680247	0.624059	0.00307283	253.531	406.267	down	chr4:126556951-126594533	+	5302	protein-coding	mmu:269582	Claspin
Lhx8	No	16875	0.88777	1.85031	0.0108638	382.344	206.633	up	chr3:154306288-154330560	-	2011	protein-coding	mmu:16875	LIM/homeobox protein Lhx8
A430105I19Rik	No	NA	-0.772514	0.585397	0.00812575	82.9754	141.749	down	chr2:118754145-118762953	-	5103	protein-coding	mmu:214239	Uncharacterized protein C15orf52 homolog
Bora	No	77744	-0.634593	0.644122	1.10511e-08	223.168	346.474	down	chr14:99046247-99074540	+	4064	protein-coding	mmu:77744	Protein aurora borealis
Fkbp11	No	66120	-1.16312	0.446545	0.0234977	11.1329	24.9435	down	chr15:98724366-98728198	-	736	protein-coding	mmu:66120	Peptidyl-prolyl cis-trans isomerase FKBP11
Aurkb	No	20877	-0.885035	0.541474	1.80022e-10	237.117	437.918	down	chr11:69045625-69051664	+	2095	protein-coding	mmu:20877	Aurora kinase B
Dcdc5	No	329482	1.2484	2.37577	5.52931e-07	65.473	27.5529	up	chr2:106080864-106408603	+	8301	protein-coding	mmu:329482	Doublecortin domain containing 5
Pantr2	No	66620	-0.64401	0.639932	0.0119554	58.3104	91.1254	down	chr1:42707061-42713454	-	463	ncRNA	mmu:66620	POU domain, class 3, transcription factor 3 adjacent noncoding transcript 2
Col2a1	No	12824	-0.68205	0.623279	7.82306e-09	464.358	745.031	down	chr15:97975602-98004724	-	5351	protein-coding	mmu:12824	Collagen alpha-1(II) chain
Slc6a7	No	240332	0.621162	1.53811	0.00404086	596.784	387.994	up	chr18:60995376-61014199	-	6088	protein-coding	mmu:240332	Sodium-dependent proline transporter
Chtf18	No	214901	-0.833566	0.561141	3.33067e-16	145.245	258.847	down	chr17:25719030-25727438	-	3116	protein-coding	mmu:214901	Chromosome transmission fidelity protein 18 homolog
Mfng	No	17305	-0.745674	0.596389	1.51434e-13	376.945	632.052	down	chr15:78755882-78773516	-	1919	protein-coding	mmu:17305	Beta-1,3-N-acetylglucosaminyltransferase manic fringe
Gm18868	No	100417863	-1.36535	0.388141	0.0078535	13.8823	35.7819	down	chr16:11393047-11394840	+	1794	pseudo		DEAH (Asp-Glu-Ala-His) box polypeptide 15 pseudogene
Mmp28	No	118453	-0.93423	0.523322	3.62105e-09	61.7796	118.062	down	chr11:83440768-83463040	-	3528	protein-coding	mmu:118453	Protein Mmp28
Dlx6os2	No	13397	-0.630626	0.645896	0.03655	61.6279	95.42	down	chr6:6863797-6865150	-	1354	ncRNA		Dlx6 opposite strand transcript 2
Gm17893	No	100416053	-1.10801	0.463932	1.32881e-07	30.9518	66.7278	down	chr2:37488675-37489444	+	770	pseudo		nucleoporin 37 pseudogene
Gpr139	No	209776	1.01997	2.02788	0.00505644	72.1103	35.5543	up	chr7:119144323-119184374	-	1038	protein-coding	mmu:209776	Orphan G protein-coupled receptor TRHRL2
Eomes	No	13813	-0.848322	0.55543	1.25392e-09	1337.88	2408.74	down	chr9:118478189-118486132	+	3715	protein-coding	mmu:13813	Eomesodermin homolog
Zfp941	No	407812	0.605973	1.522	0.000151913	397.967	261.472	up	chr7:140807453-140822203	-	3978	protein-coding	mmu:407812	Protein Zfp941
Ncf2	No	17970	1.08369	2.11946	0.00306542	31.9409	15.0651	up	chr1:152800153-152836990	+	3590	protein-coding	mmu:17970	Neutrophil cytosol factor 2
Troap	No	78733	-0.627348	0.647365	0.0273398	132.737	205.047	down	chr15:99074973-99083409	+	2266	protein-coding	mmu:78733	Tastin
Gm6983	No	629573	1.02676	2.03745	0.0092132	48.6667	23.881	up	chr10:44852591-44853280	+	690	pseudo		ribosomal protein S8 pseudogene
Ttf2	No	74044	-0.810075	0.570352	2.24947e-05	89.414	156.777	down	NT_187022.1:784142-815167	-	4545	protein-coding	mmu:74044	Transcription termination factor 2
Plcz1	No	114875	1.32371	2.50308	0.0431947	17.3589	6.92899	up	chr6:139988272-140041419	-	3447	protein-coding	mmu:114875	1-phosphatidylinositol 4,5-bisphosphate phosphodiesterase zeta-1
LOC108168408	No	NA	0.763765	1.69792	0.0446074	174.169	102.574	up	chr19:7370339-7372580	-	1862	lncRNA
Gm34102	No	102637233	-1.16675	0.445424	0.00565444	12.5298	28.1425	down	chr1:183345389-183349574	+	1564	lncRNA
Hgf	No	15234	0.654085	1.57362	0.028147	67.8962	43.1429	up	chr5:16553495-16619439	+	2838	protein-coding	mmu:15234	Hepatocyte growth factor
A930003O13Rik	No	330052	2.01357	4.03779	0.0296038	10.0213	2.47434	up	chr5:22738910-22746884	-	1952	ncRNA	mmu:330052	RIKEN cDNA A930003O13 gene
Aox1	No	11761	-1.43081	0.370922	0.024771	6.55757	17.6961	down	chr1:58029806-58106410	+	4382	protein-coding	mmu:11761	Aldehyde oxidase 1
Fgfr4	No	14186	-0.809813	0.570456	0.0381715	40.7204	71.3897	down	chr13:55152818-55168759	+	3146	protein-coding	mmu:14186	Fibroblast growth factor receptor 4 splice variant 17a
Col24a1	No	71355	0.797264	1.7378	0.00820475	69.4654	39.9689	up	chr3:145292105-145552013	+	7314	protein-coding	mmu:71355	Collagen alpha-1(XXIV) chain
Gm18180	No	100416669	-1.39448	0.380382	0.0206251	6.78897	17.8641	down	chr1:86014403-86015886	-	1484	pseudo		zinc finger protein 617 pseudogene
Bnc2	No	242509	0.920627	1.89294	8.79864e-07	77.7297	41.0583	up	chr4:84266804-84676354	-	14045	protein-coding	mmu:242509	Zinc finger protein basonuclin-2
Eldr	No	72735	-0.750997	0.594193	0.0309795	34.0612	57.3303	down	chr11:16934709-16951282	-	1793	ncRNA	mmu:72735	Egfr long non-coding downstream RNA
Fbxl22	No	74165	-0.80241	0.573391	0.0305809	26.7328	46.6298	down	chr9:66508459-66514593	-	3935	protein-coding	mmu:74165	F-box and leucine-rich protein 22
Ccne1	No	12447	-0.593296	0.662827	6.57064e-05	94.1276	142.014	down	chr7:38097984-38107490	-	1956	protein-coding	mmu:12447	Ccne1 protein
Lrp1b	No	94217	0.704498	1.62958	3.79441e-10	833.147	511.262	up	chr2:40595290-42653631	-	16364	protein-coding	mmu:94217	Low-density lipoprotein receptor-related protein 1B
LOC108168534	No	NA	-1.45244	0.365402	1.1562e-09	43.8705	120.078	down	chrY:90741968-90750205	-	1943	protein-coding
4930427A07Rik	No	NA	-0.662187	0.63192	5.43787e-13	203.952	322.755	down	NT_114985.3:27238-36234	+	3331	protein-coding	mmu:104732	Uncharacterized protein C14orf80 homolog
Gng11	No	66066	0.608626	1.52481	0.026144	82.0818	53.8275	up	chr6:4003987-4008445	+	836	protein-coding	mmu:66066	Guanine nucleotide-binding protein G(I)/G(S)/G(O) subunit gamma-11
Gm40238	No	105244673	-1.6977	0.308278	0.0115692	4.61162	14.9817	down	chr12:5640573-5643377	+	2805	ncRNA
Serpinf1	No	20317	-1.081	0.472702	0.00522568	14.9603	31.6597	down	chr11:75410029-75422623	-	1494	protein-coding	mmu:20317	Pigment epithelium-derived factor
Casc1	No	320662	-0.996759	0.501124	0.0220825	17.2328	34.3983	down	NT_166305.2:1692990-1729076	-	2534	protein-coding	mmu:320662	Protein CASC1
Hrh1	No	15465	1.37541	2.59442	1.11013e-06	40.0058	15.4138	up	chr6:114397936-114483298	+	3908	protein-coding	mmu:15465	Histamine H1 receptor
Naaladl1	No	381204	-1.15994	0.447532	0.00145915	19.6513	43.9226	down	chr19:6105798-6115555	+	2238	protein-coding	mmu:381204	N-acetylated-alpha-linked acidic dipeptidase-like protein
Gm11653	No	100416048	-1.14021	0.453692	0.00720885	14.014	30.9009	down	chr11:105875870-105877108	+	1239	pseudo		snurportin 1 pseudogene
Tcf7	No	21414	-0.874083	0.5456	6.24508e-06	91.5335	167.775	down	chr11:52252283-52283014	-	2695	protein-coding	mmu:21414	Tcf7 protein
Apobec3	No	80287	-0.713743	0.609736	0.00037459	65.3308	107.152	down	chr15:79892058-79918218	+	4615	protein-coding	mmu:80287	Apobec3 splice variant
Ube2c	No	68612	-0.710567	0.61108	5.47784e-12	362.587	593.36	down	chr2:164769929-164772902	+	931	protein-coding	mmu:68612	Ubiquitin-conjugating enzyme E2C
Fanca	No	14087	-0.855086	0.552832	6.66134e-15	190.441	344.49	down	chr8:123268244-123318651	-	5362	protein-coding	mmu:14087	Fanconi anemia, complementation group A
LOC108167676	No	NA	-0.971967	0.50981	1.65328e-07	38.6973	75.915	down	chr9:96905409-96906097	+	689	ncRNA
Loxl2	No	94352	-0.893577	0.538278	0.0333011	62.5538	116.219	down	chr14:69608692-69695834	+	5333	protein-coding	mmu:94352	Lysyl oxidase homolog 2
LOC108168989	No	NA	-1.24768	0.421126	0.0289964	12.054	28.6369	down	chr4:156212969-156215050	+	1919	ncRNA
Cfap126	No	75472	-0.988495	0.504003	0.0437601	18.0769	35.8765	down	chr1:171113741-171126967	+	1140	protein-coding	mmu:75472	Protein Flattop
Espl1	No	105988	-0.600366	0.659587	2.19738e-06	356.231	540.087	down	chr15:102296252-102324357	+	7016	protein-coding	mmu:105988	Espl1 protein
Mfap4	No	76293	-0.795632	0.576091	0.000133776	384.363	667.199	down	chr11:61485378-61488708	+	1655	protein-coding	mmu:76293	Microfibril-associated glycoprotein 4
Slc17a8	No	216227	0.694874	1.61874	0.0259797	61.4382	37.9505	up	chr10:89574020-89621249	-	4452	protein-coding	mmu:216227	Vesicular glutamate transporter 3
Oprm1	No	18390	1.57466	2.97866	0	123.675	41.5138	up	chr10:6758593-7038209	+	2778	protein-coding	mmu:18390	Mu opioid receptor mMOR-1R2
1700020I14Rik	No	NA	0.697916	1.62216	1.59872e-14	1848.79	1139.7	up	chr2:119594296-119600746	+	1551	ncRNA	mmu:66602	RIKEN cDNA 1700020I14 gene
P2ry1	No	18441	0.687263	1.61023	0.000329558	261.398	162.333	up	chr3:61002785-61008982	+	3899	protein-coding	mmu:18441	Purinergic receptor P2Y, G-protein coupled 1
Raver1	No	71766	-0.658038	0.63374	4.32987e-15	410.002	646.962	down	chr9:21074158-21091988	-	3450	protein-coding	mmu:71766	Ribonucleoprotein PTB-binding 1
Gm35170	No	102638659	1.41013	2.6576	0.017806	33.0484	12.4292	up	chr11:117594911-117639763	-	1625	lncRNA
Pole	No	18973	-0.61432	0.653238	1.81728e-06	497.396	761.437	down	chr5:110286319-110337468	+	7129	protein-coding	mmu:18973	DNA polymerase epsilon catalytic subunit A
Rrm2	No	20135	-0.617852	0.65164	5.44265e-08	986.789	1514.32	down	chr12:24708254-24714146	+	2180	protein-coding	mmu:20135	Ribonucleoside-diphosphate reductase subunit M2
Ipcef1	No	320495	0.588257	1.50343	0.000373832	347.362	231.043	up	chr10:6885779-7054958	-	6223	protein-coding	mmu:320495	Interactor protein for cytohesin exchange factors 1
Nos2	No	18126	-1.02768	0.490497	0.00846008	20.5098	41.8246	down	chr11:78920787-78960232	+	4164	protein-coding	mmu:18126	Nitric oxide synthase 2
Cebpd	No	12609	0.784403	1.72238	0.0212168	78.1925	45.3937	up	chr16:15887286-15889545	+	2260	protein-coding	mmu:12609	CCAAT/enhancer binding protein (C/EBP), delta
E2f2	No	242705	-0.85305	0.553613	0.00161784	113.95	205.838	down	chr4:136172274-136196057	+	4859	protein-coding	mmu:242705	Transcription factor E2F2
Celsr1	No	12614	-0.586349	0.666026	0.000128512	1907.3	2863.71	down	chr15:85898758-86034217	-	11352	protein-coding	mmu:12614	Cadherin EGF LAG seven-pass G-type receptor 1
Arhgef39	No	230098	-0.742053	0.597888	0.00201882	73.205	122.446	down	chr4:43496139-43508769	-	2352	protein-coding	mmu:230098	Rho guanine nucleotide exchange factor 39
Gabrg1	No	14405	0.807314	1.74995	4.11217e-05	513.281	293.307	up	chr5:70751047-70842617	-	4771	protein-coding	mmu:14405	GABA-A receptor gamma-1 subunit
Mat1a	No	11720	-1.74466	0.298404	0.024032	5.23426	17.5644	down	chr14:41105008-41124428	+	3486	protein-coding	mmu:11720	S-adenosylmethionine synthase isoform type-1
Tbx2	No	21385	-0.654847	0.635143	0.0427855	101.788	160.266	down	chr11:85832615-85841948	+	3562	protein-coding	mmu:21385	Putative uncharacterized protein
Grm3	No	108069	0.991025	1.9876	0	1354.15	681.293	up	chr5:9485236-9725352	-	3536	protein-coding	mmu:108069	Grm3 protein
Foxm1	No	14235	-0.78004	0.582351	2.84376e-08	548.272	941.487	down	chr6:128362994-128375886	+	4365	protein-coding	mmu:14235	Forkhead box protein M1
Gm14502	No	102636164	0.662486	1.58281	0.000706442	89.937	56.8175	up	chrX:8827972-8844932	-	6300	lncRNA
5730405O15Rik	No	70489	1.18407	2.27217	3.39388e-07	74.25	32.6724	up	chrX:13042015-13045295	+	887	ncRNA	mmu:70489	RIKEN cDNA 5730405O15 gene
Gm10146	No	100041500	0.832772	1.7811	0.000233681	122.09	68.5428	up	chr10:78393304-78393756	+	453	pseudo	mmu:100041500	LSM7 homolog, U6 small nuclear RNA associated pseudogene
Ppp2r5b	No	225849	-0.98807	0.504152	0.000271965	54.1775	107.473	down	NW_012132910.1:44684-52757	-	2708	protein-coding	mmu:225849	Putative uncharacterized protein
Synpo2l	No	68760	-1.8496	0.27747	0.0432966	2.99465	10.8188	down	chr14:20658945-20668354	-	4449	protein-coding	mmu:68760	Synaptopodin 2-like protein
Rpl39-ps	No	100503815	0.598885	1.51455	0.00172502	186.289	122.997	up	chr15:102634982-102635340	+	359	pseudo	mmu:100503815	ribosomal protein L39, pseudogene
Pcdhb19	No	93890	0.72627	1.65436	5.09706e-05	532.752	322.026	up	chr18:37496998-37501711	+	4714	protein-coding	mmu:93890	Putative uncharacterized protein
Gm20501	No	102635300	-0.657635	0.633916	2.80415e-06	121.733	192.04	down	chr7:141943704-141949712	-	4217	lncRNA
Uhrf1	No	18140	-0.648386	0.637994	9.57123e-10	823.75	1291.16	down	chr17:56303337-56323486	+	3570	protein-coding	mmu:18140	E3 ubiquitin-protein ligase UHRF1
Kcnk4	No	16528	0.921392	1.89394	0.000403731	52.4646	27.6966	up	chr19:6924866-6934772	-	3172	protein-coding	mmu:16528	Potassium channel subfamily K member 4
Zbtb37	No	240869	0.706356	1.63168	2.33147e-15	881.816	540.432	up	chr1:161008792-161034864	-	3950	protein-coding	mmu:240869	Protein Zbtb37
AW551984	No	244810	0.752321	1.6845	0.00192764	1647.64	978.114	up	chr9:39587396-39604774	-	4303	protein-coding	mmu:244810	Protein AW551984
Kcnj6	No	16522	0.853737	1.80718	0.0032507	69.5203	38.4645	up	NT_039634.4:631000-878250	-	3638	protein-coding	mmu:16522	G protein-activated inward rectifier potassium channel 2
Exo1	No	26909	-0.679963	0.624181	0.00777521	116.2	186.17	down	chr1:175880760-175911396	+	5506	protein-coding	mmu:26909	Exonuclease 1
Resp18	No	19711	0.690091	1.61338	2.00502e-07	182.177	112.912	up	chr1:75272197-75278458	-	750	protein-coding	mmu:19711	Regulated endocrine-specific protein 18 isoform c
LOC108167413	No	NA	-2.54241	0.171656	0.00351757	2.26572	13.2474	down	chr7:27678831-27690211	-	4654	lncRNA
Creb5	No	231991	-0.626735	0.64764	8.19021e-05	239.01	369.052	down	chr6:53287224-53700364	+	7872	protein-coding	mmu:231991	cAMP responsive element binding protein 5
Mybl2	No	17865	-0.80461	0.572517	0.00327073	161.996	282.962	down	chr2:163054324-163084688	+	4126	protein-coding	mmu:17865	Myb-related protein B
Mfsd4b4	No	213332	0.723672	1.65138	8.59875e-05	89.9173	54.4459	up	chr10:39892760-39899238	-	781	miscRNA
LOC105246707	No	NA	-1.01522	0.494753	0.0346324	14.6161	29.5523	down	chr1:132073785-132080176	+	5382	lncRNA
Smc2os	No	72648	2.29325	4.90159	0.0186357	10.8969	2.21518	up	chr4:52430284-52438964	-	626	ncRNA	mmu:72648	structural maintenance of chromosomes 2, opposite strand
Gm38585	No	102641931	1.06562	2.09306	0.00376009	71.2905	34.0551	up	chr17:32113837-32131492	+	4068	lncRNA
Cntnap5a	No	636808	0.619954	1.53683	3.33067e-15	978.573	636.746	up	chr1:115684502-116587323	+	11202	protein-coding	mmu:636808	Contactin-associated protein like 5-1
Gm21020	No	100534298	-0.656956	0.634215	0.00070789	62.0748	97.8823	down	chr5:45755851-45757541	-	1691	pseudo		SCAN domain containing 3 pseudogene
Zfp879	No	214779	0.629719	1.54726	0.012906	152.788	98.7437	up	chr11:50832031-50841552	-	2412	protein-coding	mmu:214779	9630041N07Rik protein
Ppm1j	No	71887	-1.0993	0.466742	0.00099757	25.0626	53.7083	down	chr3:104781056-104786018	+	2782	protein-coding	mmu:71887	Protein phosphatase 1J
Gm9866	No	636791	0.756585	1.68949	0.00316483	121.293	71.789	up	chr12:27140796-27160516	-	2087	ncRNA	mmu:636791	Putative uncharacterized protein
Ankrd34b	No	218440	1.00399	2.00555	0.000127093	77.1337	38.4552	up	chr13:92425642-92441658	+	4413	protein-coding	mmu:218440	Ankyrin repeat domain-containing protein 34B
Ak3l2-ps	No	635960	1.31755	2.49242	0.0293802	18.1924	7.29311	up	chr2:72633874-72635479	+	1606	pseudo		adenylate kinase 3-like 2, pseudogene
Ticrr	No	77011	-0.599443	0.660009	1.71408e-08	205.245	310.978	down	chr7:79660196-79698148	+	7199	protein-coding	mmu:77011	Putative uncharacterized protein
Kif18b	No	70218	-0.598962	0.660229	1.83392e-07	200.775	304.104	down	chr11:102905518-102925134	-	3582	protein-coding	mmu:70218	Kinesin-like protein KIF18B
Syt10	No	54526	0.777722	1.71442	1.83281e-09	136.452	79.5866	up	chr15:89773714-89841979	-	9278	protein-coding	mmu:54526	Synaptotagmin X
LOC108167628	No	NA	2.81922	7.0578	0.0369081	6.81063	0.956396	up	chr1:74281371-74283869	+	240	lncRNA
Lmbrd2	No	320506	0.676261	1.59799	6.67788e-12	1109.01	693.997	up	chr15:9140530-9197845	+	3473	protein-coding	mmu:320506	LMBR1 domain-containing protein 2
Tfap2c	No	21420	-0.801294	0.573834	2.14105e-09	241.135	420.225	down	chr2:172545679-172558622	+	2907	protein-coding	mmu:21420	Transcription factor AP-2 gamma
Hist1h3i	No	319153	2.01109	4.03086	0.0110782	16.4738	4.07939	up	chr13:21782915-21783397	-	483	protein-coding	mmu:319153	histone cluster 1, H3i
Gm33908	No	102636990	-0.965732	0.512018	0.00134961	22.7973	44.5338	down	chr15:44748470-44752079	+	1921	lncRNA
Angptl2	No	26360	-0.721659	0.6064	0.0121823	99.1661	163.539	down	chr2:33215951-33247725	+	3524	protein-coding	mmu:26360	Putative uncharacterized protein
LOC108169136	No	NA	-2.81066	0.14253	0.0394578	0.991369	7.01567	down	chr6:30547637-30550785	-	2057	lncRNA
Fam221b	No	242408	-2.17273	0.221791	0.0400009	2.79742	12.648	down	chr4:43659622-43668859	-	1763	protein-coding	mmu:242408	Protein FAM221B
Grin2c	No	14813	-0.699072	0.615968	0.000221401	83.6704	135.842	down	chr11:115249169-115267297	-	9704	protein-coding	mmu:14813	Grin2c protein
