# Supplementary material for: Preeclampsia promotes autism in offspring via maternal inflammation and fetal NFκB signaling
Source: Life Sci Alliance. 2023 Jun 8;6(8):e202301957. doi: 10.26508/lsa.202301957 (PMC10250690; doi:10.26508/lsa.202301957)
Supplement: Supplementary file 4 [file LSA-2023-01957_TableS4.xlsx]

## Sheet: sheet1
Table S4. The differentially expressed genes in the adult hippocampi
AccID	Gene Type	PE	Control	Log2FC	FDR	Style	PE_hip_1	PE_hip_2	PE_hip_3	PE_hip_4	Control_hip_1	Control_hip_2	Control_hip_3	Control_hip_4	KeggID	Description
Lpcat4	protein-coding	1077.5	1354.54	-0.330113	0.00453013	down	1316	1253	1127	925	1448	1228	1344	1081	mmu:99010	Lysophospholipid acyltransferase LPCAT4
Map4k5	protein-coding	891.777	641.709	0.474765	0	up	945	948	948	962	688	550	584	589	mmu:399510	Mitogen-activated protein kinase kinase kinase kinase 5
Kcnn2	protein-coding	714.924	864.452	-0.273996	0.0187992	down	724	761	746	814	887	798	787	770	mmu:140492	Small conductance calcium-activated potassium channel subfamily N member 2
Map4k3	protein-coding	1191.63	939.402	0.343124	0	up	1354	1285	1301	1154	1013	784	908	830	mmu:225028	Mitogen-activated protein kinase kinase kinase kinase 3
Tmem14c	protein-coding	333.472	266.012	0.326071	0.022605	up	359	385	359	323	322	199	267	220	mmu:66154	Transmembrane protein 14C, isoform CRA_b
Ccno	protein-coding	26.6376	53.4452	-1.00459	7.76594e-05	down	30	28	33	23	50	44	45	60	mmu:218630	Cyclin O
Scoc	protein-coding	3286.17	2571	0.354079	0	up	3536	3671	3595	3241	2634	2250	2534	2238	mmu:56367	Short coiled-coil protein
LOC102638374	protein-coding	401.965	559.728	-0.477654	5.7387e-10	down	483	421	448	368	572	534	549	448	mmu:102638374	uncharacterized LOC102638374
Gmfb	protein-coding	4559.51	3770.44	0.274146	9.37974e-09	up	5214	5182	4664	4443	4194	3108	3542	3358	mmu:63985	Glia maturation factor beta
Mesdc1	protein-coding	379.932	467.762	-0.300034	0.00357422	down	431	434	388	372	516	377	494	379	mmu:80889	MESDC1
Zfp414	protein-coding	289.101	375.872	-0.378667	2.2221e-06	down	318	303	333	281	427	327	374	292	mmu:328801	Zinc finger protein 414
Nus1	protein-coding	1897.37	1574.56	0.269055	6.67355e-12	up	2012	2136	1988	1966	1591	1400	1583	1339	mmu:52014	Dehydrodolichyl diphosphate syntase complex subunit Nus1
Fzd9	protein-coding	75.2402	117.797	-0.646725	0.00233242	down	90	79	85	68	156	100	94	97	mmu:14371	Frizzled-9
Lysmd3	protein-coding	325.878	240.067	0.440894	0.0052238	up	316	373	351	350	248	177	268	211	mmu:80289	LysM and putative peptidoglycan-binding domain-containing protein 3
Acvr1b	protein-coding	33.881	63.641	-0.909478	0.00128043	down	39	52	29	26	79	47	69	47	mmu:11479	Receptor protein serine/threonine kinase
Gm6212	pseudo	56.6108	88.5906	-0.646077	0.00927986	down	53	66	71	52	97	92	73	71		MCG140796
Ube2q2	protein-coding	1350.81	1093.57	0.304774	3.14377e-09	up	1395	1596	1426	1356	1102	1015	1042	943	mmu:109161	Ubiquitin-conjugating enzyme E2 Q2
LOC102631998	miscRNA	7.77096	19.5792	-1.33316	0.0342469	down	7	11	3	12	16	23	20	14	mmu:102631998	ras-related C3 botulinum toxin substrate 1-like
Gm5141	protein-coding	176.69	121.387	0.541608	0.0494053	up	166	174	220	192	150	100	113	97	mmu:380850	Protein Gm5141
Dennd6b	protein-coding	253.309	352.459	-0.476558	0.00229283	down	320	279	218	266	346	349	315	309	mmu:69440	Protein DENND6B
Rap2c	protein-coding	654.639	518.145	0.337343	9.85237e-05	up	741	721	702	635	501	424	496	517	mmu:72065	Ras-related protein Rap-2c
Sdpr	protein-coding	126.024	91.3738	0.463844	0.0384633	up	141	142	135	121	77	87	109	69	mmu:20324	Serum deprivation-response protein
Ipp	protein-coding	270.16	188.804	0.516925	8.01745e-07	up	297	334	272	254	212	142	176	181	mmu:16351	Actin-binding protein IPP
LOC102638702	lncRNA	62.3766	110.184	-0.820843	0.0291417	down	62	76	90	40	93	120	101	96	mmu:102638702	uncharacterized LOC102638702
Akirin1	protein-coding	1196.14	996.776	0.263047	0.000597015	up	1361	1358	1247	1151	1129	799	1013	824	mmu:68050	Akirin-1
Egfem1	protein-coding	279.656	377.519	-0.432896	7.88623e-09	down	300	285	320	288	372	361	362	320	mmu:75740	EGF-like and EMI domain-containing protein 1
Lcorl	protein-coding	530.79	389.507	0.446494	0.00832412	up	590	535	614	527	349	339	350	412	mmu:209707	Ligand-dependent nuclear receptor corepressor-like protein
Zfp788	protein-coding	972.807	766.237	0.344364	0.00185189	up	935	1101	1093	1021	792	676	689	716	mmu:67607	Protein Zfp788
Sox11	protein-coding	1304.5	1025.24	0.347542	0.0373937	up	1400	1374	1277	1506	1088	852	975	938	mmu:20666	SRY-box containing gene 11
Vdac3-ps1	pseudo	390.729	288.144	0.439382	0.0046874	up	414	458	456	345	292	219	278	291		voltage-dependent anion channel 3, pseudogene 1
Alg1	protein-coding	317.395	403.139	-0.344999	1.27056e-05	down	370	352	318	317	448	373	393	307	mmu:208211	Chitobiosyldiphosphodolichol beta-mannosyltransferase
Bbip1	protein-coding	494.106	396.002	0.319313	2.87512e-05	up	556	538	501	515	407	313	406	362	mmu:100503572	Protein Bbip1
Hspd1	protein-coding	2725.13	2220.25	0.295599	0.0413955	up	2659	3119	2862	2981	2294	1887	2223	1940	mmu:15510	60 kDa heat shock protein, mitochondrial
Rpl9	protein-coding	576.529	450.374	0.356272	1.14611e-05	up	657	679	602	531	449	370	440	429	mmu:20005	60S ribosomal protein L9
Gdap1	protein-coding	2936.4	2401.62	0.290041	1.25078e-09	up	3170	3171	3349	2856	2581	2030	2327	2099	mmu:14545	Ganglioside-induced differentiation-associated protein 1
Rabggtb	protein-coding	488.668	384.08	0.347448	0.000147403	up	514	527	565	481	441	319	388	304	mmu:19352	Geranylgeranyl transferase type-2 subunit beta
Nup62	protein-coding	479.714	605.74	-0.336526	5.20219e-06	down	558	516	511	466	665	480	618	521	mmu:18226	Nuclear pore glycoprotein p62
Ptprg	protein-coding	333.584	446.577	-0.420862	0.00108405	down	410	376	338	305	542	389	415	345	mmu:19270	Receptor-type tyrosine-protein phosphatase gamma
Stag2	protein-coding	2405.09	1989.57	0.273632	0.0441735	up	2446	2761	2522	2537	2148	1669	1738	1915	mmu:20843	Cohesin subunit SA-2
Impad1	protein-coding	3151.08	2454.96	0.360143	2.19949e-10	up	3342	3578	3548	3005	2435	2134	2363	2267	mmu:242291	Inositol monophosphatase 3
Mamld1	protein-coding	1299.21	1595.17	-0.296079	6.01505e-05	down	1348	1313	1452	1422	1710	1363	1545	1384	mmu:333639	Mamld1 protein
Serinc1	protein-coding	23390.4	18342.2	0.350754	3.79696e-14	up	25618	25933	26329	22140	19219	15435	18061	16235	mmu:56442	Axotomy induced glycoprotein 2
Vdac3	protein-coding	1539.34	1222.97	0.33192	1.95344e-12	up	1695	1737	1727	1427	1310	1039	1172	1079	mmu:22335	Voltage-dependent anion-selective channel protein 3
Rbm8a	protein-coding	682.161	551.674	0.306295	8.52883e-05	up	749	756	714	695	590	421	535	528	mmu:60365	RNA-binding protein 8A
Galnt7	protein-coding	330.836	250.017	0.404089	0.0112636	up	351	357	327	375	272	209	207	250	mmu:108150	Putative uncharacterized protein
LOC102637027	lncRNA	3.11206	13.0752	-2.07089	0.00427203	down	2	2	3	6	8	15	11	14	mmu:102637027	uncharacterized LOC102637027
Zfp81	protein-coding	560.49	436.564	0.360494	0.00362238	up	594	582	685	533	482	392	403	367	mmu:224694	Protein Zfp81
Bmi1	protein-coding	1457.65	1202.26	0.277892	0.00776767	up	1736	1476	1614	1404	1273	1022	1202	1027	mmu:12151	Polycomb complex protein BMI-1
AF357359	snoRNA	1305.68	841.229	0.634232	3.37508e-14	up	1369	1327	1448	1420	805	763	794	784	mmu:100303647	snoRNA AF357359
Snhg1	ncRNA	111.303	73.3781	0.601067	0.0284878	up	132	123	111	110	68	80	44	80	mmu:83673	small nucleolar RNA host gene 1
Mir686	ncRNA	279.168	361.817	-0.374131	0.0177833	down	352	283	292	267	388	307	389	281	mmu:751525	microRNA 686
Dhx36	protein-coding	2290.13	1853.79	0.304948	7.95695e-08	up	2538	2518	2502	2231	1802	1612	1760	1763	mmu:72162	Dhx36 protein
Pkia	protein-coding	3525.27	2910.14	0.276646	0	up	4051	3760	3749	3504	3164	2551	2764	2476	mmu:18767	cAMP-dependent protein kinase inhibitor alpha
Cpne3	protein-coding	554.293	450.223	0.300011	0.00371464	up	561	668	599	542	509	359	433	397	mmu:70568	Putative uncharacterized protein
2610002J02Rik	protein-coding	137.536	180.148	-0.389368	0.0470905	down	157	143	125	161	216	156	161	148	mmu:67513	Protein 2610002J02Rik
Eef1b2	protein-coding	886.506	730.409	0.279425	0.0247416	up	929	1049	917	894	746	568	766	665	mmu:55949	Elongation factor 1-beta
Zfp442	protein-coding	197.468	129.587	0.6077	0.00229067	up	179	204	232	225	140	119	104	123	mmu:668923	Protein Zfp442
Gm4944	protein-coding	294.93	197.682	0.577195	1.23274e-06	up	292	316	329	320	185	209	172	172	mmu:240038	Protein Gm4944
Abcb7	protein-coding	1640.21	1318.58	0.314893	0.000842249	up	1789	1883	1595	1738	1406	1114	1388	1062	mmu:11306	ATP-binding cassette sub-family B member 7, mitochondrial
Gm6206	pseudo	323.353	258.753	0.32153	0.0263351	up	352	322	351	353	267	255	223	225		ring finger and WD repeat domain 2 (Rfwd2) pseudogene
St13	protein-coding	3329.56	2717.38	0.293117	0.000207701	up	3366	3796	3431	3611	2843	2516	2570	2282	mmu:70356	Hsc70-interacting protein
G2e3	protein-coding	509.134	412.591	0.303335	0.0351278	up	501	578	551	542	380	385	416	362	mmu:217558	G2/M phase-specific E3 ubiquitin-protein ligase
Suco	protein-coding	451.27	336.782	0.422177	3.22199e-06	up	440	523	525	440	363	303	326	276	mmu:226551	AI848100 protein
Dnd1	protein-coding	7.96035	21.7799	-1.4521	0.0230739	down	6	12	7	9	15	20	17	28	mmu:213236	Dead end protein homolog 1
Slc30a3	protein-coding	1097.8	1466.46	-0.417717	0.00637961	down	1238	1227	1225	1008	1721	1121	1533	1178	mmu:22784	Zinc transporter 3
Mtus2	protein-coding	615.8	752.015	-0.2883	4.88283e-07	down	689	678	623	640	807	708	658	652	mmu:77521	Microtubule-associated tumor suppressor candidate 2 homolog
Abcb8	protein-coding	537.132	652.489	-0.280678	0.0147102	down	671	590	555	485	690	570	657	539	mmu:74610	ATP-binding cassette sub-family B member 8, mitochondrial
Tmem180	protein-coding	414.124	542.852	-0.390498	0.0308597	down	487	464	459	364	643	415	486	505	mmu:75146	Transmembrane protein 180
Hmgb1	protein-coding	1011.86	761.108	0.410835	2.59595e-07	up	1062	1157	1119	987	912	599	741	629	mmu:15289	High mobility group protein B1
Gm1673	protein-coding	38.7387	63.2798	-0.70797	0.0456249	down	45	37	56	28	78	44	64	54	mmu:381633	Neuropeptide-like protein C4orf48 homolog
Trove2	protein-coding	2483.74	1981.62	0.325829	0	up	2684	2696	2650	2573	2161	1687	1899	1714	mmu:20822	60 kDa SS-A/Ro ribonucleoprotein
Cisd2	protein-coding	761.049	625.677	0.28257	3.05503e-06	up	788	856	850	757	655	523	587	584	mmu:67006	CDGSH iron-sulfur domain-containing protein 2
TrnE	tRNA	128.852	66.9679	0.94417	1.82704e-09	up	136	123	154	136	77	42	70	64	mmu:17729	tRNA
Acd	protein-coding	359.966	433.104	-0.266853	0.0127689	down	392	416	409	324	464	410	401	354	mmu:497652	Adrenocortical dysplasia protein
Agps	protein-coding	1193.5	956.207	0.319799	1.56405e-08	up	1306	1301	1238	1250	923	844	915	896	mmu:228061	Alkyldihydroxyacetonephosphate synthase, peroxisomal
Elp4	protein-coding	332.601	263.016	0.338643	0.0440848	up	330	386	377	328	245	258	228	250	mmu:77766	Elongator complex protein 4
Hnrnpk	protein-coding	976.343	797.241	0.292372	1.70161e-05	up	1098	1071	1109	899	829	667	779	720	mmu:15387	Heterogeneous nuclear ribonucleoprotein K
Zfp52	protein-coding	211.351	134.238	0.654842	2.23089e-05	up	247	211	207	236	113	113	150	125	mmu:22710	Mszf75
Rdx	protein-coding	774.865	628.803	0.301336	0.0113815	up	746	911	816	833	677	538	593	557	mmu:19684	Radixin
Ap3s1	protein-coding	953.181	699.063	0.447328	2.6142e-07	up	1001	980	1123	963	775	567	674	618	mmu:11777	MCG3457, isoform CRA_b
Gm17068	pseudo	54.1632	92.4373	-0.771163	0.0081947	down	55	74	50	53	83	104	74	83		glyceraldehyde-3-phosphate dehydrogenase pseudogene
Exoc5	protein-coding	1679.95	1392.01	0.271247	0.000426541	up	1812	1888	1845	1636	1315	1306	1284	1296	mmu:105504	Exocyst complex component 5
Phospho2	protein-coding	591.686	480.555	0.30013	0.0272847	up	646	631	591	655	520	414	411	459	mmu:73373	Pyridoxal phosphate phosphatase PHOSPHO2
Rad17	protein-coding	457.087	370.951	0.301242	0.0357227	up	473	498	461	516	380	328	331	351	mmu:19356	RAD17 homolog (S. pombe)
Pnpla8	protein-coding	2981.66	2430.56	0.294826	4.09108e-09	up	3032	3348	3292	3057	2529	2103	2403	2101	mmu:67452	Calcium-independent phospholipase A2-gamma
Ireb2	protein-coding	2134.2	1706.01	0.323067	8.74019e-07	up	2290	2290	2421	2114	1669	1458	1722	1546	mmu:64602	Iron-responsive element-binding protein 2
Map1s	protein-coding	1521.67	1880.89	-0.305762	7.25296e-06	down	1857	1588	1589	1473	2103	1671	1773	1544	mmu:270058	Microtubule-associated protein 1S
Zfp458	protein-coding	712.736	578.328	0.301481	8.02824e-05	up	711	830	761	741	611	480	551	531	mmu:238690	Mszf59-2
Synm	protein-coding	1468.26	1206.71	0.283037	0.000100405	up	1603	1619	1531	1517	1231	1077	1182	1041	mmu:233335	Synm protein
Ube3a	protein-coding	2582.61	2083.66	0.309708	0.000113317	up	2565	2927	2894	2639	2059	1915	2044	1795	mmu:22215	Ubiquitin-protein ligase E3A
Fmo2	protein-coding	23.8763	7.67486	1.63737	0.0065729	up	30	38	16	19	8	4	10	7	mmu:55990	Dimethylaniline monooxygenase [N-oxide-forming] 2
Epb4.1l4a	protein-coding	169.605	122.871	0.465032	0.00527924	up	199	189	164	173	107	105	113	132	mmu:13824	Band 4.1-like protein 4A
Ppp1cb	protein-coding	8039.79	6538.73	0.298147	2.85216e-13	up	8745	8858	9037	7727	6931	5517	6423	5723	mmu:19046	Serine/threonine-protein phosphatase PP1-beta catalytic subunit
Sirt1	protein-coding	477.887	383.836	0.316182	9.72688e-05	up	544	497	503	496	442	354	331	320	mmu:93759	Sirt1 protein
Mir5121	ncRNA	1181.22	978.26	0.271989	1.23799e-06	up	1283	1355	1249	1163	1051	773	986	873	mmu:100628629	microRNA 5121
Serp1	protein-coding	923.958	745.303	0.31	2.34707e-06	up	1033	1102	957	864	729	693	716	654	mmu:28146	Putative uncharacterized protein
4930453N24Rik	protein-coding	795.799	657.486	0.275443	0.000326192	up	831	888	831	846	653	567	615	627	mmu:67609	Uncharacterized protein C3orf38 homolog
Gm18025	pseudo	3.21609	15.5155	-2.27033	0.00271627	down	2	6	6	0	12	16	9	20		Uncharacterized protein
LOC102632805	lncRNA	11.1947	1.74476	2.68172	0.00078726	up	18	10	10	10	0	0	0	6	mmu:102632805	uncharacterized LOC102632805
Uqcrfs1	protein-coding	798.949	660.392	0.274782	0.0349412	up	912	921	858	730	784	528	626	559	mmu:66694	Cytochrome b-c1 complex subunit Rieske, mitochondrial
Dbn1	protein-coding	4102.26	4927.32	-0.264383	0.000106137	down	4801	4670	4247	3843	5447	4377	4843	3916	mmu:56320	Drebrin
Cacna2d3	protein-coding	558.269	450.483	0.309489	0.00107293	up	658	589	638	504	473	405	429	386	mmu:12294	Voltage-dependent calcium channel subunit alpha-2/delta-3
Hsp90aa1	protein-coding	14555.9	10772.4	0.434262	6.80736e-05	up	14276	16327	15599	15861	11917	8594	10215	9838	mmu:15519	Hsp90aa1 protein
LOC102639555	protein-coding	35.4634	67.8607	-0.936246	0.000180196	down	39	46	34	33	74	71	45	64	mmu:102639555	serine/arginine repetitive matrix protein 3-like
LOC102634300	ncRNA	68.2353	104.814	-0.619247	0.00126027	down	67	76	75	73	100	113	94	85	mmu:102634300	uncharacterized LOC102634300
Alkbh8	protein-coding	913.012	726.907	0.328862	2.74196e-05	up	903	1076	1015	907	774	644	654	658	mmu:67667	Putative uncharacterized protein
Zdhhc2	protein-coding	997.748	809.328	0.301952	8.81168e-05	up	1107	1090	1138	932	805	705	841	688	mmu:70546	Palmitoyltransferase ZDHHC2
Ola1	protein-coding	1129.08	906.131	0.31735	0.0241633	up	1098	1321	1316	1090	952	761	864	827	mmu:67059	Obg-like ATPase 1
Ndufaf4	protein-coding	642.642	518.192	0.310529	5.58992e-07	up	701	689	666	686	514	451	491	485	mmu:68493	NADH dehydrogenase [ubiquinone] 1 alpha subcomplex assembly factor 4
Zfp874a	protein-coding	406.979	322.157	0.337193	5.86822e-05	up	455	433	419	430	333	253	332	293	mmu:238692	Protein Zfp874a
Phf6	protein-coding	800.752	632.798	0.339611	4.11893e-13	up	846	899	843	831	678	573	551	574	mmu:70998	PHD finger protein 6
Rgma	protein-coding	1149.07	1394.86	-0.27965	0.0207953	down	1290	1248	1297	1079	1605	1207	1395	1067	mmu:244058	Repulsive guidance molecule A
Lpgat1	protein-coding	6299.24	5169.7	0.285097	6.18178e-08	up	6922	7181	6824	6016	5146	4586	5337	4343	mmu:226856	Acyl-CoA:lysophosphatidylglycerol acyltransferase 1
Rxra	protein-coding	33.6321	58.5027	-0.798664	0.00413127	down	43	42	23	36	75	55	50	42	mmu:20181	Retinoid X receptor alpha
1500011B03Rik	ncRNA	934.946	1172.53	-0.326666	1.21701e-06	down	1034	1083	956	925	1364	956	1126	984	mmu:66236	Putative uncharacterized protein
Tmx3	protein-coding	1546.4	1227.24	0.333498	6.74561e-06	up	1555	1793	1623	1630	1311	1009	1162	1131	mmu:67988	Protein disulfide-isomerase TMX3
Acadl	protein-coding	713.447	578.385	0.302776	0.00282633	up	687	823	814	722	608	516	554	496	mmu:11363	Long-chain specific acyl-CoA dehydrogenase, mitochondrial
Gm16515	protein-coding	267.337	329.693	-0.302462	0.0154978	down	283	303	302	255	349	263	350	280	mmu:24083	Protein NATD1
Fabp5	protein-coding	796.178	655.793	0.279851	0.0116393	up	892	824	907	778	623	605	609	614	mmu:16592	Fatty acid-binding protein, epidermal
Cfl2	protein-coding	899.531	748.835	0.264525	0.000457625	up	933	995	1022	892	783	609	748	675	mmu:12632	Cofilin-2
Etaa1	protein-coding	303.93	242.82	0.323848	0.0327501	up	325	352	300	321	229	203	230	245	mmu:68145	Ewing's tumor-associated antigen 1 homolog
Tmed5	protein-coding	629.596	430.993	0.546763	7.21971e-05	up	650	741	709	593	444	293	471	413	mmu:73130	Transmembrane emp24 protein transport domain containing 5, isoform CRA_a
Zswim4	protein-coding	548.454	699.011	-0.349945	1.49928e-11	down	651	604	575	517	777	632	630	593	mmu:212168	Putative uncharacterized protein
Tmed7	protein-coding	2438.81	1885.99	0.370857	4.50195e-08	up	2586	2730	2737	2370	1918	1517	1843	1797	mmu:66676	Protein Tmed7
Zfp110	protein-coding	346.076	278.364	0.314113	0.00294757	up	350	388	396	344	273	239	264	266	mmu:65020	Neurotrophin receptor-interacting factor 1
Ldlr	protein-coding	468.142	587.191	-0.326883	0.0173275	down	586	511	514	396	596	531	581	497	mmu:16835	Low-density lipoprotein receptor
Fyttd1	protein-coding	1734.2	1436.68	0.271531	3.58935e-13	up	1874	1925	1788	1817	1481	1265	1334	1310	mmu:69823	UAP56-interacting factor
2610008E11Rik	protein-coding	1048.33	829.855	0.337165	0.000400679	up	1181	1090	1070	1131	822	803	727	753	mmu:72128	Protein 2610008E11Rik
Zfp597	protein-coding	599.696	446.085	0.426915	2.57787e-06	up	690	603	622	643	423	399	428	418	mmu:71063	Protein Zfp597
Dot1l	protein-coding	1185.36	1572.01	-0.407288	0.000323154	down	1377	1290	1171	1226	1582	1603	1460	1252	mmu:208266	Protein Dot1l
C230057M02Rik	unknown	636.258	815.001	-0.357189	6.97064e-07	down	697	686	652	680	784	775	782	710	mmu:319463	RIKEN cDNA C230057M02 gene
Phf21b	protein-coding	134.381	187.413	-0.479894	0.0225954	down	154	158	131	132	158	180	197	164	mmu:271305	Phf21b protein
Sypl	protein-coding	701.906	555.323	0.337951	0.000898194	up	697	791	805	704	545	465	564	508	mmu:19027	Synaptophysin-like protein 1
AA987161	protein-coding	475.78	362.097	0.393919	3.78576e-07	up	478	529	524	499	420	300	327	319	mmu:100416706	Protein AA987161
AI836003	protein-coding	215.743	292.083	-0.437069	7.46781e-06	down	280	226	222	196	299	268	274	255	mmu:239650	Coiled-coil domain-containing protein 184
Taok1	protein-coding	10366.9	8629.64	0.264614	1.59872e-14	up	11385	11857	10912	10172	8986	7224	8658	7575	mmu:216965	MCG124812
Xiap	protein-coding	2738.65	2199.86	0.316056	1.65467e-11	up	2999	3005	3091	2613	2194	1965	2128	1961	mmu:11798	E3 ubiquitin-protein ligase XIAP
Cox6a2	protein-coding	36.6495	74.6863	-1.02705	1.86852e-05	down	43	42	22	49	70	59	73	77	mmu:12862	Cytochrome c oxidase subunit 6A2, mitochondrial
Gm12715	pseudo	197.611	249.614	-0.337034	0.0412026	down	223	227	198	197	247	209	230	248	mmu:100039940	actin, gamma, cytoplasmic 1 pseudogene
Adam10	protein-coding	280.328	221.834	0.337635	0.0291838	up	271	297	333	294	231	202	207	193	mmu:11487	A disintegrin and metallopeptidase domain 10
Slc9a8	protein-coding	588.231	717.187	-0.285966	0.00697396	down	674	695	551	596	777	686	639	595	mmu:77031	Sodium/hydrogen exchanger 8
Dld	protein-coding	2141.12	1594.02	0.425698	1.68754e-14	up	2227	2335	2379	2198	1729	1281	1522	1465	mmu:13382	Dihydrolipoyl dehydrogenase, mitochondrial
Rxfp1	protein-coding	127.877	195.366	-0.611421	0.040092	down	135	113	137	158	164	195	208	162	mmu:381489	Relaxin receptor 1
Scamp3	protein-coding	686.854	839.15	-0.288925	0.000434429	down	796	675	752	708	939	752	802	672	mmu:24045	Secretory carrier-associated membrane protein 3
Gm14325	protein-coding	569.236	473.9	0.264446	0.00352148	up	570	641	620	598	478	411	443	444	mmu:329575	Protein Gm14325
Grp	protein-coding	312.379	416.091	-0.4136	1.95158e-07	down	388	331	310	307	473	343	399	355	mmu:225642	Gastrin-releasing peptide
Rpl15	protein-coding	686.548	565.366	0.280177	0.000789072	up	732	770	793	641	597	529	496	500	mmu:66480	60S ribosomal protein L15
Snx16	protein-coding	567.149	448.822	0.337582	0.00314404	up	564	672	598	588	439	366	465	413	mmu:74718	Sorting nexin-16
Padi2	protein-coding	198.651	269.265	-0.438788	1.08934e-05	down	216	197	242	193	287	237	271	219	mmu:18600	Padi2 protein
LOC100503295	pseudo	145.438	98.4218	0.563355	6.62955e-05	up	168	153	166	135	104	73	88	104		zinc finger protein pseudogene
Mnt	protein-coding	1018.64	1375.13	-0.432926	3.82436e-06	down	1147	1115	1194	904	1595	1240	1287	1073	mmu:17428	Max-binding protein MNT
Suz12	protein-coding	951.834	790.921	0.267176	0.0460058	up	1031	1129	923	985	896	645	711	727	mmu:52615	Polycomb protein Suz12
Mrps11	protein-coding	197.266	253.561	-0.362194	0.00909806	down	227	211	192	212	238	219	260	232	mmu:67994	Putative uncharacterized protein
Ccl28	protein-coding	204.998	80.707	1.34484	0.0155477	up	233	151	307	183	56	68	91	84	mmu:56838	C-C motif chemokine 28
Tceb1	protein-coding	1423.37	1155.36	0.300971	8.99281e-15	up	1548	1595	1444	1491	1161	1035	1122	1016	mmu:67923	Transcription elongation factor B polypeptide 1
Satb2	protein-coding	608.317	776.261	-0.351718	3.09412e-08	down	644	675	715	567	786	677	759	691	mmu:212712	DNA-binding protein SATB2
Cetn2	protein-coding	412.774	328.205	0.330756	0.00726962	up	427	489	448	401	331	271	364	269	mmu:26370	Centrin-2
Vma21	protein-coding	1280.82	895.462	0.516366	1.02596e-12	up	1380	1367	1452	1271	942	681	896	847	mmu:67048	Vacuolar ATPase assembly integral membrane protein Vma21
Gm2164	unknown	263.589	368.294	-0.48257	2.98476e-08	down	323	289	263	253	354	320	377	329	mmu:100039332	predicted gene 2164
Nipa2	protein-coding	538.499	427.409	0.333325	3.75674e-07	up	587	583	572	557	404	396	396	401	mmu:93790	Magnesium transporter NIPA2
Pdcd10	protein-coding	719.122	540.473	0.412015	0.000108733	up	688	850	822	712	603	450	526	459	mmu:56426	Programmed cell death protein 10
Cetn4	protein-coding	210.826	151.82	0.473696	0.00261398	up	202	256	235	208	176	115	133	148	mmu:207175	Centrin-4
Ubald1	protein-coding	606.488	848.097	-0.48375	0.00803548	down	698	744	565	590	995	673	906	640	mmu:207740	UBA-like domain-containing protein 1
Ppp1r2	protein-coding	1925.29	1453.13	0.405916	0	up	1987	2193	2175	1873	1598	1290	1347	1236	mmu:66849	MCG126099, isoform CRA_b
Sharpin	protein-coding	458.857	576.934	-0.330359	9.08622e-07	down	557	476	503	427	628	524	532	487	mmu:106025	Sharpin
Mir8095	ncRNA	30.8413	65.5666	-1.0881	0.00270123	down	29	32	31	39	54	81	60	49	mmu:102465887	microRNA mir-8095
Cnot7	protein-coding	1876.93	1517.03	0.30713	1.44319e-09	up	2137	2087	1974	1828	1473	1333	1557	1325	mmu:18983	CCR4-NOT transcription complex subunit 7
Bag4	protein-coding	2520.66	2044.52	0.302041	0	up	2791	2867	2634	2485	2151	1685	2022	1829	mmu:67384	BCL2-associated athanogene 4
C1ql2	protein-coding	883.101	1248.76	-0.499845	8.54178e-06	down	969	1051	998	766	1496	1033	1212	987	mmu:226359	Complement C1q-like protein 2
Med31	protein-coding	152.651	104.949	0.54055	0.00143055	up	163	150	165	172	120	92	87	96	mmu:67279	Mediator of RNA polymerase II transcription subunit 31
Rmnd5a	protein-coding	3762.84	3113.48	0.273293	6.62246e-11	up	4232	4083	3833	3920	3372	2594	3043	2713	mmu:68477	Protein RMD5 homolog A
Cspg5	protein-coding	3601.33	4329.3	-0.265605	2.20314e-05	down	4195	3929	3981	3307	4627	3807	4319	3549	mmu:29873	Chondroitin sulfate proteoglycan 5
Mael	protein-coding	11.1578	2.03015	2.45839	0.0250502	up	8	21	9	10	4	2	2	0	mmu:98558	Protein maelstrom homolog
Anks6	protein-coding	320.953	431.448	-0.426824	0.00534874	down	382	367	286	337	473	410	348	389	mmu:75691	Ankyrin repeat and SAM domain-containing protein 6
Rab18	protein-coding	2073.98	1683.46	0.30097	8.92486e-06	up	2159	2219	2404	2072	1785	1496	1534	1508	mmu:19330	Ras-related protein Rab-18
Ccdc43	protein-coding	451.805	345.007	0.389077	8.89506e-05	up	446	513	462	505	380	296	333	291	mmu:52715	Coiled-coil domain-containing protein 43
Pianp	protein-coding	1927.14	2315.78	-0.265037	0.000376555	down	2251	2071	2034	1883	2431	2003	2409	1877	mmu:319352	PILR alpha-associated neural protein
Ptpn4	protein-coding	4839.03	3867.39	0.323356	0	up	5182	5439	5173	4879	3988	3204	3776	3553	mmu:19258	Tyrosine-protein phosphatase non-receptor type 4
Dynlt3	protein-coding	2779.5	2139.9	0.377282	1.08037e-11	up	2793	3215	2957	2901	2229	1859	2114	1842	mmu:67117	Dynein light chain Tctex-type 3, isoform CRA_d
Rpl36al	protein-coding	300.038	231.189	0.37607	0.00868144	up	285	331	341	322	252	183	232	204	mmu:66483	ribosomal protein L36A-like
Cul3	protein-coding	3889.45	3182.45	0.28943	1.41354e-12	up	4280	4236	4399	3712	3421	2740	3043	2769	mmu:26554	Cullin-3
3110047P20Rik	protein-coding	92.5993	138.796	-0.583892	3.79689e-05	down	112	85	102	96	164	132	118	110	mmu:319807	NACHT and WD repeat domain-containing protein 2
Zfp938	protein-coding	534.892	411.007	0.380085	0.0172129	up	614	555	620	498	409	312	417	403	mmu:237411	Protein Zfp938
Hipk3	protein-coding	581.742	455.154	0.354026	1.21278e-07	up	643	636	634	573	445	370	454	436	mmu:15259	Homeodomain-interacting protein kinase 3
Hnmt	protein-coding	521.247	429.714	0.27859	0.0103574	up	554	587	599	489	425	377	392	414	mmu:140483	Histamine N-methyltransferase
Gm5881	pseudo	94.4999	156.176	-0.72479	0.0249694	down	103	105	88	107	148	167	110	156		calmodulin 2 pseudogene
Med25	protein-coding	1223.28	1491.43	-0.285935	0.000132805	down	1442	1345	1254	1191	1676	1339	1461	1154	mmu:75613	Mediator of RNA polymerase II transcription subunit 25
Snrpc	protein-coding	391.032	508.727	-0.379604	0.00132603	down	415	466	368	421	518	452	541	403	mmu:20630	U1 small nuclear ribonucleoprotein C
LOC102636929	lncRNA	0.946194	9.4917	-3.32646	0.00333573	down	0	1	2	1	16	8	11	2	mmu:102636929	uncharacterized LOC102636929
Fam73a	protein-coding	2684.77	2183.63	0.29807	8.75534e-11	up	2943	2993	3000	2545	2165	1988	2114	1919	mmu:215708	Protein FAM73A
2900097C17Rik	ncRNA	41166.8	31010.7	0.408714	2.11243e-06	up	45382	44123	48411	38110	32204	26877	31013	26492	mmu:347740	RIKEN cDNA 2900097C17 gene
Syde1	protein-coding	118.243	165.484	-0.484945	0.00100019	down	140	115	117	132	178	156	137	150	mmu:71709	MCG5982
S100a16	protein-coding	659.528	807.134	-0.291374	0.0395783	down	774	744	686	619	944	759	717	628	mmu:67860	Protein S100a16
Ddx3y	protein-coding	617.789	491.556	0.329757	0.00029221	up	635	703	631	667	468	429	492	451	mmu:26900	ATP-dependent RNA helicase DDX3Y
Sema6a	protein-coding	1130.31	1377.91	-0.285761	0.000396096	down	1240	1222	1232	1134	1526	1217	1270	1176	mmu:20358	Semaphorin-6A
Zfp942	protein-coding	611.977	444.494	0.461312	1.41409e-12	up	648	641	689	633	441	393	409	421	mmu:73233	Protein Zfp942
Ccdc47	protein-coding	2773.52	2250.99	0.301158	0.000127052	up	2750	3260	3099	2742	2381	1993	2206	1888	mmu:67163	Coiled-coil domain-containing protein 47
Tmem30a	protein-coding	8228.77	6167.78	0.415926	1.49516e-10	up	8999	9163	9280	7749	6223	5022	6229	5675	mmu:69981	Cell cycle control protein 50A
Cpox	protein-coding	1136.47	924.979	0.297069	0.00916593	up	1128	1274	1273	1175	1043	757	936	757	mmu:12892	Oxygen-dependent coproporphyrinogen-III oxidase, mitochondrial
Abcc10	protein-coding	152.184	210.343	-0.466931	3.95373e-05	down	162	157	152	177	239	187	180	186	mmu:224814	ATP-binding cassette, sub-family C (CFTR/MRP), member 10
Gm6984	ncRNA	298.733	191.927	0.638297	0.000127409	up	345	338	289	305	143	159	218	193		chromobox homolog 3 pseudogene
Zfp709	protein-coding	311.702	251.716	0.308373	0.0133039	up	334	351	338	309	267	202	221	254	mmu:236193	Protein Zfp709
Serpini1	protein-coding	4460.79	3407.84	0.388442	0	up	4858	4762	4807	4614	3528	2947	3244	3075	mmu:20713	Neuroserpin
Ctdspl	protein-coding	37.7725	61.7401	-0.708871	0.0314768	down	34	46	38	43	49	63	67	51	mmu:69274	CTD small phosphatase-like protein
Sat1	protein-coding	260.246	204.948	0.344619	0.0347679	up	284	271	311	246	197	181	220	171	mmu:20229	Diamine acetyltransferase 1
ND6	protein-coding	11040.3	8437.53	0.387892	2.5179e-06	up	11071	12491	11579	11951	8503	7348	8622	7217	mmu:17722	NADH-ubiquinone oxidoreductase chain 6
Snord118	snoRNA	8.61614	1.6166	2.41408	0.0475516	up	13	6	13	5	0	2	4	0	mmu:100216530	small nucleolar RNA, C/D box 118
Spock3	protein-coding	1360.18	1120.72	0.279377	0.000193934	up	1488	1552	1520	1260	1118	950	1153	986	mmu:72902	Putative uncharacterized protein
Lemd3	protein-coding	455.753	374.77	0.282248	0.00190011	up	513	505	477	453	368	301	373	362	mmu:380664	Inner nuclear membrane protein Man1
Gnptg	protein-coding	742.25	890.766	-0.263141	0.000232733	down	823	842	787	722	1044	790	804	726	mmu:214505	M6PR domain-containing protein 1
Impa1	protein-coding	828.871	682.389	0.280555	7.91408e-06	up	846	952	898	844	721	568	639	635	mmu:55980	Inositol monophosphatase 1
Fst	protein-coding	44.9373	20.9916	1.0981	0.000282904	up	52	61	41	39	25	10	18	26	mmu:14313	Follistatin
Pdlim7	protein-coding	233.191	290.891	-0.318964	0.0190548	down	280	266	225	227	311	274	291	220	mmu:67399	PDZ and LIM domain protein 7
Prkg1	protein-coding	645.555	526.441	0.294269	0.0426838	up	648	692	682	728	582	478	499	425	mmu:19091	cGMP-dependent protein kinase 1
Snora74a	snoRNA	139.282	268.239	-0.945516	0.000755598	down	181	163	121	132	349	249	179	237	mmu:436583	small nucleolar RNA, H/ACA box 74A
Gpm6a	protein-coding	537.11	385.355	0.479031	0.01264	up	611	659	530	501	466	264	351	375	mmu:234267	Neuronal membrane glycoprotein M6-a
Zfp952	protein-coding	283.528	220.039	0.365733	0.0138184	up	320	299	290	301	188	213	208	210	mmu:240067	Protein Zfp952
Cdkl2	protein-coding	490.1	386.591	0.342268	0.0342159	up	525	489	602	476	409	334	378	333	mmu:53886	Cyclin-dependent kinase-like 2 (CDC2-related kinase), isoform CRA_a
Srp19	protein-coding	329.424	264.272	0.317921	0.0078961	up	356	335	386	329	271	237	263	222	mmu:66384	Signal recognition particle 19 kDa protein
Acbd5	protein-coding	1808.5	1477.67	0.291472	8.47566e-05	up	1861	1953	2070	1835	1507	1322	1348	1362	mmu:74159	Acyl-CoA-binding domain-containing protein 5
Smarca5	protein-coding	2160.44	1762.48	0.293717	0.000150319	up	2169	2526	2234	2293	1815	1543	1661	1595	mmu:93762	Putative uncharacterized protein
Arhgap5	protein-coding	8235.9	6850.56	0.265705	2.51964e-08	up	8845	8829	8969	8510	6896	5893	6654	6250	mmu:11855	Rho GTPase activating protein 5
AU022252	protein-coding	388.408	466.486	-0.26426	0.0115469	down	469	455	379	361	513	399	455	391	mmu:230696	Uncharacterized protein C1orf50 homolog
Gmps	protein-coding	2729.08	2253.32	0.276362	0.00021987	up	2936	3213	2743	2773	2500	1812	2118	2055	mmu:229363	MCG6377, isoform CRA_a
Vbp1	protein-coding	751.353	531.061	0.500612	0	up	842	842	802	727	625	465	449	464	mmu:22327	Vbp1 protein
Azin1	protein-coding	1964.78	1430.73	0.457619	0	up	2136	2111	2087	2052	1518	1186	1458	1224	mmu:54375	Antizyme inhibitor 1
Hspa13	protein-coding	1572.64	1280.56	0.296412	7.7427e-13	up	1744	1778	1662	1540	1372	1034	1290	1125	mmu:110920	Stress 70 protein chaperone, microsome-associated, human homolog, isoform CRA_b
Rab10os	ncRNA	139.418	192.556	-0.465859	0.000154026	down	144	148	145	157	230	174	162	161	mmu:74173	Putative uncharacterized protein
Gm6399	pseudo	23.9205	53.9007	-1.17205	0.00285442	down	29	24	22	27	55	69	42	36		dephospho-CoA kinase domain containing pseudogene
Rnu1b6	snRNA	14.2586	35.056	-1.29782	4.39567e-05	down	14	17	17	13	44	30	22	36	mmu:19847	U1b6 small nuclear RNA
Dab1	protein-coding	224.199	340.773	-0.604027	0.000532881	down	239	210	267	239	294	336	342	299	mmu:13131	Disabled homolog 1 (Drosophila), isoform CRA_a
Dr1	protein-coding	1260.61	1013.32	0.315037	0.0079182	up	1382	1357	1445	1204	1013	796	1060	935	mmu:13486	Putative uncharacterized protein
Ube2w	protein-coding	2224.99	1793.04	0.311391	2.41379e-10	up	2405	2645	2305	2163	1853	1508	1784	1592	mmu:66799	Ubiquitin-conjugating enzyme E2 W
Pced1a	protein-coding	512.691	632.033	-0.301912	3.39574e-05	down	536	544	569	538	658	579	554	579	mmu:319513	PC-esterase domain-containing protein 1A
Iglon5	protein-coding	529.301	652.147	-0.301108	0.0314092	down	596	566	635	468	665	599	658	529	mmu:210094	IgLON family member 5
Fut9	protein-coding	4054.09	3361.41	0.270312	0.0449845	up	4349	4228	4632	4095	3433	2715	3454	3027	mmu:14348	Alpha-(1,3)-fucosyltransferase 9
B230118H07Rik	protein-coding	375.923	309.664	0.279731	0.0179823	up	381	442	419	365	320	282	317	246	mmu:68170	Protein B230118H07Rik
Ube2ql1	protein-coding	3819.07	4748.34	-0.314203	0.000153894	down	4139	4382	3717	4070	5106	4262	4816	3712	mmu:76980	Ubiquitin-conjugating enzyme E2Q-like protein 1
Rbfox3	protein-coding	4582.65	5612.82	-0.292544	4.65723e-06	down	5134	5031	5134	4301	6078	4727	5726	4625	mmu:52897	RNA-binding protein fox-1 homolog 3
Ube2n	protein-coding	1841.18	1529.15	0.267901	0	up	2024	2119	1957	1775	1551	1347	1493	1348	mmu:93765	Ubiquitin-conjugating enzyme E2N
Dnajb9	protein-coding	1133.35	929.993	0.285304	0.000924775	up	1161	1219	1274	1181	1037	749	906	814	mmu:27362	DnaJ homolog subfamily B member 9
Nae1	protein-coding	612.727	482.385	0.345058	0.000714941	up	667	683	671	598	480	397	431	496	mmu:234664	NEDD8-activating enzyme E1 regulatory subunit
Sema4a	protein-coding	213.235	274.234	-0.362964	0.00893028	down	278	228	222	186	290	251	249	240	mmu:20351	Semaphorin-4A
Tm9sf3	protein-coding	4404.19	3485.6	0.337467	0.000216465	up	4729	4814	5129	4155	3405	3051	3318	3274	mmu:107358	Putative uncharacterized protein
Selt	protein-coding	3341.37	2775.34	0.267777	1.04139e-13	up	3769	3691	3628	3201	2873	2349	2728	2476	mmu:69227	Selenoprotein T
Rbms1	protein-coding	322.463	245.054	0.396034	0.000362137	up	386	340	361	293	234	218	229	235	mmu:56878	RNA-binding motif, single-stranded-interacting protein 1
Cbfa2t2-ps1	pseudo	98.1487	133.707	-0.446032	0.0439973	down	110	103	122	85	159	119	127	101		core-binding factor, runt domain, alpha subunit 2; translocated to, (human), pseudogene 1
Sp2	protein-coding	425.491	529.242	-0.314799	0.0155749	down	430	455	489	441	591	493	522	392	mmu:78912	Sp2 transcription factor
Trnt1	protein-coding	703.409	558.833	0.331945	0.0011156	up	708	802	751	741	525	515	514	533	mmu:70047	CCA tRNA nucleotidyltransferase 1, mitochondrial
Cbfb	protein-coding	481.793	364.152	0.403871	0.00174105	up	477	517	529	530	357	354	310	340	mmu:12400	Core-binding factor subunit beta
Mmgt1	protein-coding	756.154	582.541	0.37632	2.0552e-06	up	743	920	801	767	612	514	554	509	mmu:236792	Membrane magnesium transporter 1
Dvl2	protein-coding	289.587	375.372	-0.374326	0.0419288	down	354	302	296	286	367	388	357	295	mmu:13543	Dishevelled 2, dsh homolog (Drosophila)
Atp6ap2	protein-coding	2607.54	2149.8	0.278484	4.13057e-07	up	2821	3096	2679	2557	2207	1799	2114	1952	mmu:70495	Renin/prorenin receptor
Fam168a	protein-coding	446.249	628.612	-0.49432	0.00020191	down	489	490	541	390	668	623	612	464	mmu:319604	Family with sequence similarity 168, member A
Arxes2	protein-coding	244.708	149.972	0.706368	3.41172e-09	up	231	267	266	278	148	139	133	141	mmu:76976	adipocyte-related X-chromosome expressed sequence 2
Tbca	protein-coding	240.223	162.505	0.56389	5.69202e-07	up	240	265	254	265	167	138	136	167	mmu:21371	Tubulin-specific chaperone A
Fbxl12	protein-coding	266.735	330.119	-0.307576	0.0133343	down	295	288	282	274	327	327	327	258	mmu:30843	F-box/LRR-repeat protein 12
Fam120c	protein-coding	255.849	361.581	-0.499025	1.16018e-08	down	287	280	283	244	434	298	318	316	mmu:207375	Family with sequence similarity 120, member C
Cort	protein-coding	69.8003	128.463	-0.880049	0.0400665	down	69	85	86	59	127	78	163	116	mmu:12854	Cortistatin
Ufm1	protein-coding	1334.88	1108.42	0.268198	2.60905e-08	up	1431	1507	1434	1332	1131	918	1140	976	mmu:67890	Ubiquitin-fold modifier 1
Fam126b	protein-coding	4336.86	3496.45	0.310758	2.21704e-09	up	4581	4661	4757	4508	3595	3016	3584	2951	mmu:213056	Protein FAM126B
Sema3c	protein-coding	695.358	499.219	0.478082	0	up	769	784	775	647	519	476	486	396	mmu:20348	Semaphorin-3C
Gm20754	ncRNA	148.874	225.655	-0.600032	2.12491e-06	down	163	179	150	145	226	232	185	201	mmu:626082	predicted gene, 20754
Chpt1	protein-coding	1099.79	770.534	0.513304	2.33147e-15	up	1157	1157	1185	1190	839	631	716	712	mmu:212862	Cholinephosphotransferase 1
Hs3st1	protein-coding	277.345	353.933	-0.351796	0.0072595	down	253	349	303	280	380	331	325	295	mmu:15476	Heparan sulfate glucosamine 3-O-sulfotransferase 1
Zfp850	protein-coding	240.888	185.566	0.376428	0.013169	up	237	259	258	272	175	164	182	173	mmu:100043772	Protein Zfp850
Rpl10a	protein-coding	121.896	171.335	-0.491164	0.00390257	down	155	133	120	114	175	176	167	126	mmu:19896	60S ribosomal protein L10a
Dpy19l4	protein-coding	1035.41	822.299	0.332472	3.80744e-08	up	1064	1102	1176	1075	858	715	798	719	mmu:381510	Probable C-mannosyltransferase DPY19L4
Ogn	protein-coding	113.183	69.219	0.709413	0.000999807	up	141	130	110	104	89	42	59	72	mmu:18295	Osteoglycin
Unc5c	protein-coding	288.863	372.708	-0.367661	7.58853e-05	down	307	282	335	307	420	342	340	303	mmu:22253	Netrin receptor UNC5C
Arid1b	protein-coding	282.764	390.29	-0.464949	7.97303e-09	down	302	305	326	275	448	316	350	357	mmu:239985	Protein Arid1b
Gng10	protein-coding	546.436	439.461	0.314317	6.91442e-06	up	656	604	551	527	460	396	415	380	mmu:14700	Guanine nucleotide-binding protein G(I)/G(S)/G(O) subunit gamma-10
Sumo1	protein-coding	1035.94	800.393	0.372165	1.45143e-06	up	1077	1107	1179	1058	774	683	792	748	mmu:22218	Small ubiquitin-related modifier 1
Gpr173	protein-coding	316.039	382.319	-0.274674	0.0294585	down	365	331	370	286	390	356	364	325	mmu:70771	Probable G-protein coupled receptor 173
A730017C20Rik	protein-coding	509.334	614.274	-0.270272	3.8027e-05	down	580	552	544	501	706	557	549	505	mmu:225583	Protein A730017C20Rik
LOC102635359	lncRNA	10.7239	29.0336	-1.43689	0.000104557	down	11	14	12	9	29	29	18	32	mmu:102635359	uncharacterized LOC102635359
Uhrf2	protein-coding	403.278	300.721	0.423348	0.00125443	up	413	460	400	447	361	237	267	271	mmu:109113	E3 ubiquitin-protein ligase UHRF2
Gnpnat1	protein-coding	235.862	160.532	0.555081	0.000263924	up	258	229	279	240	179	124	135	165	mmu:54342	Putative uncharacterized protein
Ppp4r2	protein-coding	1558.59	1271.15	0.29411	0	up	1689	1756	1653	1562	1293	1077	1282	1122	mmu:232314	Ppp4r2 protein
Gyk	protein-coding	718.855	580.284	0.308943	0.00103971	up	764	784	819	704	552	520	534	562	mmu:14933	Glycerol kinase
Tmem170b	protein-coding	4448.43	3652.03	0.284599	0	up	4842	4791	4822	4539	3751	3215	3542	3205	mmu:621976	Transmembrane protein 170B
Hcfc1r1	protein-coding	530.725	665.921	-0.327388	0.00357475	down	503	590	625	546	761	582	634	537	mmu:353502	Host cell factor C1 regulator 1
Klhl11	protein-coding	2729.29	2257.72	0.27366	5.09149e-10	up	3079	3008	2760	2812	2393	1864	2211	2022	mmu:217194	Kelch-like 11 (Drosophila)
Samd9l	protein-coding	124.797	77.0688	0.69537	0.00994211	up	137	167	130	102	55	77	85	69	mmu:209086	Sterile alpha motif domain-containing protein 9-like
Nadk2	protein-coding	1066.09	885.257	0.268156	3.82432e-05	up	1088	1193	1157	1112	928	750	819	826	mmu:68646	NAD kinase 2, mitochondrial
Gpbp1	protein-coding	2330.68	1898.46	0.295918	4.6466e-08	up	2420	2624	2467	2438	2018	1546	1875	1702	mmu:73274	Vasculin
Zfp191	protein-coding	1246.13	1025.16	0.281601	0.00534461	up	1257	1416	1331	1314	1054	862	938	989	mmu:59057	Zinc finger protein 24
Rab39b	protein-coding	1552.04	1255.78	0.305579	0.00614793	up	1592	1713	1799	1525	1318	1036	1327	1048	mmu:67790	RAB39B, member RAS oncogene family
Rab27b	protein-coding	1458.93	1200.11	0.281741	0.00230558	up	1673	1619	1649	1305	1252	1014	1209	1038	mmu:80718	Rab27b protein
Smim15	protein-coding	627.115	471.15	0.412543	9.16471e-10	up	687	674	681	636	503	356	478	436	mmu:75616	Small integral membrane protein 15
Mut	protein-coding	953.968	740.659	0.365131	1.08649e-06	up	988	1147	1019	926	803	591	704	688	mmu:17850	Methylmalonyl-CoA mutase, mitochondrial
Creb1	protein-coding	2149.83	1696.68	0.341509	0.0200537	up	2180	2322	2256	2403	1786	1336	1673	1582	mmu:12912	Cyclic AMP-responsive element-binding protein 1
Plekhn1	protein-coding	84.2242	120.583	-0.517721	0.00876847	down	76	88	93	101	112	113	120	106	mmu:231002	Probable pleckstrin homology domain-containing family N member 1
Cers6	protein-coding	496.194	636.303	-0.358807	0.000586675	down	543	534	557	486	633	629	634	493	mmu:241447	Ceramide synthase 6
Slc35f1	protein-coding	182.755	238.578	-0.384549	0.0281365	down	222	229	168	165	253	232	210	201	mmu:215085	Solute carrier family 35 member F1
Zfp758	protein-coding	451.676	335.182	0.430343	0.0101608	up	445	466	538	476	313	289	321	329	mmu:224598	Protein Zfp758
Cnbp	protein-coding	3970.17	3248.39	0.289478	2.52021e-14	up	4349	4402	4366	3854	3585	2676	3082	2890	mmu:12785	Cellular nucleic acid-binding protein
Zfp759	protein-coding	310.41	213.751	0.538243	3.61578e-08	up	316	356	309	343	211	179	200	210	mmu:268670	Protein Zfp759
Emc10	protein-coding	2217.06	2836.49	-0.355456	0.000519351	down	2478	2456	2362	2181	3365	2510	2732	2129	mmu:69683	ER membrane protein complex subunit 10
Ankrd24	protein-coding	406.62	490.141	-0.269518	0.00213022	down	496	417	407	417	508	435	471	427	mmu:70615	Ankyrin repeat domain-containing protein 24
Zfp322a	protein-coding	1148.98	842.839	0.447023	0.000206007	up	1131	1238	1246	1280	786	762	806	795	mmu:218100	Zinc finger protein 322
Kap	protein-coding	340.64	16.524	4.36561	0.00501599	up	901	547	30	24	12	21	13	15	mmu:16483	Kidney androgen-regulated protein
Cdc73	protein-coding	542.431	444.855	0.286103	0.000143027	up	553	620	600	544	512	380	404	382	mmu:214498	Parafibromin
Tbrg4	protein-coding	488.166	590.86	-0.275445	0.047583	down	580	506	532	469	576	571	539	525	mmu:21379	Protein TBRG4
Lmbrd2	protein-coding	2301.82	1916.3	0.264447	5.54855e-11	up	2593	2484	2514	2247	2039	1594	1824	1746	mmu:320506	LMBR1 domain-containing protein 2
Mfsd7b	protein-coding	272.548	336.596	-0.304506	0.0190759	down	284	302	288	289	314	317	322	305	mmu:226844	Feline leukemia virus subgroup C receptor-related protein 1
Tbc1d4	protein-coding	309.19	240.624	0.361711	0.0305619	up	336	362	299	324	257	209	251	190	mmu:210789	TBC1 domain family member 4
Vcp-rs	pseudo	751.374	585.789	0.35915	1.74281e-05	up	779	846	876	711	669	529	527	484		valosin containing protein, related sequence
Taf13	protein-coding	228.571	174.401	0.390228	0.0342381	up	251	257	226	242	163	129	190	171	mmu:99730	Transcription initiation factor TFIID subunit 13
P2rx7	protein-coding	252.242	319.656	-0.341712	0.0110318	down	269	292	246	270	311	308	281	295	mmu:18439	P2X purinoceptor 7
Fnip1	protein-coding	2488.8	2070.62	0.26539	1.91425e-06	up	2531	2897	2620	2580	2271	1787	1939	1798	mmu:216742	Folliculin-interacting protein 1
Ncbp2	protein-coding	724.374	564.831	0.358917	1.81426e-08	up	729	837	763	763	586	476	544	515	mmu:68092	Nuclear cap-binding protein subunit 2
Srsf1	protein-coding	3749.16	3090.03	0.278946	1.88667e-05	up	3847	4311	3829	4014	3219	2711	2911	2762	mmu:110809	Serine/arginine-rich-splicing factor 1
Wtap	protein-coding	997.709	820.867	0.281471	0.00185895	up	1043	1128	1072	1018	770	723	783	791	mmu:60532	MCG16685, isoform CRA_d
Gm6363	pseudo	143.606	104.879	0.453394	0.0278077	up	136	163	153	160	111	77	102	104		heterogeneous nuclear ribonucleoprotein A3 pseudogene
Calb1	protein-coding	2255.93	1771.12	0.349056	2.3892e-13	up	2499	2509	2505	2135	1828	1476	1796	1557	mmu:12307	Calbindin
Cd24a	protein-coding	237.16	167.023	0.505814	0.0190752	up	292	271	234	219	217	121	140	155	mmu:12484	Signal transducer CD24
