# Supplementary material for: Preeclampsia promotes autism in offspring via maternal inflammation and fetal NFκB signaling
Source: Life Sci Alliance. 2023 Jun 8;6(8):e202301957. doi: 10.26508/lsa.202301957 (PMC10250690; doi:10.26508/lsa.202301957)
Supplement: Supplementary file 5 [file LSA-2023-01957_TableS5.xlsx]

## Sheet: DownGO_Result
Table S5. GO analyseis of DEG in the adult hippocampi
GOID	GOTerm	DifGene	AllDifGene	GeneInGO	AllGene	P-Value	FDR	Enrichment	(-log10P)
GO:0035282	segmentation	2	80	3	22483	3.74234e-05	0.0135099	187.358	4.42686
GO:0007166	cell surface receptor signaling pathway	5	80	138	22483	0.000134609	0.0242969	10.1825	3.87093
GO:0007420	brain development	5	80	171	22483	0.000364102	0.0438136	8.21747	3.43878
GO:0007275	multicellular organismal development	11	80	989	22483	0.000734788	0.055849	3.1258	3.13384
GO:0007399	nervous system development	6	80	328	22483	0.00111855	0.055849	5.14093	2.95134
GO:0071526	semaphorin-plexin signaling pathway	2	80	17	22483	0.00164251	0.055849	33.0632	2.78449
GO:0046513	ceramide biosynthetic process	2	80	20	22483	0.00227886	0.055849	28.1038	2.64228
GO:0016571	histone methylation	2	80	25	22483	0.003557	0.055849	22.483	2.44892
GO:0060381	positive regulation of single-stranded telomeric DNA binding	1	80	1	22483	0.00355824	0.055849	281.038	2.44876
GO:0044340	canonical Wnt signaling pathway involved in regulation of cell proliferation	1	80	1	22483	0.00355824	0.055849	281.038	2.44876
GO:0051050	positive regulation of transport	1	80	1	22483	0.00355824	0.055849	281.038	2.44876
GO:0002292	T cell differentiation involved in immune response	1	80	1	22483	0.00355824	0.055849	281.038	2.44876
GO:0070230	positive regulation of lymphocyte apoptotic process	1	80	1	22483	0.00355824	0.055849	281.038	2.44876
GO:0010312	detoxification of zinc ion	1	80	1	22483	0.00355824	0.055849	281.038	2.44876
GO:0097037	heme export	1	80	1	22483	0.00355824	0.055849	281.038	2.44876
GO:0035563	positive regulation of chromatin binding	1	80	1	22483	0.00355824	0.055849	281.038	2.44876
GO:0016256	N-glycan processing to lysosome	1	80	1	22483	0.00355824	0.055849	281.038	2.44876
GO:2001178	positive regulation of mediator complex assembly	1	80	1	22483	0.00355824	0.055849	281.038	2.44876
GO:0021813	cell-cell adhesion involved in neuronal-glial interactions involved in cerebral cortex radial glia guided migration	1	80	1	22483	0.00355824	0.055849	281.038	2.44876
GO:0060658	nipple morphogenesis	1	80	1	22483	0.00355824	0.055849	281.038	2.44876
GO:2000677	regulation of transcription regulatory region DNA binding	1	80	1	22483	0.00355824	0.055849	281.038	2.44876
GO:0044254	multicellular organismal protein catabolic process	1	80	1	22483	0.00355824	0.055849	281.038	2.44876
GO:2000348	regulation of CD40 signaling pathway	1	80	1	22483	0.00355824	0.055849	281.038	2.44876
GO:0007569	cell aging	2	80	28	22483	0.00445098	0.0669501	20.0741	2.35154
GO:0001764	neuron migration	3	80	109	22483	0.00694785	0.0712372	7.73498	2.15815
GO:0032202	telomere assembly	1	80	2	22483	0.00710398	0.0712372	140.519	2.1485
GO:0010899	regulation of phosphatidylcholine catabolic process	1	80	2	22483	0.00710398	0.0712372	140.519	2.1485
GO:0043132	NAD transport	1	80	2	22483	0.00710398	0.0712372	140.519	2.1485
GO:0046931	pore complex assembly	1	80	2	22483	0.00710398	0.0712372	140.519	2.1485
GO:0021589	cerebellum structural organization	1	80	2	22483	0.00710398	0.0712372	140.519	2.1485
GO:0006649	phospholipid transfer to membrane	1	80	2	22483	0.00710398	0.0712372	140.519	2.1485
GO:0051495	positive regulation of cytoskeleton organization	1	80	2	22483	0.00710398	0.0712372	140.519	2.1485
GO:0060427	lung connective tissue development	1	80	2	22483	0.00710398	0.0712372	140.519	2.1485
GO:0060965	negative regulation of gene silencing by miRNA	1	80	2	22483	0.00710398	0.0712372	140.519	2.1485
GO:1901165	positive regulation of trophoblast cell migration	1	80	2	22483	0.00710398	0.0712372	140.519	2.1485
GO:0060978	angiogenesis involved in coronary vascular morphogenesis	1	80	2	22483	0.00710398	0.0712372	140.519	2.1485
GO:0030154	cell differentiation	7	80	666	22483	0.00952591	0.071659	2.95385	2.02109
GO:0070508	cholesterol import	1	80	3	22483	0.0106373	0.071659	93.6792	1.97317
GO:0021535	cell migration in hindbrain	1	80	3	22483	0.0106373	0.071659	93.6792	1.97317
GO:0010644	cell communication by electrical coupling	1	80	3	22483	0.0106373	0.071659	93.6792	1.97317
GO:0010643	cell communication by chemical coupling	1	80	3	22483	0.0106373	0.071659	93.6792	1.97317
GO:0036297	interstrand cross-link repair	1	80	3	22483	0.0106373	0.071659	93.6792	1.97317
GO:0032119	sequestering of zinc ion	1	80	3	22483	0.0106373	0.071659	93.6792	1.97317
GO:0097039	protein linear polyubiquitination	1	80	3	22483	0.0106373	0.071659	93.6792	1.97317
GO:0050717	positive regulation of interleukin-1 alpha secretion	1	80	3	22483	0.0106373	0.071659	93.6792	1.97317
GO:0021942	radial glia guided migration of Purkinje cell	1	80	3	22483	0.0106373	0.071659	93.6792	1.97317
GO:0097477	lateral motor column neuron migration	1	80	3	22483	0.0106373	0.071659	93.6792	1.97317
GO:0045919	positive regulation of cytolysis	1	80	3	22483	0.0106373	0.071659	93.6792	1.97317
GO:0001934	positive regulation of protein phosphorylation	3	80	134	22483	0.0121813	0.071659	6.29188	1.91431
GO:0007005	mitochondrion organization	2	80	47	22483	0.0121858	0.071659	11.959	1.91415
GO:0006812	cation transport	3	80	135	22483	0.0124267	0.071659	6.24528	1.90564
GO:0042159	lipoprotein catabolic process	1	80	4	22483	0.0141581	0.071659	70.2594	1.84899
GO:0048144	fibroblast proliferation	1	80	4	22483	0.0141581	0.071659	70.2594	1.84899
GO:0061088	regulation of sequestering of zinc ion	1	80	4	22483	0.0141581	0.071659	70.2594	1.84899
GO:0045187	regulation of circadian sleep/wake cycle, sleep	1	80	4	22483	0.0141581	0.071659	70.2594	1.84899
GO:0001845	phagolysosome assembly	1	80	4	22483	0.0141581	0.071659	70.2594	1.84899
GO:0022007	convergent extension involved in neural plate elongation	1	80	4	22483	0.0141581	0.071659	70.2594	1.84899
GO:0060528	secretory columnal luminar epithelial cell differentiation involved in prostate glandular acinus development	1	80	4	22483	0.0141581	0.071659	70.2594	1.84899
GO:0016233	telomere capping	1	80	4	22483	0.0141581	0.071659	70.2594	1.84899
GO:0038007	netrin-activated signaling pathway	1	80	4	22483	0.0141581	0.071659	70.2594	1.84899
GO:0010803	regulation of tumor necrosis factor-mediated signaling pathway	1	80	4	22483	0.0141581	0.071659	70.2594	1.84899
GO:0000395	mRNA 5'-splice site recognition	1	80	4	22483	0.0141581	0.071659	70.2594	1.84899
GO:0032507	maintenance of protein location in cell	1	80	4	22483	0.0141581	0.071659	70.2594	1.84899
GO:0006900	membrane budding	1	80	4	22483	0.0141581	0.071659	70.2594	1.84899
GO:0008219	cell death	2	80	51	22483	0.0142418	0.071659	11.0211	1.84643
GO:0051259	protein oligomerization	2	80	51	22483	0.0142418	0.071659	11.0211	1.84643
GO:0032526	response to retinoic acid	2	80	52	22483	0.0147777	0.071659	10.8091	1.83039
GO:0048704	embryonic skeletal system morphogenesis	2	80	54	22483	0.0158751	0.071659	10.4088	1.79928
GO:0003007	heart morphogenesis	2	80	54	22483	0.0158751	0.071659	10.4088	1.79928
GO:0001701	in utero embryonic development	4	80	273	22483	0.0163681	0.071659	4.11777	1.786
GO:0051592	response to calcium ion	2	80	56	22483	0.0170065	0.071659	10.0371	1.76939
GO:0051645	Golgi localization	1	80	5	22483	0.0176666	0.071659	56.2075	1.75285
GO:0060029	convergent extension involved in organogenesis	1	80	5	22483	0.0176666	0.071659	56.2075	1.75285
GO:2001224	positive regulation of neuron migration	1	80	5	22483	0.0176666	0.071659	56.2075	1.75285
GO:0015886	heme transport	1	80	5	22483	0.0176666	0.071659	56.2075	1.75285
GO:0010594	regulation of endothelial cell migration	1	80	5	22483	0.0176666	0.071659	56.2075	1.75285
GO:0045063	T-helper 1 cell differentiation	1	80	5	22483	0.0176666	0.071659	56.2075	1.75285
GO:0051973	positive regulation of telomerase activity	1	80	5	22483	0.0176666	0.071659	56.2075	1.75285
GO:0033564	anterior/posterior axon guidance	1	80	5	22483	0.0176666	0.071659	56.2075	1.75285
GO:0030299	intestinal cholesterol absorption	1	80	5	22483	0.0176666	0.071659	56.2075	1.75285
GO:0034405	response to fluid shear stress	1	80	5	22483	0.0176666	0.071659	56.2075	1.75285
GO:0032211	negative regulation of telomere maintenance via telomerase	1	80	5	22483	0.0176666	0.071659	56.2075	1.75285
GO:0014054	positive regulation of gamma-aminobutyric acid secretion	1	80	5	22483	0.0176666	0.071659	56.2075	1.75285
GO:0031848	protection from non-homologous end joining at telomere	1	80	5	22483	0.0176666	0.071659	56.2075	1.75285
GO:0035357	peroxisome proliferator activated receptor signaling pathway	1	80	5	22483	0.0176666	0.071659	56.2075	1.75285
GO:0046425	regulation of JAK-STAT cascade	1	80	5	22483	0.0176666	0.071659	56.2075	1.75285
GO:0097211	cellular response to gonadotropin-releasing hormone	1	80	5	22483	0.0176666	0.071659	56.2075	1.75285
GO:0018101	protein citrullination	1	80	5	22483	0.0176666	0.071659	56.2075	1.75285
GO:0007567	parturition	1	80	5	22483	0.0176666	0.071659	56.2075	1.75285
GO:0055085	transmembrane transport	5	80	428	22483	0.0183151	0.0734641	3.28315	1.73719
GO:0007379	segment specification	1	80	6	22483	0.0211628	0.0779568	46.8396	1.67443
GO:0032308	positive regulation of prostaglandin secretion	1	80	6	22483	0.0211628	0.0779568	46.8396	1.67443
GO:1901379	regulation of potassium ion transmembrane transport	1	80	6	22483	0.0211628	0.0779568	46.8396	1.67443
GO:0030510	regulation of BMP signaling pathway	1	80	6	22483	0.0211628	0.0779568	46.8396	1.67443
GO:0055012	ventricular cardiac muscle cell differentiation	1	80	6	22483	0.0211628	0.0779568	46.8396	1.67443
GO:0000387	spliceosomal snRNP assembly	1	80	6	22483	0.0211628	0.0779568	46.8396	1.67443
GO:0070198	protein localization to chromosome, telomeric region	1	80	6	22483	0.0211628	0.0779568	46.8396	1.67443
GO:0032060	bleb assembly	1	80	6	22483	0.0211628	0.0779568	46.8396	1.67443
GO:0007494	midgut development	1	80	7	22483	0.0246466	0.0831537	40.1482	1.60824
GO:2001223	negative regulation of neuron migration	1	80	7	22483	0.0246466	0.0831537	40.1482	1.60824
GO:0060323	head morphogenesis	1	80	7	22483	0.0246466	0.0831537	40.1482	1.60824
GO:0060687	regulation of branching involved in prostate gland morphogenesis	1	80	7	22483	0.0246466	0.0831537	40.1482	1.60824
GO:0032927	positive regulation of activin receptor signaling pathway	1	80	7	22483	0.0246466	0.0831537	40.1482	1.60824
GO:0021517	ventral spinal cord development	1	80	7	22483	0.0246466	0.0831537	40.1482	1.60824
GO:0045332	phospholipid translocation	1	80	7	22483	0.0246466	0.0831537	40.1482	1.60824
GO:0051901	positive regulation of mitochondrial depolarization	1	80	7	22483	0.0246466	0.0831537	40.1482	1.60824
GO:0032731	positive regulation of interleukin-1 beta production	1	80	7	22483	0.0246466	0.0831537	40.1482	1.60824
GO:0060485	mesenchyme development	1	80	8	22483	0.0281183	0.0898292	35.1297	1.55101
GO:0032963	collagen metabolic process	1	80	8	22483	0.0281183	0.0898292	35.1297	1.55101
GO:0034383	low-density lipoprotein particle clearance	1	80	8	22483	0.0281183	0.0898292	35.1297	1.55101
GO:0035590	purinergic nucleotide receptor signaling pathway	1	80	8	22483	0.0281183	0.0898292	35.1297	1.55101
GO:0051453	regulation of intracellular pH	1	80	8	22483	0.0281183	0.0898292	35.1297	1.55101
GO:0035567	non-canonical Wnt signaling pathway	1	80	8	22483	0.0281183	0.0898292	35.1297	1.55101
GO:0001843	neural tube closure	2	80	76	22483	0.0300718	0.0934389	7.39572	1.52184
GO:0061351	neural precursor cell proliferation	1	80	9	22483	0.0315777	0.0934389	31.2264	1.50062
GO:0038092	nodal signaling pathway	1	80	9	22483	0.0315777	0.0934389	31.2264	1.50062
GO:0007004	telomere maintenance via telomerase	1	80	9	22483	0.0315777	0.0934389	31.2264	1.50062
GO:0006884	cell volume homeostasis	1	80	9	22483	0.0315777	0.0934389	31.2264	1.50062
GO:0019985	translesion synthesis	1	80	9	22483	0.0315777	0.0934389	31.2264	1.50062
GO:0014049	positive regulation of glutamate secretion	1	80	9	22483	0.0315777	0.0934389	31.2264	1.50062
GO:0061032	visceral serous pericardium development	1	80	9	22483	0.0315777	0.0934389	31.2264	1.50062
GO:0032862	activation of Rho GTPase activity	1	80	9	22483	0.0315777	0.0934389	31.2264	1.50062
GO:0060070	canonical Wnt signaling pathway	2	80	81	22483	0.0338011	0.0972616	6.9392	1.47107
GO:0035264	multicellular organism growth	2	80	82	22483	0.0345677	0.0972616	6.85457	1.46133
GO:0010033	response to organic substance	2	80	82	22483	0.0345677	0.0972616	6.85457	1.46133
GO:0051642	centrosome localization	1	80	10	22483	0.035025	0.0972616	28.1038	1.45562
GO:0046620	regulation of organ growth	1	80	10	22483	0.035025	0.0972616	28.1038	1.45562
GO:0045779	negative regulation of bone resorption	1	80	10	22483	0.035025	0.0972616	28.1038	1.45562
GO:0001893	maternal placenta development	1	80	10	22483	0.035025	0.0972616	28.1038	1.45562
GO:0042059	negative regulation of epidermal growth factor receptor signaling pathway	1	80	10	22483	0.035025	0.0972616	28.1038	1.45562
GO:0021799	cerebral cortex radially oriented cell migration	1	80	11	22483	0.0384601	0.0991721	25.5489	1.41499
GO:0021795	cerebral cortex cell migration	1	80	11	22483	0.0384601	0.0991721	25.5489	1.41499
GO:0007009	plasma membrane organization	1	80	11	22483	0.0384601	0.0991721	25.5489	1.41499
GO:0006839	mitochondrial transport	1	80	11	22483	0.0384601	0.0991721	25.5489	1.41499
GO:0030148	sphingolipid biosynthetic process	1	80	11	22483	0.0384601	0.0991721	25.5489	1.41499
GO:0010467	gene expression	1	80	11	22483	0.0384601	0.0991721	25.5489	1.41499
GO:0050771	negative regulation of axonogenesis	1	80	11	22483	0.0384601	0.0991721	25.5489	1.41499
GO:0043069	negative regulation of programmed cell death	1	80	11	22483	0.0384601	0.0991721	25.5489	1.41499
GO:0046426	negative regulation of JAK-STAT cascade	1	80	11	22483	0.0384601	0.0991721	25.5489	1.41499
GO:0010867	positive regulation of triglyceride biosynthetic process	1	80	11	22483	0.0384601	0.0991721	25.5489	1.41499
GO:0043249	erythrocyte maturation	1	80	12	22483	0.0418832	0.106478	23.4198	1.37796
GO:0032924	activin receptor signaling pathway	1	80	12	22483	0.0418832	0.106478	23.4198	1.37796
GO:0090179	planar cell polarity pathway involved in neural tube closure	1	80	13	22483	0.0452942	0.11355	21.6183	1.34396
GO:0060071	Wnt signaling pathway, planar cell polarity pathway	1	80	13	22483	0.0452942	0.11355	21.6183	1.34396
GO:0051726	regulation of cell cycle	2	80	98	22483	0.0477145	0.116412	5.73546	1.32135
GO:0030262	apoptotic nuclear changes	1	80	14	22483	0.0486933	0.116412	20.0741	1.31253
GO:0072358	cardiovascular system development	1	80	14	22483	0.0486933	0.116412	20.0741	1.31253
GO:0010524	positive regulation of calcium ion transport into cytosol	1	80	14	22483	0.0486933	0.116412	20.0741	1.31253
GO:0048699	generation of neurons	1	80	14	22483	0.0486933	0.116412	20.0741	1.31253
GO:0048712	negative regulation of astrocyte differentiation	1	80	14	22483	0.0486933	0.116412	20.0741	1.31253
GO:0031641	regulation of myelination	1	80	14	22483	0.0486933	0.116412	20.0741	1.31253
GO:0001655	urogenital system development	1	80	15	22483	0.0520803	0.122882	18.7358	1.28333
GO:0045333	cellular respiration	1	80	15	22483	0.0520803	0.122882	18.7358	1.28333
GO:0048384	retinoic acid receptor signaling pathway	1	80	16	22483	0.0554555	0.12666	17.5648	1.25606
GO:0033198	response to ATP	1	80	16	22483	0.0554555	0.12666	17.5648	1.25606
GO:0051602	response to electrical stimulus	1	80	16	22483	0.0554555	0.12666	17.5648	1.25606
GO:0031668	cellular response to extracellular stimulus	1	80	16	22483	0.0554555	0.12666	17.5648	1.25606
GO:0046328	regulation of JNK cascade	1	80	16	22483	0.0554555	0.12666	17.5648	1.25606
GO:0007218	neuropeptide signaling pathway	2	80	107	22483	0.0557867	0.12666	5.25304	1.25347
GO:0016079	synaptic vesicle exocytosis	1	80	17	22483	0.0588188	0.127913	16.5316	1.23048
GO:0002028	regulation of sodium ion transport	1	80	17	22483	0.0588188	0.127913	16.5316	1.23048
GO:0050718	positive regulation of interleukin-1 beta secretion	1	80	17	22483	0.0588188	0.127913	16.5316	1.23048
GO:0007405	neuroblast proliferation	1	80	17	22483	0.0588188	0.127913	16.5316	1.23048
GO:0043409	negative regulation of MAPK cascade	1	80	17	22483	0.0588188	0.127913	16.5316	1.23048
GO:0002076	osteoblast development	1	80	17	22483	0.0588188	0.127913	16.5316	1.23048
GO:0060038	cardiac muscle cell proliferation	1	80	17	22483	0.0588188	0.127913	16.5316	1.23048
GO:0009790	embryo development	2	80	112	22483	0.060464	0.130704	5.01853	1.2185
GO:0045648	positive regulation of erythrocyte differentiation	1	80	18	22483	0.0621703	0.132802	15.6132	1.20642
GO:0071158	positive regulation of cell cycle arrest	1	80	18	22483	0.0621703	0.132802	15.6132	1.20642
GO:0006810	transport	11	80	1856	22483	0.0639094	0.135714	1.66563	1.19444
GO:0045778	positive regulation of ossification	1	80	19	22483	0.06551	0.1367	14.7914	1.18369
GO:0061098	positive regulation of protein tyrosine kinase activity	1	80	19	22483	0.06551	0.1367	14.7914	1.18369
GO:0042098	T cell proliferation	1	80	19	22483	0.06551	0.1367	14.7914	1.18369
GO:0043065	positive regulation of apoptotic process	3	80	265	22483	0.0686923	0.142517	3.18156	1.16309
GO:0006509	membrane protein ectodomain proteolysis	1	80	21	22483	0.0721542	0.147998	13.3827	1.14174
GO:0048168	regulation of neuronal synaptic plasticity	1	80	21	22483	0.0721542	0.147998	13.3827	1.14174
GO:0043123	positive regulation of I-kappaB kinase/NF-kappaB signaling	2	80	126	22483	0.0742325	0.148814	4.46091	1.12941
GO:0090103	cochlea morphogenesis	1	80	22	22483	0.0754588	0.148814	12.7744	1.12229
GO:0007178	transmembrane receptor protein serine/threonine kinase signaling pathway	1	80	22	22483	0.0754588	0.148814	12.7744	1.12229
GO:0071902	positive regulation of protein serine/threonine kinase activity	1	80	22	22483	0.0754588	0.148814	12.7744	1.12229
GO:0030301	cholesterol transport	1	80	22	22483	0.0754588	0.148814	12.7744	1.12229
GO:0001578	microtubule bundle formation	1	80	22	22483	0.0754588	0.148814	12.7744	1.12229
GO:0006284	base-excision repair	1	80	23	22483	0.0787518	0.148814	12.219	1.10374
GO:0018022	peptidyl-lysine methylation	1	80	23	22483	0.0787518	0.148814	12.219	1.10374
GO:0051899	membrane depolarization	1	80	23	22483	0.0787518	0.148814	12.219	1.10374
GO:2001234	negative regulation of apoptotic signaling pathway	1	80	23	22483	0.0787518	0.148814	12.219	1.10374
GO:0019835	cytolysis	1	80	23	22483	0.0787518	0.148814	12.219	1.10374
GO:0006885	regulation of pH	1	80	23	22483	0.0787518	0.148814	12.219	1.10374
GO:0009880	embryonic pattern specification	1	80	23	22483	0.0787518	0.148814	12.219	1.10374
GO:0050804	regulation of synaptic transmission	1	80	23	22483	0.0787518	0.148814	12.219	1.10374
GO:0048873	homeostasis of number of cells within a tissue	1	80	23	22483	0.0787518	0.148814	12.219	1.10374
GO:0071805	potassium ion transmembrane transport	2	80	131	22483	0.0793723	0.148814	4.29065	1.10033
GO:0006813	potassium ion transport	2	80	133	22483	0.0814588	0.148814	4.22613	1.08906
GO:0007498	mesoderm development	1	80	24	22483	0.0820332	0.148814	11.7099	1.08601
GO:0043484	regulation of RNA splicing	1	80	24	22483	0.0820332	0.148814	11.7099	1.08601
GO:0019228	neuronal action potential	1	80	24	22483	0.0820332	0.148814	11.7099	1.08601
GO:0019048	modulation by virus of host morphology or physiology	1	80	24	22483	0.0820332	0.148814	11.7099	1.08601
GO:0046580	negative regulation of Ras protein signal transduction	1	80	24	22483	0.0820332	0.148814	11.7099	1.08601
GO:0010043	response to zinc ion	1	80	24	22483	0.0820332	0.148814	11.7099	1.08601
GO:0048147	negative regulation of fibroblast proliferation	1	80	25	22483	0.085303	0.150217	11.2415	1.06904
GO:0048568	embryonic organ development	1	80	25	22483	0.085303	0.150217	11.2415	1.06904
GO:0015914	phospholipid transport	1	80	25	22483	0.085303	0.150217	11.2415	1.06904
GO:0050714	positive regulation of protein secretion	1	80	25	22483	0.085303	0.150217	11.2415	1.06904
GO:0043029	T cell homeostasis	1	80	25	22483	0.085303	0.150217	11.2415	1.06904
GO:0008406	gonad development	1	80	25	22483	0.085303	0.150217	11.2415	1.06904
GO:0006829	zinc ion transport	1	80	26	22483	0.0885613	0.15297	10.8091	1.05276
GO:0007193	adenylate cyclase-inhibiting G-protein coupled receptor signaling pathway	1	80	26	22483	0.0885613	0.15297	10.8091	1.05276
GO:0035108	limb morphogenesis	1	80	26	22483	0.0885613	0.15297	10.8091	1.05276
GO:0010862	positive regulation of pathway-restricted SMAD protein phosphorylation	1	80	26	22483	0.0885613	0.15297	10.8091	1.05276
GO:0009617	response to bacterium	1	80	28	22483	0.0950437	0.163385	10.0371	1.02208
GO:0001702	gastrulation with mouth forming second	1	80	29	22483	0.0982677	0.164235	9.69095	1.00759
GO:0034968	histone lysine methylation	1	80	29	22483	0.0982677	0.164235	9.69095	1.00759
GO:0055010	ventricular cardiac muscle tissue morphogenesis	1	80	29	22483	0.0982677	0.164235	9.69095	1.00759
GO:0000381	regulation of alternative mRNA splicing, via spliceosome	1	80	29	22483	0.0982677	0.164235	9.69095	1.00759
GO:0051209	release of sequestered calcium ion into cytosol	1	80	29	22483	0.0982677	0.164235	9.69095	1.00759
GO:0055007	cardiac muscle cell differentiation	1	80	29	22483	0.0982677	0.164235	9.69095	1.00759
GO:0030501	positive regulation of bone mineralization	1	80	30	22483	0.10148	0.167281	9.36792	0.993618
GO:0007162	negative regulation of cell adhesion	1	80	30	22483	0.10148	0.167281	9.36792	0.993618
GO:0009966	regulation of signal transduction	1	80	30	22483	0.10148	0.167281	9.36792	0.993618
GO:0006357	regulation of transcription from RNA polymerase II promoter	3	80	317	22483	0.103671	0.169463	2.65966	0.984345
GO:0042157	lipoprotein metabolic process	1	80	31	22483	0.104682	0.169463	9.06573	0.980128
GO:0000723	telomere maintenance	1	80	31	22483	0.104682	0.169463	9.06573	0.980128
GO:0072593	reactive oxygen species metabolic process	1	80	31	22483	0.104682	0.169463	9.06573	0.980128
GO:0097194	execution phase of apoptosis	1	80	33	22483	0.111051	0.176605	8.51629	0.954478
GO:0043507	positive regulation of JUN kinase activity	1	80	33	22483	0.111051	0.176605	8.51629	0.954478
GO:0050715	positive regulation of cytokine secretion	1	80	33	22483	0.111051	0.176605	8.51629	0.954478
GO:0048536	spleen development	1	80	33	22483	0.111051	0.176605	8.51629	0.954478
GO:0006644	phospholipid metabolic process	1	80	34	22483	0.114219	0.178498	8.26581	0.942263
GO:0000079	regulation of cyclin-dependent protein serine/threonine kinase activity	1	80	34	22483	0.114219	0.178498	8.26581	0.942263
GO:0016358	dendrite development	1	80	34	22483	0.114219	0.178498	8.26581	0.942263
GO:0010977	negative regulation of neuron projection development	1	80	34	22483	0.114219	0.178498	8.26581	0.942263
GO:0001944	vasculature development	1	80	35	22483	0.117375	0.180308	8.02964	0.930423
GO:0071310	cellular response to organic substance	1	80	35	22483	0.117375	0.180308	8.02964	0.930423
GO:0031424	keratinization	1	80	35	22483	0.117375	0.180308	8.02964	0.930423
GO:0018107	peptidyl-threonine phosphorylation	1	80	35	22483	0.117375	0.180308	8.02964	0.930423
GO:0034220	ion transmembrane transport	2	80	166	22483	0.118095	0.180645	3.38599	0.927769
GO:0007188	adenylate cyclase-modulating G-protein coupled receptor signaling pathway	1	80	36	22483	0.120521	0.182042	7.8066	0.918938
GO:0007281	germ cell development	1	80	36	22483	0.120521	0.182042	7.8066	0.918938
GO:0043407	negative regulation of MAP kinase activity	1	80	36	22483	0.120521	0.182042	7.8066	0.918938
GO:0097191	extrinsic apoptotic signaling pathway	1	80	37	22483	0.123655	0.184461	7.59561	0.907787
GO:0097190	apoptotic signaling pathway	1	80	37	22483	0.123655	0.184461	7.59561	0.907787
GO:0007189	adenylate cyclase-activating G-protein coupled receptor signaling pathway	1	80	37	22483	0.123655	0.184461	7.59561	0.907787
GO:0045893	positive regulation of transcription, DNA-templated	4	80	540	22483	0.126358	0.187717	2.08176	0.898397
GO:0009612	response to mechanical stimulus	1	80	39	22483	0.129891	0.191396	7.20609	0.886421
GO:0016311	dephosphorylation	2	80	176	22483	0.129895	0.191396	3.19361	0.886408
GO:0007628	adult walking behavior	1	80	41	22483	0.136083	0.199699	6.85457	0.866196
GO:0001890	placenta development	1	80	42	22483	0.139163	0.202947	6.69137	0.856477
GO:0007507	heart development	2	80	184	22483	0.139525	0.202947	3.05476	0.855347
GO:0001942	hair follicle development	1	80	43	22483	0.142231	0.202947	6.53576	0.847004
GO:0000398	mRNA splicing, via spliceosome	1	80	43	22483	0.142231	0.202947	6.53576	0.847004
GO:0030183	B cell differentiation	1	80	43	22483	0.142231	0.202947	6.53576	0.847004
GO:0030218	erythrocyte differentiation	1	80	43	22483	0.142231	0.202947	6.53576	0.847004
GO:0032755	positive regulation of interleukin-6 production	1	80	43	22483	0.142231	0.202947	6.53576	0.847004
GO:0016485	protein processing	1	80	44	22483	0.145289	0.205684	6.38722	0.837766
GO:0003151	outflow tract morphogenesis	1	80	44	22483	0.145289	0.205684	6.38722	0.837766
GO:0006886	intracellular protein transport	2	80	190	22483	0.146848	0.207079	2.95829	0.833132
GO:0048705	skeletal system morphogenesis	1	80	45	22483	0.148337	0.207556	6.24528	0.828751
GO:0007566	embryo implantation	1	80	45	22483	0.148337	0.207556	6.24528	0.828751
GO:0007611	learning or memory	1	80	46	22483	0.151373	0.210987	6.10951	0.819951
GO:0021987	cerebral cortex development	1	80	48	22483	0.157414	0.218114	5.85495	0.802956
GO:0035556	intracellular signal transduction	3	80	385	22483	0.157694	0.218114	2.1899	0.802184
GO:0048812	neuron projection morphogenesis	1	80	49	22483	0.160419	0.220194	5.73546	0.794745
GO:0023014	signal transduction by phosphorylation	1	80	49	22483	0.160419	0.220194	5.73546	0.794745
GO:0006811	ion transport	4	80	596	22483	0.1627	0.22248	1.88616	0.788612
GO:0016055	Wnt signaling pathway	2	80	205	22483	0.165484	0.224977	2.74183	0.781244
GO:0034613	cellular protein localization	1	80	51	22483	0.166396	0.224977	5.51054	0.778857
GO:0042632	cholesterol homeostasis	1	80	51	22483	0.166396	0.224977	5.51054	0.778857
GO:0007015	actin filament organization	1	80	52	22483	0.169369	0.227294	5.40457	0.771166
GO:0006464	cellular protein modification process	1	80	52	22483	0.169369	0.227294	5.40457	0.771166
GO:0000082	G1/S transition of mitotic cell cycle	1	80	53	22483	0.172331	0.229563	5.30259	0.763636
GO:0050830	defense response to Gram-positive bacterium	1	80	53	22483	0.172331	0.229563	5.30259	0.763636
GO:0008654	phospholipid biosynthetic process	1	80	54	22483	0.175283	0.232637	5.2044	0.756259
GO:0042733	embryonic digit morphogenesis	1	80	55	22483	0.178225	0.233961	5.10977	0.749031
GO:0090263	positive regulation of canonical Wnt signaling pathway	1	80	55	22483	0.178225	0.233961	5.10977	0.749031
GO:0030334	regulation of cell migration	1	80	55	22483	0.178225	0.233961	5.10977	0.749031
GO:0043401	steroid hormone mediated signaling pathway	1	80	56	22483	0.181156	0.236947	5.01853	0.741947
GO:0006898	receptor-mediated endocytosis	1	80	57	22483	0.184077	0.237041	4.93048	0.735
GO:0045860	positive regulation of protein kinase activity	1	80	57	22483	0.184077	0.237041	4.93048	0.735
GO:0001916	positive regulation of T cell mediated cytotoxicity	1	80	57	22483	0.184077	0.237041	4.93048	0.735
GO:0006338	chromatin remodeling	1	80	57	22483	0.184077	0.237041	4.93048	0.735
GO:0006200	ATP catabolic process	2	80	220	22483	0.184511	0.237041	2.55489	0.733977
GO:0016525	negative regulation of angiogenesis	1	80	58	22483	0.186988	0.238525	4.84547	0.728187
GO:0045669	positive regulation of osteoblast differentiation	1	80	58	22483	0.186988	0.238525	4.84547	0.728187
GO:0043085	positive regulation of catalytic activity	1	80	59	22483	0.189888	0.241372	4.76335	0.721502
GO:0030326	embryonic limb morphogenesis	1	80	61	22483	0.195658	0.247834	4.60717	0.708502
GO:0032313	regulation of Rab GTPase activity	1	80	63	22483	0.201388	0.254199	4.46091	0.695967
GO:0006629	lipid metabolic process	3	80	438	22483	0.20464	0.257404	1.92491	0.68901
GO:0000902	cell morphogenesis	1	80	65	22483	0.207077	0.259508	4.32365	0.683868
GO:0042493	response to drug	2	80	239	22483	0.209035	0.259508	2.35178	0.679781
GO:0030509	BMP signaling pathway	1	80	66	22483	0.209907	0.259508	4.25814	0.677974
GO:0050728	negative regulation of inflammatory response	1	80	66	22483	0.209907	0.259508	4.25814	0.677974
GO:0001568	blood vessel development	1	80	66	22483	0.209907	0.259508	4.25814	0.677974
GO:0019233	sensory perception of pain	1	80	67	22483	0.212726	0.260319	4.19459	0.672179
GO:0007417	central nervous system development	1	80	67	22483	0.212726	0.260319	4.19459	0.672179
GO:0008544	epidermis development	1	80	67	22483	0.212726	0.260319	4.19459	0.672179
GO:0000187	activation of MAPK activity	1	80	68	22483	0.215536	0.261982	4.1329	0.66648
GO:0040008	regulation of growth	1	80	68	22483	0.215536	0.261982	4.1329	0.66648
GO:0060021	palate development	1	80	70	22483	0.221126	0.266978	4.01482	0.655361
GO:0051384	response to glucocorticoid	1	80	70	22483	0.221126	0.266978	4.01482	0.655361
GO:0000226	microtubule cytoskeleton organization	1	80	72	22483	0.226676	0.272767	3.9033	0.644594
GO:0015992	proton transport	1	80	74	22483	0.232187	0.278471	3.7978	0.634161
GO:0051091	positive regulation of sequence-specific DNA binding transcription factor activity	1	80	77	22483	0.240382	0.287344	3.64984	0.619099
GO:0051028	mRNA transport	1	80	80	22483	0.24849	0.295081	3.51297	0.604692
GO:0051216	cartilage development	1	80	80	22483	0.24849	0.295081	3.51297	0.604692
GO:0008202	steroid metabolic process	1	80	81	22483	0.251173	0.29729	3.4696	0.600027
GO:0008203	cholesterol metabolic process	1	80	82	22483	0.253847	0.298498	3.42729	0.595427
GO:0006869	lipid transport	1	80	82	22483	0.253847	0.298498	3.42729	0.595427
GO:0045666	positive regulation of neuron differentiation	1	80	84	22483	0.259167	0.302781	3.34568	0.58642
GO:0043410	positive regulation of MAPK cascade	1	80	84	22483	0.259167	0.302781	3.34568	0.58642
GO:0001503	ossification	1	80	85	22483	0.261813	0.304886	3.30632	0.582008
GO:0006355	regulation of transcription, DNA-templated	10	80	2235	22483	0.270208	0.313063	1.25744	0.568302
GO:0001501	skeletal system development	1	80	89	22483	0.272304	0.313063	3.15772	0.564946
GO:0035725	sodium ion transmembrane transport	1	80	89	22483	0.272304	0.313063	3.15772	0.564946
GO:0030198	extracellular matrix organization	1	80	89	22483	0.272304	0.313063	3.15772	0.564946
GO:0007409	axonogenesis	1	80	97	22483	0.292846	0.335611	2.89729	0.533361
GO:0014070	response to organic cyclic compound	1	80	99	22483	0.297891	0.339239	2.83876	0.525942
GO:0035335	peptidyl-tyrosine dephosphorylation	1	80	99	22483	0.297891	0.339239	2.83876	0.525942
GO:0045944	positive regulation of transcription from RNA polymerase II promoter	4	80	786	22483	0.306413	0.346996	1.43022	0.513693
GO:0006915	apoptotic process	3	80	545	22483	0.306625	0.346996	1.547	0.513392
GO:0008360	regulation of cell shape	1	80	104	22483	0.31035	0.350113	2.70228	0.508149
GO:0006351	transcription, DNA-templated	8	80	1814	22483	0.316949	0.356444	1.23942	0.499011
GO:0000122	negative regulation of transcription from RNA polymerase II promoter	3	80	566	22483	0.327132	0.365804	1.4896	0.485277
GO:0008285	negative regulation of cell proliferation	2	80	329	22483	0.327298	0.365804	1.70843	0.485056
GO:0007411	axon guidance	1	80	120	22483	0.348768	0.388596	2.34198	0.457464
GO:0030308	negative regulation of cell growth	1	80	121	22483	0.351097	0.389988	2.32262	0.454572
GO:0006814	sodium ion transport	1	80	125	22483	0.360334	0.39902	2.2483	0.443295
GO:0042981	regulation of apoptotic process	1	80	128	22483	0.367176	0.405354	2.19561	0.435125
GO:0032496	response to lipopolysaccharide	1	80	132	22483	0.376187	0.412776	2.12907	0.424596
GO:0006470	protein dephosphorylation	1	80	132	22483	0.376187	0.412776	2.12907	0.424596
GO:0006468	protein phosphorylation	3	80	619	22483	0.378803	0.414387	1.36206	0.421587
GO:0016477	cell migration	1	80	136	22483	0.385071	0.419971	2.06645	0.414459
GO:0010629	negative regulation of gene expression	1	80	138	22483	0.389466	0.423312	2.0365	0.409531
GO:0006412	translation	2	80	379	22483	0.39153	0.423312	1.48305	0.407235
GO:0006816	calcium ion transport	1	80	139	22483	0.391652	0.423312	2.02185	0.4071
GO:0030036	actin cytoskeleton organization	1	80	141	22483	0.396	0.426735	1.99317	0.402305
GO:0006366	transcription from RNA polymerase II promoter	2	80	384	22483	0.397817	0.427416	1.46374	0.400317
GO:0006486	protein glycosylation	1	80	144	22483	0.402465	0.431128	1.95165	0.395271
GO:0006511	ubiquitin-dependent protein catabolic process	1	80	146	22483	0.406738	0.434415	1.92491	0.390686
GO:0006897	endocytosis	1	80	155	22483	0.425592	0.453212	1.81315	0.371006
GO:0016567	protein ubiquitination	2	80	411	22483	0.43124	0.457875	1.36758	0.365281
GO:0046777	protein autophosphorylation	1	80	161	22483	0.437832	0.463511	1.74557	0.358693
GO:0051260	protein homooligomerization	1	80	170	22483	0.45571	0.481027	1.65316	0.341311
GO:0032259	methylation	1	80	178	22483	0.47113	0.495854	1.57886	0.326859
GO:0010468	regulation of gene expression	1	80	182	22483	0.478677	0.502333	1.54416	0.319957
GO:0001525	angiogenesis	1	80	209	22483	0.526912	0.551348	1.34468	0.278262
GO:0008380	RNA splicing	1	80	230	22483	0.561356	0.585692	1.2219	0.250762
GO:0008150	biological_process	29	80	8275	22483	0.582926	0.606072	0.984905	0.234387
GO:0006954	inflammatory response	1	80	245	22483	0.584431	0.606072	1.14709	0.233267
GO:0007264	small GTPase mediated signal transduction	1	80	246	22483	0.585926	0.606072	1.14243	0.232157
GO:0016568	chromatin modification	1	80	259	22483	0.604884	0.623895	1.08509	0.218328
GO:0015031	protein transport	2	80	579	22483	0.61417	0.631668	0.970769	0.211711
GO:0006397	mRNA processing	1	80	300	22483	0.659236	0.676091	0.936792	0.180959
GO:0006281	DNA repair	1	80	302	22483	0.661689	0.676685	0.930588	0.179346
GO:0051301	cell division	1	80	348	22483	0.713543	0.727653	0.807579	0.14658
GO:0006974	cellular response to DNA damage stimulus	1	80	377	22483	0.742113	0.754656	0.745458	0.12953
GO:0043066	negative regulation of apoptotic process	1	80	414	22483	0.774512	0.78539	0.678835	0.110972
GO:0007165	signal transduction	6	80	2400	22483	0.868297	0.878026	0.702594	0.0613317
GO:0007049	cell cycle	1	80	601	22483	0.885991	0.893415	0.467616	0.0525708
GO:0016310	phosphorylation	1	80	697	22483	0.91985	0.92358	0.40321	0.0362828
GO:0008152	metabolic process	1	80	701	22483	0.921021	0.92358	0.400909	0.0357304
GO:0007186	G-protein coupled receptor signaling pathway	3	80	2027	22483	0.979318	0.979318	0.415941	0.00907615

## Sheet: DownGO2Gene
GOID	GOTerm	QueryID	Symbol	Description	P-Value	FDR	Enrichment
GO:0035282	segmentation	Dvl2	Dvl2	Dishevelled 2, dsh homolog (Drosophila)	3.74234e-05	0.0135099	187.358
GO:0035282	segmentation	Acd	Acd	Adrenocortical dysplasia protein	3.74234e-05	0.0135099	187.358
GO:0007166	cell surface receptor signaling pathway	Sema6a	Sema6a	Semaphorin-6A	0.000134609	0.0242969	10.1825
GO:0007166	cell surface receptor signaling pathway	Nup62	Nup62	Nuclear pore glycoprotein p62	0.000134609	0.0242969	10.1825
GO:0007166	cell surface receptor signaling pathway	P2rx7	P2rx7	P2X purinoceptor 7	0.000134609	0.0242969	10.1825
GO:0007166	cell surface receptor signaling pathway	Fzd9	Fzd9	Frizzled-9	0.000134609	0.0242969	10.1825
GO:0007166	cell surface receptor signaling pathway	Acvr1b	Acvr1b	Receptor protein serine/threonine kinase	0.000134609	0.0242969	10.1825
GO:0007420	brain development	Map1s	Map1s	Microtubule-associated protein 1S	0.000364102	0.0438136	8.21747
GO:0007420	brain development	Sharpin	Sharpin	Sharpin	0.000364102	0.0438136	8.21747
GO:0007420	brain development	Unc5c	Unc5c	Netrin receptor UNC5C	0.000364102	0.0438136	8.21747
GO:0007420	brain development	Dab1	Dab1	Disabled homolog 1 (Drosophila), isoform CRA_a	0.000364102	0.0438136	8.21747
GO:0007420	brain development	Fzd9	Fzd9	Frizzled-9	0.000364102	0.0438136	8.21747
GO:0007275	multicellular organismal development	Pdlim7	Pdlim7	PDZ and LIM domain protein 7	0.000734788	0.055849	3.1258
GO:0007275	multicellular organismal development	Dbn1	Dbn1	Drebrin	0.000734788	0.055849	3.1258
GO:0007275	multicellular organismal development	Sema6a	Sema6a	Semaphorin-6A	0.000734788	0.055849	3.1258
GO:0007275	multicellular organismal development	Dvl2	Dvl2	Dishevelled 2, dsh homolog (Drosophila)	0.000734788	0.055849	3.1258
GO:0007275	multicellular organismal development	Unc5c	Unc5c	Netrin receptor UNC5C	0.000734788	0.055849	3.1258
GO:0007275	multicellular organismal development	Dab1	Dab1	Disabled homolog 1 (Drosophila), isoform CRA_a	0.000734788	0.055849	3.1258
GO:0007275	multicellular organismal development	Sema4a	Sema4a	Semaphorin-4A	0.000734788	0.055849	3.1258
GO:0007275	multicellular organismal development	Cspg5	Cspg5	Chondroitin sulfate proteoglycan 5	0.000734788	0.055849	3.1258
GO:0007275	multicellular organismal development	Dnd1	Dnd1	Dead end protein homolog 1	0.000734788	0.055849	3.1258
GO:0007275	multicellular organismal development	Fzd9	Fzd9	Frizzled-9	0.000734788	0.055849	3.1258
GO:0007275	multicellular organismal development	Satb2	Satb2	DNA-binding protein SATB2	0.000734788	0.055849	3.1258
GO:0007399	nervous system development	Dbn1	Dbn1	Drebrin	0.00111855	0.055849	5.14093
GO:0007399	nervous system development	Sema6a	Sema6a	Semaphorin-6A	0.00111855	0.055849	5.14093
GO:0007399	nervous system development	Map1s	Map1s	Microtubule-associated protein 1S	0.00111855	0.055849	5.14093
GO:0007399	nervous system development	Dab1	Dab1	Disabled homolog 1 (Drosophila), isoform CRA_a	0.00111855	0.055849	5.14093
GO:0007399	nervous system development	Sema4a	Sema4a	Semaphorin-4A	0.00111855	0.055849	5.14093
GO:0007399	nervous system development	Cspg5	Cspg5	Chondroitin sulfate proteoglycan 5	0.00111855	0.055849	5.14093
GO:0071526	semaphorin-plexin signaling pathway	Sema6a	Sema6a	Semaphorin-6A	0.00164251	0.055849	33.0632
GO:0071526	semaphorin-plexin signaling pathway	Sema4a	Sema4a	Semaphorin-4A	0.00164251	0.055849	33.0632
GO:0046513	ceramide biosynthetic process	P2rx7	P2rx7	P2X purinoceptor 7	0.00227886	0.055849	28.1038
GO:0046513	ceramide biosynthetic process	Cers6	Cers6	Ceramide synthase 6	0.00227886	0.055849	28.1038
GO:0016571	histone methylation	Dot1l	Dot1l	Protein Dot1l	0.003557	0.055849	22.483
GO:0016571	histone methylation	Acd	Acd	Adrenocortical dysplasia protein	0.003557	0.055849	22.483
GO:0060381	positive regulation of single-stranded telomeric DNA binding	Acd	Acd	Adrenocortical dysplasia protein	0.00355824	0.055849	281.038
GO:0044340	canonical Wnt signaling pathway involved in regulation of cell proliferation	Dvl2	Dvl2	Dishevelled 2, dsh homolog (Drosophila)	0.00355824	0.055849	281.038
GO:0051050	positive regulation of transport	Slc30a3	Slc30a3	Zinc transporter 3	0.00355824	0.055849	281.038
GO:0002292	T cell differentiation involved in immune response	Sema4a	Sema4a	Semaphorin-4A	0.00355824	0.055849	281.038
GO:0070230	positive regulation of lymphocyte apoptotic process	P2rx7	P2rx7	P2X purinoceptor 7	0.00355824	0.055849	281.038
GO:0010312	detoxification of zinc ion	Slc30a3	Slc30a3	Zinc transporter 3	0.00355824	0.055849	281.038
GO:0097037	heme export	Mfsd7b	Mfsd7b	Feline leukemia virus subgroup C receptor-related protein 1	0.00355824	0.055849	281.038
GO:0035563	positive regulation of chromatin binding	Med25	Med25	Mediator of RNA polymerase II transcription subunit 25	0.00355824	0.055849	281.038
GO:0016256	N-glycan processing to lysosome	Gnptg	Gnptg	M6PR domain-containing protein 1	0.00355824	0.055849	281.038
GO:2001178	positive regulation of mediator complex assembly	Med25	Med25	Mediator of RNA polymerase II transcription subunit 25	0.00355824	0.055849	281.038
GO:0021813	cell-cell adhesion involved in neuronal-glial interactions involved in cerebral cortex radial glia guided migration	Dab1	Dab1	Disabled homolog 1 (Drosophila), isoform CRA_a	0.00355824	0.055849	281.038
GO:0060658	nipple morphogenesis	Rxfp1	Rxfp1	Relaxin receptor 1	0.00355824	0.055849	281.038
GO:2000677	regulation of transcription regulatory region DNA binding	Dot1l	Dot1l	Protein Dot1l	0.00355824	0.055849	281.038
GO:0044254	multicellular organismal protein catabolic process	P2rx7	P2rx7	P2X purinoceptor 7	0.00355824	0.055849	281.038
GO:2000348	regulation of CD40 signaling pathway	Sharpin	Sharpin	Sharpin	0.00355824	0.055849	281.038
GO:0007569	cell aging	Nup62	Nup62	Nuclear pore glycoprotein p62	0.00445098	0.0669501	20.0741
GO:0007569	cell aging	Mnt	Mnt	Max-binding protein MNT	0.00445098	0.0669501	20.0741
GO:0001764	neuron migration	Sema6a	Sema6a	Semaphorin-6A	0.00694785	0.0712372	7.73498
GO:0001764	neuron migration	Dab1	Dab1	Disabled homolog 1 (Drosophila), isoform CRA_a	0.00694785	0.0712372	7.73498
GO:0001764	neuron migration	Satb2	Satb2	DNA-binding protein SATB2	0.00694785	0.0712372	7.73498
GO:0032202	telomere assembly	Acd	Acd	Adrenocortical dysplasia protein	0.00710398	0.0712372	140.519
GO:0010899	regulation of phosphatidylcholine catabolic process	Ldlr	Ldlr	Low-density lipoprotein receptor	0.00710398	0.0712372	140.519
GO:0043132	NAD transport	P2rx7	P2rx7	P2X purinoceptor 7	0.00710398	0.0712372	140.519
GO:0046931	pore complex assembly	P2rx7	P2rx7	P2X purinoceptor 7	0.00710398	0.0712372	140.519
GO:0021589	cerebellum structural organization	Dab1	Dab1	Disabled homolog 1 (Drosophila), isoform CRA_a	0.00710398	0.0712372	140.519
GO:0006649	phospholipid transfer to membrane	P2rx7	P2rx7	P2X purinoceptor 7	0.00710398	0.0712372	140.519
GO:0051495	positive regulation of cytoskeleton organization	P2rx7	P2rx7	P2X purinoceptor 7	0.00710398	0.0712372	140.519
GO:0060427	lung connective tissue development	Rxfp1	Rxfp1	Relaxin receptor 1	0.00710398	0.0712372	140.519
GO:0060965	negative regulation of gene silencing by miRNA	Dnd1	Dnd1	Dead end protein homolog 1	0.00710398	0.0712372	140.519
GO:1901165	positive regulation of trophoblast cell migration	Acvr1b	Acvr1b	Receptor protein serine/threonine kinase	0.00710398	0.0712372	140.519
GO:0060978	angiogenesis involved in coronary vascular morphogenesis	Rxra	Rxra	Retinoid X receptor alpha	0.00710398	0.0712372	140.519
GO:0030154	cell differentiation	Pdlim7	Pdlim7	PDZ and LIM domain protein 7	0.00952591	0.071659	2.95385
GO:0030154	cell differentiation	Rxfp1	Rxfp1	Relaxin receptor 1	0.00952591	0.071659	2.95385
GO:0030154	cell differentiation	Dbn1	Dbn1	Drebrin	0.00952591	0.071659	2.95385
GO:0030154	cell differentiation	Sema6a	Sema6a	Semaphorin-6A	0.00952591	0.071659	2.95385
GO:0030154	cell differentiation	Dab1	Dab1	Disabled homolog 1 (Drosophila), isoform CRA_a	0.00952591	0.071659	2.95385
GO:0030154	cell differentiation	Sema4a	Sema4a	Semaphorin-4A	0.00952591	0.071659	2.95385
GO:0030154	cell differentiation	Cspg5	Cspg5	Chondroitin sulfate proteoglycan 5	0.00952591	0.071659	2.95385
GO:0070508	cholesterol import	Ldlr	Ldlr	Low-density lipoprotein receptor	0.0106373	0.071659	93.6792
GO:0021535	cell migration in hindbrain	Dvl2	Dvl2	Dishevelled 2, dsh homolog (Drosophila)	0.0106373	0.071659	93.6792
GO:0010644	cell communication by electrical coupling	Dbn1	Dbn1	Drebrin	0.0106373	0.071659	93.6792
GO:0010643	cell communication by chemical coupling	Dbn1	Dbn1	Drebrin	0.0106373	0.071659	93.6792
GO:0036297	interstrand cross-link repair	2610002J02Rik	2610002J02Rik	Protein 2610002J02Rik	0.0106373	0.071659	93.6792
GO:0032119	sequestering of zinc ion	Slc30a3	Slc30a3	Zinc transporter 3	0.0106373	0.071659	93.6792
GO:0097039	protein linear polyubiquitination	Sharpin	Sharpin	Sharpin	0.0106373	0.071659	93.6792
GO:0050717	positive regulation of interleukin-1 alpha secretion	P2rx7	P2rx7	P2X purinoceptor 7	0.0106373	0.071659	93.6792
GO:0021942	radial glia guided migration of Purkinje cell	Dab1	Dab1	Disabled homolog 1 (Drosophila), isoform CRA_a	0.0106373	0.071659	93.6792
GO:0097477	lateral motor column neuron migration	Dab1	Dab1	Disabled homolog 1 (Drosophila), isoform CRA_a	0.0106373	0.071659	93.6792
GO:0045919	positive regulation of cytolysis	P2rx7	P2rx7	P2X purinoceptor 7	0.0106373	0.071659	93.6792
GO:0001934	positive regulation of protein phosphorylation	Rgma	Rgma	Repulsive guidance molecule A	0.0121813	0.071659	6.29188
GO:0001934	positive regulation of protein phosphorylation	Dvl2	Dvl2	Dishevelled 2, dsh homolog (Drosophila)	0.0121813	0.071659	6.29188
GO:0001934	positive regulation of protein phosphorylation	P2rx7	P2rx7	P2X purinoceptor 7	0.0121813	0.071659	6.29188
GO:0007005	mitochondrion organization	Sharpin	Sharpin	Sharpin	0.0121858	0.071659	11.959
GO:0007005	mitochondrion organization	P2rx7	P2rx7	P2X purinoceptor 7	0.0121858	0.071659	11.959
GO:0006812	cation transport	Slc30a3	Slc30a3	Zinc transporter 3	0.0124267	0.071659	6.24528
GO:0006812	cation transport	Slc9a8	Slc9a8	Sodium/hydrogen exchanger 8	0.0124267	0.071659	6.24528
GO:0006812	cation transport	P2rx7	P2rx7	P2X purinoceptor 7	0.0124267	0.071659	6.24528
GO:0042159	lipoprotein catabolic process	Ldlr	Ldlr	Low-density lipoprotein receptor	0.0141581	0.071659	70.2594
GO:0048144	fibroblast proliferation	Sp2	Sp2	Sp2 transcription factor	0.0141581	0.071659	70.2594
GO:0061088	regulation of sequestering of zinc ion	Slc30a3	Slc30a3	Zinc transporter 3	0.0141581	0.071659	70.2594
GO:0045187	regulation of circadian sleep/wake cycle, sleep	Cort	Cort	Cortistatin	0.0141581	0.071659	70.2594
GO:0001845	phagolysosome assembly	P2rx7	P2rx7	P2X purinoceptor 7	0.0141581	0.071659	70.2594
GO:0022007	convergent extension involved in neural plate elongation	Dvl2	Dvl2	Dishevelled 2, dsh homolog (Drosophila)	0.0141581	0.071659	70.2594
GO:0060528	secretory columnal luminar epithelial cell differentiation involved in prostate glandular acinus development	Rxra	Rxra	Retinoid X receptor alpha	0.0141581	0.071659	70.2594
GO:0016233	telomere capping	Acd	Acd	Adrenocortical dysplasia protein	0.0141581	0.071659	70.2594
GO:0038007	netrin-activated signaling pathway	Unc5c	Unc5c	Netrin receptor UNC5C	0.0141581	0.071659	70.2594
GO:0010803	regulation of tumor necrosis factor-mediated signaling pathway	Sharpin	Sharpin	Sharpin	0.0141581	0.071659	70.2594
GO:0000395	mRNA 5'-splice site recognition	Snrpc	Snrpc	U1 small nuclear ribonucleoprotein C	0.0141581	0.071659	70.2594
GO:0032507	maintenance of protein location in cell	Dbn1	Dbn1	Drebrin	0.0141581	0.071659	70.2594
GO:0006900	membrane budding	P2rx7	P2rx7	P2X purinoceptor 7	0.0141581	0.071659	70.2594
GO:0008219	cell death	Nup62	Nup62	Nuclear pore glycoprotein p62	0.0142418	0.071659	11.0211
GO:0008219	cell death	P2rx7	P2rx7	P2X purinoceptor 7	0.0142418	0.071659	11.0211
GO:0051259	protein oligomerization	P2rx7	P2rx7	P2X purinoceptor 7	0.0142418	0.071659	11.0211
GO:0051259	protein oligomerization	C1ql2	C1ql2	Complement C1q-like protein 2	0.0142418	0.071659	11.0211
GO:0032526	response to retinoic acid	Rxra	Rxra	Retinoid X receptor alpha	0.0147777	0.071659	10.8091
GO:0032526	response to retinoic acid	Scamp3	Scamp3	Secretory carrier-associated membrane protein 3	0.0147777	0.071659	10.8091
GO:0048704	embryonic skeletal system morphogenesis	Mfsd7b	Mfsd7b	Feline leukemia virus subgroup C receptor-related protein 1	0.0158751	0.071659	10.4088
GO:0048704	embryonic skeletal system morphogenesis	Satb2	Satb2	DNA-binding protein SATB2	0.0158751	0.071659	10.4088
GO:0003007	heart morphogenesis	Dvl2	Dvl2	Dishevelled 2, dsh homolog (Drosophila)	0.0158751	0.071659	10.4088
GO:0003007	heart morphogenesis	Rxra	Rxra	Retinoid X receptor alpha	0.0158751	0.071659	10.4088
GO:0001701	in utero embryonic development	Sp2	Sp2	Sp2 transcription factor	0.0163681	0.071659	4.11777
GO:0001701	in utero embryonic development	Mfsd7b	Mfsd7b	Feline leukemia virus subgroup C receptor-related protein 1	0.0163681	0.071659	4.11777
GO:0001701	in utero embryonic development	Rxra	Rxra	Retinoid X receptor alpha	0.0163681	0.071659	4.11777
GO:0001701	in utero embryonic development	Acvr1b	Acvr1b	Receptor protein serine/threonine kinase	0.0163681	0.071659	4.11777
GO:0051592	response to calcium ion	S100a16	S100a16	Protein S100a16	0.0170065	0.071659	10.0371
GO:0051592	response to calcium ion	P2rx7	P2rx7	P2X purinoceptor 7	0.0170065	0.071659	10.0371
GO:0051645	Golgi localization	Dab1	Dab1	Disabled homolog 1 (Drosophila), isoform CRA_a	0.0176666	0.071659	56.2075
GO:0060029	convergent extension involved in organogenesis	Dvl2	Dvl2	Dishevelled 2, dsh homolog (Drosophila)	0.0176666	0.071659	56.2075
GO:2001224	positive regulation of neuron migration	Sema6a	Sema6a	Semaphorin-6A	0.0176666	0.071659	56.2075
GO:0015886	heme transport	Mfsd7b	Mfsd7b	Feline leukemia virus subgroup C receptor-related protein 1	0.0176666	0.071659	56.2075
GO:0010594	regulation of endothelial cell migration	Sema4a	Sema4a	Semaphorin-4A	0.0176666	0.071659	56.2075
GO:0045063	T-helper 1 cell differentiation	Sema4a	Sema4a	Semaphorin-4A	0.0176666	0.071659	56.2075
GO:0051973	positive regulation of telomerase activity	Acd	Acd	Adrenocortical dysplasia protein	0.0176666	0.071659	56.2075
GO:0033564	anterior/posterior axon guidance	Unc5c	Unc5c	Netrin receptor UNC5C	0.0176666	0.071659	56.2075
GO:0030299	intestinal cholesterol absorption	Ldlr	Ldlr	Low-density lipoprotein receptor	0.0176666	0.071659	56.2075
GO:0034405	response to fluid shear stress	P2rx7	P2rx7	P2X purinoceptor 7	0.0176666	0.071659	56.2075
GO:0032211	negative regulation of telomere maintenance via telomerase	Acd	Acd	Adrenocortical dysplasia protein	0.0176666	0.071659	56.2075
GO:0014054	positive regulation of gamma-aminobutyric acid secretion	P2rx7	P2rx7	P2X purinoceptor 7	0.0176666	0.071659	56.2075
GO:0031848	protection from non-homologous end joining at telomere	Acd	Acd	Adrenocortical dysplasia protein	0.0176666	0.071659	56.2075
GO:0035357	peroxisome proliferator activated receptor signaling pathway	Rxra	Rxra	Retinoid X receptor alpha	0.0176666	0.071659	56.2075
GO:0046425	regulation of JAK-STAT cascade	Dot1l	Dot1l	Protein Dot1l	0.0176666	0.071659	56.2075
GO:0097211	cellular response to gonadotropin-releasing hormone	Gpr173	Gpr173	Probable G-protein coupled receptor 173	0.0176666	0.071659	56.2075
GO:0018101	protein citrullination	Padi2	Padi2	Padi2 protein	0.0176666	0.071659	56.2075
GO:0007567	parturition	Rxfp1	Rxfp1	Relaxin receptor 1	0.0176666	0.071659	56.2075
GO:0055085	transmembrane transport	Slc30a3	Slc30a3	Zinc transporter 3	0.0183151	0.0734641	3.28315
GO:0055085	transmembrane transport	Mfsd7b	Mfsd7b	Feline leukemia virus subgroup C receptor-related protein 1	0.0183151	0.0734641	3.28315
GO:0055085	transmembrane transport	Slc9a8	Slc9a8	Sodium/hydrogen exchanger 8	0.0183151	0.0734641	3.28315
GO:0055085	transmembrane transport	Abcc10	Abcc10	ATP-binding cassette, sub-family C (CFTR/MRP), member 10	0.0183151	0.0734641	3.28315
GO:0055085	transmembrane transport	Abcb8	Abcb8	ATP-binding cassette sub-family B member 8, mitochondrial	0.0183151	0.0734641	3.28315
GO:0007379	segment specification	Dvl2	Dvl2	Dishevelled 2, dsh homolog (Drosophila)	0.0211628	0.0779568	46.8396
GO:0032308	positive regulation of prostaglandin secretion	P2rx7	P2rx7	P2X purinoceptor 7	0.0211628	0.0779568	46.8396
GO:1901379	regulation of potassium ion transmembrane transport	Kcnn2	Kcnn2	Small conductance calcium-activated potassium channel subfamily N member 2	0.0211628	0.0779568	46.8396
GO:0030510	regulation of BMP signaling pathway	Rgma	Rgma	Repulsive guidance molecule A	0.0211628	0.0779568	46.8396
GO:0055012	ventricular cardiac muscle cell differentiation	Rxra	Rxra	Retinoid X receptor alpha	0.0211628	0.0779568	46.8396
GO:0000387	spliceosomal snRNP assembly	Snrpc	Snrpc	U1 small nuclear ribonucleoprotein C	0.0211628	0.0779568	46.8396
GO:0070198	protein localization to chromosome, telomeric region	Acd	Acd	Adrenocortical dysplasia protein	0.0211628	0.0779568	46.8396
GO:0032060	bleb assembly	P2rx7	P2rx7	P2X purinoceptor 7	0.0211628	0.0779568	46.8396
GO:0007494	midgut development	Dab1	Dab1	Disabled homolog 1 (Drosophila), isoform CRA_a	0.0246466	0.0831537	40.1482
GO:2001223	negative regulation of neuron migration	Gpr173	Gpr173	Probable G-protein coupled receptor 173	0.0246466	0.0831537	40.1482
GO:0060323	head morphogenesis	Mfsd7b	Mfsd7b	Feline leukemia virus subgroup C receptor-related protein 1	0.0246466	0.0831537	40.1482
GO:0060687	regulation of branching involved in prostate gland morphogenesis	Rxra	Rxra	Retinoid X receptor alpha	0.0246466	0.0831537	40.1482
GO:0032927	positive regulation of activin receptor signaling pathway	Acvr1b	Acvr1b	Receptor protein serine/threonine kinase	0.0246466	0.0831537	40.1482
GO:0021517	ventral spinal cord development	Dab1	Dab1	Disabled homolog 1 (Drosophila), isoform CRA_a	0.0246466	0.0831537	40.1482
GO:0045332	phospholipid translocation	P2rx7	P2rx7	P2X purinoceptor 7	0.0246466	0.0831537	40.1482
GO:0051901	positive regulation of mitochondrial depolarization	P2rx7	P2rx7	P2X purinoceptor 7	0.0246466	0.0831537	40.1482
GO:0032731	positive regulation of interleukin-1 beta production	P2rx7	P2rx7	P2X purinoceptor 7	0.0246466	0.0831537	40.1482
GO:0060485	mesenchyme development	Rxra	Rxra	Retinoid X receptor alpha	0.0281183	0.0898292	35.1297
GO:0032963	collagen metabolic process	P2rx7	P2rx7	P2X purinoceptor 7	0.0281183	0.0898292	35.1297
GO:0034383	low-density lipoprotein particle clearance	Ldlr	Ldlr	Low-density lipoprotein receptor	0.0281183	0.0898292	35.1297
GO:0035590	purinergic nucleotide receptor signaling pathway	P2rx7	P2rx7	P2X purinoceptor 7	0.0281183	0.0898292	35.1297
GO:0051453	regulation of intracellular pH	Slc9a8	Slc9a8	Sodium/hydrogen exchanger 8	0.0281183	0.0898292	35.1297
GO:0035567	non-canonical Wnt signaling pathway	Dvl2	Dvl2	Dishevelled 2, dsh homolog (Drosophila)	0.0281183	0.0898292	35.1297
GO:0001843	neural tube closure	Rgma	Rgma	Repulsive guidance molecule A	0.0300718	0.0934389	7.39572
GO:0001843	neural tube closure	Dvl2	Dvl2	Dishevelled 2, dsh homolog (Drosophila)	0.0300718	0.0934389	7.39572
GO:0061351	neural precursor cell proliferation	Dbn1	Dbn1	Drebrin	0.0315777	0.0934389	31.2264
GO:0038092	nodal signaling pathway	Acvr1b	Acvr1b	Receptor protein serine/threonine kinase	0.0315777	0.0934389	31.2264
GO:0007004	telomere maintenance via telomerase	Acd	Acd	Adrenocortical dysplasia protein	0.0315777	0.0934389	31.2264
GO:0006884	cell volume homeostasis	P2rx7	P2rx7	P2X purinoceptor 7	0.0315777	0.0934389	31.2264
GO:0019985	translesion synthesis	2610002J02Rik	2610002J02Rik	Protein 2610002J02Rik	0.0315777	0.0934389	31.2264
GO:0014049	positive regulation of glutamate secretion	P2rx7	P2rx7	P2X purinoceptor 7	0.0315777	0.0934389	31.2264
GO:0061032	visceral serous pericardium development	Rxra	Rxra	Retinoid X receptor alpha	0.0315777	0.0934389	31.2264
GO:0032862	activation of Rho GTPase activity	Syde1	Syde1	MCG5982	0.0315777	0.0934389	31.2264
GO:0060070	canonical Wnt signaling pathway	Dvl2	Dvl2	Dishevelled 2, dsh homolog (Drosophila)	0.0338011	0.0972616	6.9392
GO:0060070	canonical Wnt signaling pathway	Fzd9	Fzd9	Frizzled-9	0.0338011	0.0972616	6.9392
GO:0035264	multicellular organism growth	Sp2	Sp2	Sp2 transcription factor	0.0345677	0.0972616	6.85457
GO:0035264	multicellular organism growth	Mfsd7b	Mfsd7b	Feline leukemia virus subgroup C receptor-related protein 1	0.0345677	0.0972616	6.85457
GO:0010033	response to organic substance	Scamp3	Scamp3	Secretory carrier-associated membrane protein 3	0.0345677	0.0972616	6.85457
GO:0010033	response to organic substance	P2rx7	P2rx7	P2X purinoceptor 7	0.0345677	0.0972616	6.85457
GO:0051642	centrosome localization	Sema6a	Sema6a	Semaphorin-6A	0.035025	0.0972616	28.1038
GO:0046620	regulation of organ growth	Mfsd7b	Mfsd7b	Feline leukemia virus subgroup C receptor-related protein 1	0.035025	0.0972616	28.1038
GO:0045779	negative regulation of bone resorption	P2rx7	P2rx7	P2X purinoceptor 7	0.035025	0.0972616	28.1038
GO:0001893	maternal placenta development	Rxra	Rxra	Retinoid X receptor alpha	0.035025	0.0972616	28.1038
GO:0042059	negative regulation of epidermal growth factor receptor signaling pathway	Nup62	Nup62	Nuclear pore glycoprotein p62	0.035025	0.0972616	28.1038
GO:0021799	cerebral cortex radially oriented cell migration	Dab1	Dab1	Disabled homolog 1 (Drosophila), isoform CRA_a	0.0384601	0.0991721	25.5489
GO:0021795	cerebral cortex cell migration	Dab1	Dab1	Disabled homolog 1 (Drosophila), isoform CRA_a	0.0384601	0.0991721	25.5489
GO:0007009	plasma membrane organization	P2rx7	P2rx7	P2X purinoceptor 7	0.0384601	0.0991721	25.5489
GO:0006839	mitochondrial transport	Mfsd7b	Mfsd7b	Feline leukemia virus subgroup C receptor-related protein 1	0.0384601	0.0991721	25.5489
GO:0030148	sphingolipid biosynthetic process	Cers6	Cers6	Ceramide synthase 6	0.0384601	0.0991721	25.5489
GO:0010467	gene expression	P2rx7	P2rx7	P2X purinoceptor 7	0.0384601	0.0991721	25.5489
GO:0050771	negative regulation of axonogenesis	Dab1	Dab1	Disabled homolog 1 (Drosophila), isoform CRA_a	0.0384601	0.0991721	25.5489
GO:0043069	negative regulation of programmed cell death	Nup62	Nup62	Nuclear pore glycoprotein p62	0.0384601	0.0991721	25.5489
GO:0046426	negative regulation of JAK-STAT cascade	Dab1	Dab1	Disabled homolog 1 (Drosophila), isoform CRA_a	0.0384601	0.0991721	25.5489
GO:0010867	positive regulation of triglyceride biosynthetic process	Ldlr	Ldlr	Low-density lipoprotein receptor	0.0384601	0.0991721	25.5489
GO:0043249	erythrocyte maturation	Mfsd7b	Mfsd7b	Feline leukemia virus subgroup C receptor-related protein 1	0.0418832	0.106478	23.4198
GO:0032924	activin receptor signaling pathway	Acvr1b	Acvr1b	Receptor protein serine/threonine kinase	0.0418832	0.106478	23.4198
GO:0090179	planar cell polarity pathway involved in neural tube closure	Dvl2	Dvl2	Dishevelled 2, dsh homolog (Drosophila)	0.0452942	0.11355	21.6183
GO:0060071	Wnt signaling pathway, planar cell polarity pathway	Dvl2	Dvl2	Dishevelled 2, dsh homolog (Drosophila)	0.0452942	0.11355	21.6183
GO:0051726	regulation of cell cycle	Mnt	Mnt	Max-binding protein MNT	0.0477145	0.116412	5.73546
GO:0051726	regulation of cell cycle	Ccno	Ccno	Cyclin O	0.0477145	0.116412	5.73546
GO:0030262	apoptotic nuclear changes	Sharpin	Sharpin	Sharpin	0.0486933	0.116412	20.0741
GO:0072358	cardiovascular system development	Sp2	Sp2	Sp2 transcription factor	0.0486933	0.116412	20.0741
GO:0010524	positive regulation of calcium ion transport into cytosol	P2rx7	P2rx7	P2X purinoceptor 7	0.0486933	0.116412	20.0741
GO:0048699	generation of neurons	Dbn1	Dbn1	Drebrin	0.0486933	0.116412	20.0741
GO:0048712	negative regulation of astrocyte differentiation	Dab1	Dab1	Disabled homolog 1 (Drosophila), isoform CRA_a	0.0486933	0.116412	20.0741
GO:0031641	regulation of myelination	Rxra	Rxra	Retinoid X receptor alpha	0.0486933	0.116412	20.0741
GO:0001655	urogenital system development	Acd	Acd	Adrenocortical dysplasia protein	0.0520803	0.122882	18.7358
GO:0045333	cellular respiration	Tbrg4	Tbrg4	Protein TBRG4	0.0520803	0.122882	18.7358
GO:0048384	retinoic acid receptor signaling pathway	Rxra	Rxra	Retinoid X receptor alpha	0.0554555	0.12666	17.5648
GO:0033198	response to ATP	P2rx7	P2rx7	P2X purinoceptor 7	0.0554555	0.12666	17.5648
GO:0051602	response to electrical stimulus	P2rx7	P2rx7	P2X purinoceptor 7	0.0554555	0.12666	17.5648
GO:0031668	cellular response to extracellular stimulus	P2rx7	P2rx7	P2X purinoceptor 7	0.0554555	0.12666	17.5648
GO:0046328	regulation of JNK cascade	Dvl2	Dvl2	Dishevelled 2, dsh homolog (Drosophila)	0.0554555	0.12666	17.5648
GO:0007218	neuropeptide signaling pathway	Grp	Grp	Gastrin-releasing peptide	0.0557867	0.12666	5.25304
GO:0007218	neuropeptide signaling pathway	Cort	Cort	Cortistatin	0.0557867	0.12666	5.25304
GO:0016079	synaptic vesicle exocytosis	P2rx7	P2rx7	P2X purinoceptor 7	0.0588188	0.127913	16.5316
GO:0002028	regulation of sodium ion transport	P2rx7	P2rx7	P2X purinoceptor 7	0.0588188	0.127913	16.5316
GO:0050718	positive regulation of interleukin-1 beta secretion	P2rx7	P2rx7	P2X purinoceptor 7	0.0588188	0.127913	16.5316
GO:0007405	neuroblast proliferation	Fzd9	Fzd9	Frizzled-9	0.0588188	0.127913	16.5316
GO:0043409	negative regulation of MAPK cascade	P2rx7	P2rx7	P2X purinoceptor 7	0.0588188	0.127913	16.5316
GO:0002076	osteoblast development	Satb2	Satb2	DNA-binding protein SATB2	0.0588188	0.127913	16.5316
GO:0060038	cardiac muscle cell proliferation	Rxra	Rxra	Retinoid X receptor alpha	0.0588188	0.127913	16.5316
GO:0009790	embryo development	Fzd9	Fzd9	Frizzled-9	0.060464	0.130704	5.01853
GO:0009790	embryo development	Acvr1b	Acvr1b	Receptor protein serine/threonine kinase	0.060464	0.130704	5.01853
GO:0045648	positive regulation of erythrocyte differentiation	Acvr1b	Acvr1b	Receptor protein serine/threonine kinase	0.0621703	0.132802	15.6132
GO:0071158	positive regulation of cell cycle arrest	Med25	Med25	Mediator of RNA polymerase II transcription subunit 25	0.0621703	0.132802	15.6132
GO:0006810	transport	Slc30a3	Slc30a3	Zinc transporter 3	0.0639094	0.135714	1.66563
GO:0006810	transport	Kcnn2	Kcnn2	Small conductance calcium-activated potassium channel subfamily N member 2	0.0639094	0.135714	1.66563
GO:0006810	transport	Nup62	Nup62	Nuclear pore glycoprotein p62	0.0639094	0.135714	1.66563
GO:0006810	transport	Mfsd7b	Mfsd7b	Feline leukemia virus subgroup C receptor-related protein 1	0.0639094	0.135714	1.66563
GO:0006810	transport	Slc9a8	Slc9a8	Sodium/hydrogen exchanger 8	0.0639094	0.135714	1.66563
GO:0006810	transport	Ldlr	Ldlr	Low-density lipoprotein receptor	0.0639094	0.135714	1.66563
GO:0006810	transport	Abcc10	Abcc10	ATP-binding cassette, sub-family C (CFTR/MRP), member 10	0.0639094	0.135714	1.66563
GO:0006810	transport	Scamp3	Scamp3	Secretory carrier-associated membrane protein 3	0.0639094	0.135714	1.66563
GO:0006810	transport	Slc35f1	Slc35f1	Solute carrier family 35 member F1	0.0639094	0.135714	1.66563
GO:0006810	transport	Abcb8	Abcb8	ATP-binding cassette sub-family B member 8, mitochondrial	0.0639094	0.135714	1.66563
GO:0006810	transport	P2rx7	P2rx7	P2X purinoceptor 7	0.0639094	0.135714	1.66563
GO:0045778	positive regulation of ossification	P2rx7	P2rx7	P2X purinoceptor 7	0.06551	0.1367	14.7914
GO:0061098	positive regulation of protein tyrosine kinase activity	Dvl2	Dvl2	Dishevelled 2, dsh homolog (Drosophila)	0.06551	0.1367	14.7914
GO:0042098	T cell proliferation	P2rx7	P2rx7	P2X purinoceptor 7	0.06551	0.1367	14.7914
GO:0043065	positive regulation of apoptotic process	Unc5c	Unc5c	Netrin receptor UNC5C	0.0686923	0.142517	3.18156
GO:0043065	positive regulation of apoptotic process	Rxra	Rxra	Retinoid X receptor alpha	0.0686923	0.142517	3.18156
GO:0043065	positive regulation of apoptotic process	P2rx7	P2rx7	P2X purinoceptor 7	0.0686923	0.142517	3.18156
GO:0006509	membrane protein ectodomain proteolysis	P2rx7	P2rx7	P2X purinoceptor 7	0.0721542	0.147998	13.3827
GO:0048168	regulation of neuronal synaptic plasticity	Kcnn2	Kcnn2	Small conductance calcium-activated potassium channel subfamily N member 2	0.0721542	0.147998	13.3827
GO:0043123	positive regulation of I-kappaB kinase/NF-kappaB signaling	Sharpin	Sharpin	Sharpin	0.0742325	0.148814	4.46091
GO:0043123	positive regulation of I-kappaB kinase/NF-kappaB signaling	Nup62	Nup62	Nuclear pore glycoprotein p62	0.0742325	0.148814	4.46091
GO:0090103	cochlea morphogenesis	Dvl2	Dvl2	Dishevelled 2, dsh homolog (Drosophila)	0.0754588	0.148814	12.7744
GO:0007178	transmembrane receptor protein serine/threonine kinase signaling pathway	Acvr1b	Acvr1b	Receptor protein serine/threonine kinase	0.0754588	0.148814	12.7744
GO:0071902	positive regulation of protein serine/threonine kinase activity	P2rx7	P2rx7	P2X purinoceptor 7	0.0754588	0.148814	12.7744
GO:0030301	cholesterol transport	Ldlr	Ldlr	Low-density lipoprotein receptor	0.0754588	0.148814	12.7744
GO:0001578	microtubule bundle formation	Map1s	Map1s	Microtubule-associated protein 1S	0.0754588	0.148814	12.7744
GO:0006284	base-excision repair	Ccno	Ccno	Cyclin O	0.0787518	0.148814	12.219
GO:0018022	peptidyl-lysine methylation	Dot1l	Dot1l	Protein Dot1l	0.0787518	0.148814	12.219
GO:0051899	membrane depolarization	P2rx7	P2rx7	P2X purinoceptor 7	0.0787518	0.148814	12.219
GO:2001234	negative regulation of apoptotic signaling pathway	Mnt	Mnt	Max-binding protein MNT	0.0787518	0.148814	12.219
GO:0019835	cytolysis	P2rx7	P2rx7	P2X purinoceptor 7	0.0787518	0.148814	12.219
GO:0006885	regulation of pH	Slc9a8	Slc9a8	Sodium/hydrogen exchanger 8	0.0787518	0.148814	12.219
GO:0009880	embryonic pattern specification	Satb2	Satb2	DNA-binding protein SATB2	0.0787518	0.148814	12.219
GO:0050804	regulation of synaptic transmission	Cspg5	Cspg5	Chondroitin sulfate proteoglycan 5	0.0787518	0.148814	12.219
GO:0048873	homeostasis of number of cells within a tissue	P2rx7	P2rx7	P2X purinoceptor 7	0.0787518	0.148814	12.219
GO:0071805	potassium ion transmembrane transport	Kcnn2	Kcnn2	Small conductance calcium-activated potassium channel subfamily N member 2	0.0793723	0.148814	4.29065
GO:0071805	potassium ion transmembrane transport	Slc9a8	Slc9a8	Sodium/hydrogen exchanger 8	0.0793723	0.148814	4.29065
GO:0006813	potassium ion transport	Kcnn2	Kcnn2	Small conductance calcium-activated potassium channel subfamily N member 2	0.0814588	0.148814	4.22613
GO:0006813	potassium ion transport	Slc9a8	Slc9a8	Sodium/hydrogen exchanger 8	0.0814588	0.148814	4.22613
GO:0007498	mesoderm development	Acvr1b	Acvr1b	Receptor protein serine/threonine kinase	0.0820332	0.148814	11.7099
GO:0043484	regulation of RNA splicing	Rbfox3	Rbfox3	RNA-binding protein fox-1 homolog 3	0.0820332	0.148814	11.7099
GO:0019228	neuronal action potential	P2rx7	P2rx7	P2X purinoceptor 7	0.0820332	0.148814	11.7099
GO:0019048	modulation by virus of host morphology or physiology	Rxra	Rxra	Retinoid X receptor alpha	0.0820332	0.148814	11.7099
GO:0046580	negative regulation of Ras protein signal transduction	Nup62	Nup62	Nuclear pore glycoprotein p62	0.0820332	0.148814	11.7099
GO:0010043	response to zinc ion	P2rx7	P2rx7	P2X purinoceptor 7	0.0820332	0.148814	11.7099
GO:0048147	negative regulation of fibroblast proliferation	Med25	Med25	Mediator of RNA polymerase II transcription subunit 25	0.085303	0.150217	11.2415
GO:0048568	embryonic organ development	Sp2	Sp2	Sp2 transcription factor	0.085303	0.150217	11.2415
GO:0015914	phospholipid transport	Ldlr	Ldlr	Low-density lipoprotein receptor	0.085303	0.150217	11.2415
GO:0050714	positive regulation of protein secretion	P2rx7	P2rx7	P2X purinoceptor 7	0.085303	0.150217	11.2415
GO:0043029	T cell homeostasis	P2rx7	P2rx7	P2X purinoceptor 7	0.085303	0.150217	11.2415
GO:0008406	gonad development	Fzd9	Fzd9	Frizzled-9	0.085303	0.150217	11.2415
GO:0006829	zinc ion transport	Slc30a3	Slc30a3	Zinc transporter 3	0.0885613	0.15297	10.8091
GO:0007193	adenylate cyclase-inhibiting G-protein coupled receptor signaling pathway	Cort	Cort	Cortistatin	0.0885613	0.15297	10.8091
GO:0035108	limb morphogenesis	Mfsd7b	Mfsd7b	Feline leukemia virus subgroup C receptor-related protein 1	0.0885613	0.15297	10.8091
GO:0010862	positive regulation of pathway-restricted SMAD protein phosphorylation	Acvr1b	Acvr1b	Receptor protein serine/threonine kinase	0.0885613	0.15297	10.8091
GO:0009617	response to bacterium	P2rx7	P2rx7	P2X purinoceptor 7	0.0950437	0.163385	10.0371
GO:0001702	gastrulation with mouth forming second	Acd	Acd	Adrenocortical dysplasia protein	0.0982677	0.164235	9.69095
GO:0034968	histone lysine methylation	Dot1l	Dot1l	Protein Dot1l	0.0982677	0.164235	9.69095
GO:0055010	ventricular cardiac muscle tissue morphogenesis	Rxra	Rxra	Retinoid X receptor alpha	0.0982677	0.164235	9.69095
GO:0000381	regulation of alternative mRNA splicing, via spliceosome	Rbfox3	Rbfox3	RNA-binding protein fox-1 homolog 3	0.0982677	0.164235	9.69095
GO:0051209	release of sequestered calcium ion into cytosol	P2rx7	P2rx7	P2X purinoceptor 7	0.0982677	0.164235	9.69095
GO:0055007	cardiac muscle cell differentiation	Rxra	Rxra	Retinoid X receptor alpha	0.0982677	0.164235	9.69095
GO:0030501	positive regulation of bone mineralization	P2rx7	P2rx7	P2X purinoceptor 7	0.10148	0.167281	9.36792
GO:0007162	negative regulation of cell adhesion	Dab1	Dab1	Disabled homolog 1 (Drosophila), isoform CRA_a	0.10148	0.167281	9.36792
GO:0009966	regulation of signal transduction	Acvr1b	Acvr1b	Receptor protein serine/threonine kinase	0.10148	0.167281	9.36792
GO:0006357	regulation of transcription from RNA polymerase II promoter	Rxra	Rxra	Retinoid X receptor alpha	0.103671	0.169463	2.65966
GO:0006357	regulation of transcription from RNA polymerase II promoter	Mamld1	Mamld1	Mamld1 protein	0.103671	0.169463	2.65966
GO:0006357	regulation of transcription from RNA polymerase II promoter	Fzd9	Fzd9	Frizzled-9	0.103671	0.169463	2.65966
GO:0042157	lipoprotein metabolic process	Ldlr	Ldlr	Low-density lipoprotein receptor	0.104682	0.169463	9.06573
GO:0000723	telomere maintenance	Acd	Acd	Adrenocortical dysplasia protein	0.104682	0.169463	9.06573
GO:0072593	reactive oxygen species metabolic process	P2rx7	P2rx7	P2X purinoceptor 7	0.104682	0.169463	9.06573
GO:0097194	execution phase of apoptosis	Map1s	Map1s	Microtubule-associated protein 1S	0.111051	0.176605	8.51629
GO:0043507	positive regulation of JUN kinase activity	Dvl2	Dvl2	Dishevelled 2, dsh homolog (Drosophila)	0.111051	0.176605	8.51629
GO:0050715	positive regulation of cytokine secretion	P2rx7	P2rx7	P2X purinoceptor 7	0.111051	0.176605	8.51629
GO:0048536	spleen development	Mfsd7b	Mfsd7b	Feline leukemia virus subgroup C receptor-related protein 1	0.111051	0.176605	8.51629
GO:0006644	phospholipid metabolic process	Lpcat4	Lpcat4	Lysophospholipid acyltransferase LPCAT4	0.114219	0.178498	8.26581
GO:0000079	regulation of cyclin-dependent protein serine/threonine kinase activity	Ccno	Ccno	Cyclin O	0.114219	0.178498	8.26581
GO:0016358	dendrite development	Dab1	Dab1	Disabled homolog 1 (Drosophila), isoform CRA_a	0.114219	0.178498	8.26581
GO:0010977	negative regulation of neuron projection development	Ptprg	Ptprg	Receptor-type tyrosine-protein phosphatase gamma	0.114219	0.178498	8.26581
GO:0001944	vasculature development	Fzd9	Fzd9	Frizzled-9	0.117375	0.180308	8.02964
GO:0071310	cellular response to organic substance	Satb2	Satb2	DNA-binding protein SATB2	0.117375	0.180308	8.02964
GO:0031424	keratinization	Sharpin	Sharpin	Sharpin	0.117375	0.180308	8.02964
GO:0018107	peptidyl-threonine phosphorylation	Acvr1b	Acvr1b	Receptor protein serine/threonine kinase	0.117375	0.180308	8.02964
GO:0034220	ion transmembrane transport	Kcnn2	Kcnn2	Small conductance calcium-activated potassium channel subfamily N member 2	0.118095	0.180645	3.38599
GO:0034220	ion transmembrane transport	P2rx7	P2rx7	P2X purinoceptor 7	0.118095	0.180645	3.38599
GO:0007188	adenylate cyclase-modulating G-protein coupled receptor signaling pathway	Rxfp1	Rxfp1	Relaxin receptor 1	0.120521	0.182042	7.8066
GO:0007281	germ cell development	Dnd1	Dnd1	Dead end protein homolog 1	0.120521	0.182042	7.8066
GO:0043407	negative regulation of MAP kinase activity	Nup62	Nup62	Nuclear pore glycoprotein p62	0.120521	0.182042	7.8066
GO:0097191	extrinsic apoptotic signaling pathway	Acvr1b	Acvr1b	Receptor protein serine/threonine kinase	0.123655	0.184461	7.59561
GO:0097190	apoptotic signaling pathway	P2rx7	P2rx7	P2X purinoceptor 7	0.123655	0.184461	7.59561
GO:0007189	adenylate cyclase-activating G-protein coupled receptor signaling pathway	Rxfp1	Rxfp1	Relaxin receptor 1	0.123655	0.184461	7.59561
GO:0045893	positive regulation of transcription, DNA-templated	Dvl2	Dvl2	Dishevelled 2, dsh homolog (Drosophila)	0.126358	0.187717	2.08176
GO:0045893	positive regulation of transcription, DNA-templated	Nup62	Nup62	Nuclear pore glycoprotein p62	0.126358	0.187717	2.08176
GO:0045893	positive regulation of transcription, DNA-templated	Rxra	Rxra	Retinoid X receptor alpha	0.126358	0.187717	2.08176
GO:0045893	positive regulation of transcription, DNA-templated	Acd	Acd	Adrenocortical dysplasia protein	0.126358	0.187717	2.08176
GO:0009612	response to mechanical stimulus	P2rx7	P2rx7	P2X purinoceptor 7	0.129891	0.191396	7.20609
GO:0016311	dephosphorylation	Ptprg	Ptprg	Receptor-type tyrosine-protein phosphatase gamma	0.129895	0.191396	3.19361
GO:0016311	dephosphorylation	Ctdspl	Ctdspl	CTD small phosphatase-like protein	0.129895	0.191396	3.19361
GO:0007628	adult walking behavior	Dab1	Dab1	Disabled homolog 1 (Drosophila), isoform CRA_a	0.136083	0.199699	6.85457
GO:0001890	placenta development	Rxra	Rxra	Retinoid X receptor alpha	0.139163	0.202947	6.69137
GO:0007507	heart development	Dvl2	Dvl2	Dishevelled 2, dsh homolog (Drosophila)	0.139525	0.202947	3.05476
GO:0007507	heart development	Rxra	Rxra	Retinoid X receptor alpha	0.139525	0.202947	3.05476
GO:0001942	hair follicle development	Acvr1b	Acvr1b	Receptor protein serine/threonine kinase	0.142231	0.202947	6.53576
GO:0000398	mRNA splicing, via spliceosome	Snrpc	Snrpc	U1 small nuclear ribonucleoprotein C	0.142231	0.202947	6.53576
GO:0030183	B cell differentiation	Fzd9	Fzd9	Frizzled-9	0.142231	0.202947	6.53576
GO:0030218	erythrocyte differentiation	Mfsd7b	Mfsd7b	Feline leukemia virus subgroup C receptor-related protein 1	0.142231	0.202947	6.53576
GO:0032755	positive regulation of interleukin-6 production	P2rx7	P2rx7	P2X purinoceptor 7	0.142231	0.202947	6.53576
GO:0016485	protein processing	P2rx7	P2rx7	P2X purinoceptor 7	0.145289	0.205684	6.38722
GO:0003151	outflow tract morphogenesis	Dvl2	Dvl2	Dishevelled 2, dsh homolog (Drosophila)	0.145289	0.205684	6.38722
GO:0006886	intracellular protein transport	Acd	Acd	Adrenocortical dysplasia protein	0.146848	0.207079	2.95829
GO:0006886	intracellular protein transport	Scamp3	Scamp3	Secretory carrier-associated membrane protein 3	0.146848	0.207079	2.95829
GO:0048705	skeletal system morphogenesis	P2rx7	P2rx7	P2X purinoceptor 7	0.148337	0.207556	6.24528
GO:0007566	embryo implantation	Rxra	Rxra	Retinoid X receptor alpha	0.148337	0.207556	6.24528
GO:0007611	learning or memory	Fzd9	Fzd9	Frizzled-9	0.151373	0.210987	6.10951
GO:0021987	cerebral cortex development	Dab1	Dab1	Disabled homolog 1 (Drosophila), isoform CRA_a	0.157414	0.218114	5.85495
GO:0035556	intracellular signal transduction	Dvl2	Dvl2	Dishevelled 2, dsh homolog (Drosophila)	0.157694	0.218114	2.1899
GO:0035556	intracellular signal transduction	Dab1	Dab1	Disabled homolog 1 (Drosophila), isoform CRA_a	0.157694	0.218114	2.1899
GO:0035556	intracellular signal transduction	Acvr1b	Acvr1b	Receptor protein serine/threonine kinase	0.157694	0.218114	2.1899
GO:0048812	neuron projection morphogenesis	Map1s	Map1s	Microtubule-associated protein 1S	0.160419	0.220194	5.73546
GO:0023014	signal transduction by phosphorylation	Acvr1b	Acvr1b	Receptor protein serine/threonine kinase	0.160419	0.220194	5.73546
GO:0006811	ion transport	Slc30a3	Slc30a3	Zinc transporter 3	0.1627	0.22248	1.88616
GO:0006811	ion transport	Kcnn2	Kcnn2	Small conductance calcium-activated potassium channel subfamily N member 2	0.1627	0.22248	1.88616
GO:0006811	ion transport	Slc9a8	Slc9a8	Sodium/hydrogen exchanger 8	0.1627	0.22248	1.88616
GO:0006811	ion transport	P2rx7	P2rx7	P2X purinoceptor 7	0.1627	0.22248	1.88616
GO:0016055	Wnt signaling pathway	Dvl2	Dvl2	Dishevelled 2, dsh homolog (Drosophila)	0.165484	0.224977	2.74183
GO:0016055	Wnt signaling pathway	Fzd9	Fzd9	Frizzled-9	0.165484	0.224977	2.74183
GO:0034613	cellular protein localization	Dvl2	Dvl2	Dishevelled 2, dsh homolog (Drosophila)	0.166396	0.224977	5.51054
GO:0042632	cholesterol homeostasis	Ldlr	Ldlr	Low-density lipoprotein receptor	0.166396	0.224977	5.51054
GO:0007015	actin filament organization	Dbn1	Dbn1	Drebrin	0.169369	0.227294	5.40457
GO:0006464	cellular protein modification process	Padi2	Padi2	Padi2 protein	0.169369	0.227294	5.40457
GO:0000082	G1/S transition of mitotic cell cycle	Acvr1b	Acvr1b	Receptor protein serine/threonine kinase	0.172331	0.229563	5.30259
GO:0050830	defense response to Gram-positive bacterium	P2rx7	P2rx7	P2X purinoceptor 7	0.172331	0.229563	5.30259
GO:0008654	phospholipid biosynthetic process	Lpcat4	Lpcat4	Lysophospholipid acyltransferase LPCAT4	0.175283	0.232637	5.2044
GO:0042733	embryonic digit morphogenesis	Mfsd7b	Mfsd7b	Feline leukemia virus subgroup C receptor-related protein 1	0.178225	0.233961	5.10977
GO:0090263	positive regulation of canonical Wnt signaling pathway	Dvl2	Dvl2	Dishevelled 2, dsh homolog (Drosophila)	0.178225	0.233961	5.10977
GO:0030334	regulation of cell migration	Unc5c	Unc5c	Netrin receptor UNC5C	0.178225	0.233961	5.10977
GO:0043401	steroid hormone mediated signaling pathway	Rxra	Rxra	Retinoid X receptor alpha	0.181156	0.236947	5.01853
GO:0006898	receptor-mediated endocytosis	Ldlr	Ldlr	Low-density lipoprotein receptor	0.184077	0.237041	4.93048
GO:0045860	positive regulation of protein kinase activity	Dab1	Dab1	Disabled homolog 1 (Drosophila), isoform CRA_a	0.184077	0.237041	4.93048
GO:0001916	positive regulation of T cell mediated cytotoxicity	P2rx7	P2rx7	P2X purinoceptor 7	0.184077	0.237041	4.93048
GO:0006338	chromatin remodeling	Satb2	Satb2	DNA-binding protein SATB2	0.184077	0.237041	4.93048
GO:0006200	ATP catabolic process	Abcc10	Abcc10	ATP-binding cassette, sub-family C (CFTR/MRP), member 10	0.184511	0.237041	2.55489
GO:0006200	ATP catabolic process	Abcb8	Abcb8	ATP-binding cassette sub-family B member 8, mitochondrial	0.184511	0.237041	2.55489
GO:0016525	negative regulation of angiogenesis	Sema4a	Sema4a	Semaphorin-4A	0.186988	0.238525	4.84547
GO:0045669	positive regulation of osteoblast differentiation	Pdlim7	Pdlim7	PDZ and LIM domain protein 7	0.186988	0.238525	4.84547
GO:0043085	positive regulation of catalytic activity	P2rx7	P2rx7	P2X purinoceptor 7	0.189888	0.241372	4.76335
GO:0030326	embryonic limb morphogenesis	Acd	Acd	Adrenocortical dysplasia protein	0.195658	0.247834	4.60717
GO:0032313	regulation of Rab GTPase activity	Dennd6b	Dennd6b	Protein DENND6B	0.201388	0.254199	4.46091
GO:0006629	lipid metabolic process	Lpcat4	Lpcat4	Lysophospholipid acyltransferase LPCAT4	0.20464	0.257404	1.92491
GO:0006629	lipid metabolic process	Ldlr	Ldlr	Low-density lipoprotein receptor	0.20464	0.257404	1.92491
GO:0006629	lipid metabolic process	Cers6	Cers6	Ceramide synthase 6	0.20464	0.257404	1.92491
GO:0000902	cell morphogenesis	P2rx7	P2rx7	P2X purinoceptor 7	0.207077	0.259508	4.32365
GO:0042493	response to drug	Dab1	Dab1	Disabled homolog 1 (Drosophila), isoform CRA_a	0.209035	0.259508	2.35178
GO:0042493	response to drug	P2rx7	P2rx7	P2X purinoceptor 7	0.209035	0.259508	2.35178
GO:0030509	BMP signaling pathway	Rgma	Rgma	Repulsive guidance molecule A	0.209907	0.259508	4.25814
GO:0050728	negative regulation of inflammatory response	Sharpin	Sharpin	Sharpin	0.209907	0.259508	4.25814
GO:0001568	blood vessel development	Mfsd7b	Mfsd7b	Feline leukemia virus subgroup C receptor-related protein 1	0.209907	0.259508	4.25814
GO:0019233	sensory perception of pain	P2rx7	P2rx7	P2X purinoceptor 7	0.212726	0.260319	4.19459
GO:0007417	central nervous system development	Dab1	Dab1	Disabled homolog 1 (Drosophila), isoform CRA_a	0.212726	0.260319	4.19459
GO:0008544	epidermis development	Sharpin	Sharpin	Sharpin	0.212726	0.260319	4.19459
GO:0000187	activation of MAPK activity	P2rx7	P2rx7	P2X purinoceptor 7	0.215536	0.261982	4.1329
GO:0040008	regulation of growth	Cspg5	Cspg5	Chondroitin sulfate proteoglycan 5	0.215536	0.261982	4.1329
GO:0060021	palate development	Satb2	Satb2	DNA-binding protein SATB2	0.221126	0.266978	4.01482
GO:0051384	response to glucocorticoid	Rxra	Rxra	Retinoid X receptor alpha	0.221126	0.266978	4.01482
GO:0000226	microtubule cytoskeleton organization	Map1s	Map1s	Microtubule-associated protein 1S	0.226676	0.272767	3.9033
GO:0015992	proton transport	Slc9a8	Slc9a8	Sodium/hydrogen exchanger 8	0.232187	0.278471	3.7978
GO:0051091	positive regulation of sequence-specific DNA binding transcription factor activity	Dvl2	Dvl2	Dishevelled 2, dsh homolog (Drosophila)	0.240382	0.287344	3.64984
GO:0051028	mRNA transport	Nup62	Nup62	Nuclear pore glycoprotein p62	0.24849	0.295081	3.51297
GO:0051216	cartilage development	Satb2	Satb2	DNA-binding protein SATB2	0.24849	0.295081	3.51297
GO:0008202	steroid metabolic process	Ldlr	Ldlr	Low-density lipoprotein receptor	0.251173	0.29729	3.4696
GO:0008203	cholesterol metabolic process	Ldlr	Ldlr	Low-density lipoprotein receptor	0.253847	0.298498	3.42729
GO:0006869	lipid transport	Ldlr	Ldlr	Low-density lipoprotein receptor	0.253847	0.298498	3.42729
GO:0045666	positive regulation of neuron differentiation	Dab1	Dab1	Disabled homolog 1 (Drosophila), isoform CRA_a	0.259167	0.302781	3.34568
GO:0043410	positive regulation of MAPK cascade	P2rx7	P2rx7	P2X purinoceptor 7	0.259167	0.302781	3.34568
GO:0001503	ossification	Pdlim7	Pdlim7	PDZ and LIM domain protein 7	0.261813	0.304886	3.30632
GO:0006355	regulation of transcription, DNA-templated	Sp2	Sp2	Sp2 transcription factor	0.270208	0.313063	1.25744
GO:0006355	regulation of transcription, DNA-templated	Med25	Med25	Mediator of RNA polymerase II transcription subunit 25	0.270208	0.313063	1.25744
GO:0006355	regulation of transcription, DNA-templated	Mnt	Mnt	Max-binding protein MNT	0.270208	0.313063	1.25744
GO:0006355	regulation of transcription, DNA-templated	Zfp414	Zfp414	Zinc finger protein 414	0.270208	0.313063	1.25744
GO:0006355	regulation of transcription, DNA-templated	Rxra	Rxra	Retinoid X receptor alpha	0.270208	0.313063	1.25744
GO:0006355	regulation of transcription, DNA-templated	Acd	Acd	Adrenocortical dysplasia protein	0.270208	0.313063	1.25744
GO:0006355	regulation of transcription, DNA-templated	Mamld1	Mamld1	Mamld1 protein	0.270208	0.313063	1.25744
GO:0006355	regulation of transcription, DNA-templated	Cers6	Cers6	Ceramide synthase 6	0.270208	0.313063	1.25744
GO:0006355	regulation of transcription, DNA-templated	Satb2	Satb2	DNA-binding protein SATB2	0.270208	0.313063	1.25744
GO:0006355	regulation of transcription, DNA-templated	Acvr1b	Acvr1b	Receptor protein serine/threonine kinase	0.270208	0.313063	1.25744
GO:0001501	skeletal system development	Acd	Acd	Adrenocortical dysplasia protein	0.272304	0.313063	3.15772
GO:0035725	sodium ion transmembrane transport	Slc9a8	Slc9a8	Sodium/hydrogen exchanger 8	0.272304	0.313063	3.15772
GO:0030198	extracellular matrix organization	Rxfp1	Rxfp1	Relaxin receptor 1	0.272304	0.313063	3.15772
GO:0007409	axonogenesis	Sema4a	Sema4a	Semaphorin-4A	0.292846	0.335611	2.89729
GO:0014070	response to organic cyclic compound	P2rx7	P2rx7	P2X purinoceptor 7	0.297891	0.339239	2.83876
GO:0035335	peptidyl-tyrosine dephosphorylation	Ptprg	Ptprg	Receptor-type tyrosine-protein phosphatase gamma	0.297891	0.339239	2.83876
GO:0045944	positive regulation of transcription from RNA polymerase II promoter	Med25	Med25	Mediator of RNA polymerase II transcription subunit 25	0.306413	0.346996	1.43022
GO:0045944	positive regulation of transcription from RNA polymerase II promoter	Rxra	Rxra	Retinoid X receptor alpha	0.306413	0.346996	1.43022
GO:0045944	positive regulation of transcription from RNA polymerase II promoter	Satb2	Satb2	DNA-binding protein SATB2	0.306413	0.346996	1.43022
GO:0045944	positive regulation of transcription from RNA polymerase II promoter	Acvr1b	Acvr1b	Receptor protein serine/threonine kinase	0.306413	0.346996	1.43022
GO:0006915	apoptotic process	Sema6a	Sema6a	Semaphorin-6A	0.306625	0.346996	1.547
GO:0006915	apoptotic process	Map1s	Map1s	Microtubule-associated protein 1S	0.306625	0.346996	1.547
GO:0006915	apoptotic process	Unc5c	Unc5c	Netrin receptor UNC5C	0.306625	0.346996	1.547
GO:0008360	regulation of cell shape	Sema4a	Sema4a	Semaphorin-4A	0.31035	0.350113	2.70228
GO:0006351	transcription, DNA-templated	Sp2	Sp2	Sp2 transcription factor	0.316949	0.356444	1.23942
GO:0006351	transcription, DNA-templated	Med25	Med25	Mediator of RNA polymerase II transcription subunit 25	0.316949	0.356444	1.23942
GO:0006351	transcription, DNA-templated	Nup62	Nup62	Nuclear pore glycoprotein p62	0.316949	0.356444	1.23942
GO:0006351	transcription, DNA-templated	Mnt	Mnt	Max-binding protein MNT	0.316949	0.356444	1.23942
GO:0006351	transcription, DNA-templated	Zfp414	Zfp414	Zinc finger protein 414	0.316949	0.356444	1.23942
GO:0006351	transcription, DNA-templated	Rxra	Rxra	Retinoid X receptor alpha	0.316949	0.356444	1.23942
GO:0006351	transcription, DNA-templated	Mamld1	Mamld1	Mamld1 protein	0.316949	0.356444	1.23942
GO:0006351	transcription, DNA-templated	Satb2	Satb2	DNA-binding protein SATB2	0.316949	0.356444	1.23942
GO:0000122	negative regulation of transcription from RNA polymerase II promoter	Med25	Med25	Mediator of RNA polymerase II transcription subunit 25	0.327132	0.365804	1.4896
GO:0000122	negative regulation of transcription from RNA polymerase II promoter	Rxra	Rxra	Retinoid X receptor alpha	0.327132	0.365804	1.4896
GO:0000122	negative regulation of transcription from RNA polymerase II promoter	Satb2	Satb2	DNA-binding protein SATB2	0.327132	0.365804	1.4896
GO:0008285	negative regulation of cell proliferation	Nup62	Nup62	Nuclear pore glycoprotein p62	0.327298	0.365804	1.70843
GO:0008285	negative regulation of cell proliferation	Rxra	Rxra	Retinoid X receptor alpha	0.327298	0.365804	1.70843
GO:0007411	axon guidance	Sema6a	Sema6a	Semaphorin-6A	0.348768	0.388596	2.34198
GO:0030308	negative regulation of cell growth	Acvr1b	Acvr1b	Receptor protein serine/threonine kinase	0.351097	0.389988	2.32262
GO:0006814	sodium ion transport	Slc9a8	Slc9a8	Sodium/hydrogen exchanger 8	0.360334	0.39902	2.2483
GO:0042981	regulation of apoptotic process	P2rx7	P2rx7	P2X purinoceptor 7	0.367176	0.405354	2.19561
GO:0032496	response to lipopolysaccharide	P2rx7	P2rx7	P2X purinoceptor 7	0.376187	0.412776	2.12907
GO:0006470	protein dephosphorylation	Ptprg	Ptprg	Receptor-type tyrosine-protein phosphatase gamma	0.376187	0.412776	2.12907
GO:0006468	protein phosphorylation	Tbrg4	Tbrg4	Protein TBRG4	0.378803	0.414387	1.36206
GO:0006468	protein phosphorylation	P2rx7	P2rx7	P2X purinoceptor 7	0.378803	0.414387	1.36206
GO:0006468	protein phosphorylation	Acvr1b	Acvr1b	Receptor protein serine/threonine kinase	0.378803	0.414387	1.36206
GO:0016477	cell migration	Nup62	Nup62	Nuclear pore glycoprotein p62	0.385071	0.419971	2.06645
GO:0010629	negative regulation of gene expression	Rxra	Rxra	Retinoid X receptor alpha	0.389466	0.423312	2.0365
GO:0006412	translation	Rpl10a	Rpl10a	60S ribosomal protein L10a	0.39153	0.423312	1.48305
GO:0006412	translation	Mrps11	Mrps11	Putative uncharacterized protein	0.39153	0.423312	1.48305
GO:0006816	calcium ion transport	P2rx7	P2rx7	P2X purinoceptor 7	0.391652	0.423312	2.02185
GO:0030036	actin cytoskeleton organization	Pdlim7	Pdlim7	PDZ and LIM domain protein 7	0.396	0.426735	1.99317
GO:0006366	transcription from RNA polymerase II promoter	Dvl2	Dvl2	Dishevelled 2, dsh homolog (Drosophila)	0.397817	0.427416	1.46374
GO:0006366	transcription from RNA polymerase II promoter	Rxra	Rxra	Retinoid X receptor alpha	0.397817	0.427416	1.46374
GO:0006486	protein glycosylation	Alg1	Alg1	Chitobiosyldiphosphodolichol beta-mannosyltransferase	0.402465	0.431128	1.95165
GO:0006511	ubiquitin-dependent protein catabolic process	Fbxl12	Fbxl12	F-box/LRR-repeat protein 12	0.406738	0.434415	1.92491
GO:0006897	endocytosis	Ldlr	Ldlr	Low-density lipoprotein receptor	0.425592	0.453212	1.81315
GO:0016567	protein ubiquitination	Fbxl12	Fbxl12	F-box/LRR-repeat protein 12	0.43124	0.457875	1.36758
GO:0016567	protein ubiquitination	Ube2ql1	Ube2ql1	Ubiquitin-conjugating enzyme E2Q-like protein 1	0.43124	0.457875	1.36758
GO:0046777	protein autophosphorylation	Acvr1b	Acvr1b	Receptor protein serine/threonine kinase	0.437832	0.463511	1.74557
GO:0051260	protein homooligomerization	Sharpin	Sharpin	Sharpin	0.45571	0.481027	1.65316
GO:0032259	methylation	Dot1l	Dot1l	Protein Dot1l	0.47113	0.495854	1.57886
GO:0010468	regulation of gene expression	Satb2	Satb2	DNA-binding protein SATB2	0.478677	0.502333	1.54416
GO:0001525	angiogenesis	Sema4a	Sema4a	Semaphorin-4A	0.526912	0.551348	1.34468
GO:0008380	RNA splicing	Rbfox3	Rbfox3	RNA-binding protein fox-1 homolog 3	0.561356	0.585692	1.2219
GO:0008150	biological_process	3110047P20Rik	Nwd2	NACHT and WD repeat domain-containing protein 2	0.582926	0.606072	0.984905
GO:0008150	biological_process	Phf21b	Phf21b	Phf21b protein	0.582926	0.606072	0.984905
GO:0008150	biological_process	Hcfc1r1	Hcfc1r1	Host cell factor C1 regulator 1	0.582926	0.606072	0.984905
GO:0008150	biological_process	Zswim4	Zswim4	Putative uncharacterized protein	0.582926	0.606072	0.984905
GO:0008150	biological_process	Fam120c	Fam120c	Family with sequence similarity 120, member C	0.582926	0.606072	0.984905
GO:0008150	biological_process	Pianp	Pianp	PILR alpha-associated neural protein	0.582926	0.606072	0.984905
GO:0008150	biological_process	Egfem1	Egfem1	EGF-like and EMI domain-containing protein 1	0.582926	0.606072	0.984905
GO:0008150	biological_process	Alg1	Alg1	Chitobiosyldiphosphodolichol beta-mannosyltransferase	0.582926	0.606072	0.984905
GO:0008150	biological_process	Syde1	Syde1	MCG5982	0.582926	0.606072	0.984905
GO:0008150	biological_process	Iglon5	Iglon5	IgLON family member 5	0.582926	0.606072	0.984905
GO:0008150	biological_process	Ankrd24	Ankrd24	Ankyrin repeat domain-containing protein 24	0.582926	0.606072	0.984905
GO:0008150	biological_process	Mesdc1	Mesdc1	MESDC1	0.582926	0.606072	0.984905
GO:0008150	biological_process	A730017C20Rik	A730017C20Rik	Protein A730017C20Rik	0.582926	0.606072	0.984905
GO:0008150	biological_process	AI836003	Ccdc184	Coiled-coil domain-containing protein 184	0.582926	0.606072	0.984905
GO:0008150	biological_process	Emc10	Emc10	ER membrane protein complex subunit 10	0.582926	0.606072	0.984905
GO:0008150	biological_process	AU022252	AU022252	Uncharacterized protein C1orf50 homolog	0.582926	0.606072	0.984905
GO:0008150	biological_process	Ubald1	Ubald1	UBA-like domain-containing protein 1	0.582926	0.606072	0.984905
GO:0008150	biological_process	Zfp414	Zfp414	Zinc finger protein 414	0.582926	0.606072	0.984905
GO:0008150	biological_process	Pced1a	Pced1a	PC-esterase domain-containing protein 1A	0.582926	0.606072	0.984905
GO:0008150	biological_process	Gm1673	Gm1673	Neuropeptide-like protein C4orf48 homolog	0.582926	0.606072	0.984905
GO:0008150	biological_process	Gm16515	Natd1	Protein NATD1	0.582926	0.606072	0.984905
GO:0008150	biological_process	Ube2ql1	Ube2ql1	Ubiquitin-conjugating enzyme E2Q-like protein 1	0.582926	0.606072	0.984905
GO:0008150	biological_process	Tmem180	Tmem180	Transmembrane protein 180	0.582926	0.606072	0.984905
GO:0008150	biological_process	Slc35f1	Slc35f1	Solute carrier family 35 member F1	0.582926	0.606072	0.984905
GO:0008150	biological_process	Ctdspl	Ctdspl	CTD small phosphatase-like protein	0.582926	0.606072	0.984905
GO:0008150	biological_process	Arid1b	Arid1b	Protein Arid1b	0.582926	0.606072	0.984905
GO:0008150	biological_process	Mrps11	Mrps11	Putative uncharacterized protein	0.582926	0.606072	0.984905
GO:0008150	biological_process	Fam168a	Fam168a	Family with sequence similarity 168, member A	0.582926	0.606072	0.984905
GO:0008150	biological_process	Plekhn1	Plekhn1	Probable pleckstrin homology domain-containing family N member 1	0.582926	0.606072	0.984905
GO:0006954	inflammatory response	P2rx7	P2rx7	P2X purinoceptor 7	0.584431	0.606072	1.14709
GO:0007264	small GTPase mediated signal transduction	Dab1	Dab1	Disabled homolog 1 (Drosophila), isoform CRA_a	0.585926	0.606072	1.14243
GO:0016568	chromatin modification	Satb2	Satb2	DNA-binding protein SATB2	0.604884	0.623895	1.08509
GO:0015031	protein transport	Nup62	Nup62	Nuclear pore glycoprotein p62	0.61417	0.631668	0.970769
GO:0015031	protein transport	Scamp3	Scamp3	Secretory carrier-associated membrane protein 3	0.61417	0.631668	0.970769
GO:0006397	mRNA processing	Rbfox3	Rbfox3	RNA-binding protein fox-1 homolog 3	0.659236	0.676091	0.936792
GO:0006281	DNA repair	2610002J02Rik	2610002J02Rik	Protein 2610002J02Rik	0.661689	0.676685	0.930588
GO:0051301	cell division	Ccno	Ccno	Cyclin O	0.713543	0.727653	0.807579
GO:0006974	cellular response to DNA damage stimulus	2610002J02Rik	2610002J02Rik	Protein 2610002J02Rik	0.742113	0.754656	0.745458
GO:0043066	negative regulation of apoptotic process	Nup62	Nup62	Nuclear pore glycoprotein p62	0.774512	0.78539	0.678835
GO:0007165	signal transduction	Rxfp1	Rxfp1	Relaxin receptor 1	0.868297	0.878026	0.702594
GO:0007165	signal transduction	Gpr173	Gpr173	Probable G-protein coupled receptor 173	0.868297	0.878026	0.702594
GO:0007165	signal transduction	Syde1	Syde1	MCG5982	0.868297	0.878026	0.702594
GO:0007165	signal transduction	Unc5c	Unc5c	Netrin receptor UNC5C	0.868297	0.878026	0.702594
GO:0007165	signal transduction	Fzd9	Fzd9	Frizzled-9	0.868297	0.878026	0.702594
GO:0007165	signal transduction	Acvr1b	Acvr1b	Receptor protein serine/threonine kinase	0.868297	0.878026	0.702594
GO:0007049	cell cycle	Ccno	Ccno	Cyclin O	0.885991	0.893415	0.467616
GO:0016310	phosphorylation	Acvr1b	Acvr1b	Receptor protein serine/threonine kinase	0.91985	0.92358	0.40321
GO:0008152	metabolic process	Lpcat4	Lpcat4	Lysophospholipid acyltransferase LPCAT4	0.921021	0.92358	0.400909
GO:0007186	G-protein coupled receptor signaling pathway	Rxfp1	Rxfp1	Relaxin receptor 1	0.979318	0.979318	0.415941
GO:0007186	G-protein coupled receptor signaling pathway	Gpr173	Gpr173	Probable G-protein coupled receptor 173	0.979318	0.979318	0.415941
GO:0007186	G-protein coupled receptor signaling pathway	Fzd9	Fzd9	Frizzled-9	0.979318	0.979318	0.415941

## Sheet: DownGene2GO
QueryID	QuerySymbol	Description	GOID	GOTerm	P-Value	Enrichment
Pdlim7	Pdlim7	PDZ and LIM domain protein 7	GO:0007275	multicellular organismal development	0.000734788	3.1258
Pdlim7	Pdlim7	PDZ and LIM domain protein 7	GO:0045669	positive regulation of osteoblast differentiation	0.186988	4.84547
Pdlim7	Pdlim7	PDZ and LIM domain protein 7	GO:0001503	ossification	0.261813	3.30632
Pdlim7	Pdlim7	PDZ and LIM domain protein 7	GO:0030154	cell differentiation	0.00952591	2.95385
Pdlim7	Pdlim7	PDZ and LIM domain protein 7	GO:0030036	actin cytoskeleton organization	0.396	1.99317
Rxfp1	Rxfp1	Relaxin receptor 1	GO:0007186	G-protein coupled receptor signaling pathway	0.979318	0.415941
Rxfp1	Rxfp1	Relaxin receptor 1	GO:0007165	signal transduction	0.868297	0.702594
Rxfp1	Rxfp1	Relaxin receptor 1	GO:0060427	lung connective tissue development	0.00710398	140.519
Rxfp1	Rxfp1	Relaxin receptor 1	GO:0060658	nipple morphogenesis	0.00355824	281.038
Rxfp1	Rxfp1	Relaxin receptor 1	GO:0007188	adenylate cyclase-modulating G-protein coupled receptor signaling pathway	0.120521	7.8066
Rxfp1	Rxfp1	Relaxin receptor 1	GO:0007189	adenylate cyclase-activating G-protein coupled receptor signaling pathway	0.123655	7.59561
Rxfp1	Rxfp1	Relaxin receptor 1	GO:0007567	parturition	0.0176666	56.2075
Rxfp1	Rxfp1	Relaxin receptor 1	GO:0030154	cell differentiation	0.00952591	2.95385
Rxfp1	Rxfp1	Relaxin receptor 1	GO:0030198	extracellular matrix organization	0.272304	3.15772
Gpr173	Gpr173	Probable G-protein coupled receptor 173	GO:0097211	cellular response to gonadotropin-releasing hormone	0.0176666	56.2075
Gpr173	Gpr173	Probable G-protein coupled receptor 173	GO:0007186	G-protein coupled receptor signaling pathway	0.979318	0.415941
Gpr173	Gpr173	Probable G-protein coupled receptor 173	GO:0007165	signal transduction	0.868297	0.702594
Gpr173	Gpr173	Probable G-protein coupled receptor 173	GO:2001223	negative regulation of neuron migration	0.0246466	40.1482
Sp2	Sp2	Sp2 transcription factor	GO:0035264	multicellular organism growth	0.0345677	6.85457
Sp2	Sp2	Sp2 transcription factor	GO:0006351	transcription, DNA-templated	0.316949	1.23942
Sp2	Sp2	Sp2 transcription factor	GO:0006355	regulation of transcription, DNA-templated	0.270208	1.25744
Sp2	Sp2	Sp2 transcription factor	GO:0048568	embryonic organ development	0.085303	11.2415
Sp2	Sp2	Sp2 transcription factor	GO:0048144	fibroblast proliferation	0.0141581	70.2594
Sp2	Sp2	Sp2 transcription factor	GO:0001701	in utero embryonic development	0.0163681	4.11777
Sp2	Sp2	Sp2 transcription factor	GO:0072358	cardiovascular system development	0.0486933	20.0741
3110047P20Rik	Nwd2	NACHT and WD repeat domain-containing protein 2	GO:0008150	biological_process	0.582926	0.984905
S100a16	S100a16	Protein S100a16	GO:0051592	response to calcium ion	0.0170065	10.0371
Fbxl12	Fbxl12	F-box/LRR-repeat protein 12	GO:0006511	ubiquitin-dependent protein catabolic process	0.406738	1.92491
Fbxl12	Fbxl12	F-box/LRR-repeat protein 12	GO:0016567	protein ubiquitination	0.43124	1.36758
Phf21b	Phf21b	Phf21b protein	GO:0008150	biological_process	0.582926	0.984905
Dbn1	Dbn1	Drebrin	GO:0007275	multicellular organismal development	0.000734788	3.1258
Dbn1	Dbn1	Drebrin	GO:0061351	neural precursor cell proliferation	0.0315777	31.2264
Dbn1	Dbn1	Drebrin	GO:0007399	nervous system development	0.00111855	5.14093
Dbn1	Dbn1	Drebrin	GO:0007015	actin filament organization	0.169369	5.40457
Dbn1	Dbn1	Drebrin	GO:0048699	generation of neurons	0.0486933	20.0741
Dbn1	Dbn1	Drebrin	GO:0032507	maintenance of protein location in cell	0.0141581	70.2594
Dbn1	Dbn1	Drebrin	GO:0010644	cell communication by electrical coupling	0.0106373	93.6792
Dbn1	Dbn1	Drebrin	GO:0030154	cell differentiation	0.00952591	2.95385
Dbn1	Dbn1	Drebrin	GO:0010643	cell communication by chemical coupling	0.0106373	93.6792
Sema6a	Sema6a	Semaphorin-6A	GO:0007275	multicellular organismal development	0.000734788	3.1258
Sema6a	Sema6a	Semaphorin-6A	GO:0007399	nervous system development	0.00111855	5.14093
Sema6a	Sema6a	Semaphorin-6A	GO:0007411	axon guidance	0.348768	2.34198
Sema6a	Sema6a	Semaphorin-6A	GO:0007166	cell surface receptor signaling pathway	0.000134609	10.1825
Sema6a	Sema6a	Semaphorin-6A	GO:0051642	centrosome localization	0.035025	28.1038
Sema6a	Sema6a	Semaphorin-6A	GO:0001764	neuron migration	0.00694785	7.73498
Sema6a	Sema6a	Semaphorin-6A	GO:0006915	apoptotic process	0.306625	1.547
Sema6a	Sema6a	Semaphorin-6A	GO:0030154	cell differentiation	0.00952591	2.95385
Sema6a	Sema6a	Semaphorin-6A	GO:0071526	semaphorin-plexin signaling pathway	0.00164251	33.0632
Sema6a	Sema6a	Semaphorin-6A	GO:2001224	positive regulation of neuron migration	0.0176666	56.2075
Rgma	Rgma	Repulsive guidance molecule A	GO:0001843	neural tube closure	0.0300718	7.39572
Rgma	Rgma	Repulsive guidance molecule A	GO:0030509	BMP signaling pathway	0.209907	4.25814
Rgma	Rgma	Repulsive guidance molecule A	GO:0001934	positive regulation of protein phosphorylation	0.0121813	6.29188
Rgma	Rgma	Repulsive guidance molecule A	GO:0030510	regulation of BMP signaling pathway	0.0211628	46.8396
Dvl2	Dvl2	Dishevelled 2, dsh homolog (Drosophila)	GO:0043507	positive regulation of JUN kinase activity	0.111051	8.51629
Dvl2	Dvl2	Dishevelled 2, dsh homolog (Drosophila)	GO:0035282	segmentation	3.74234e-05	187.358
Dvl2	Dvl2	Dishevelled 2, dsh homolog (Drosophila)	GO:0090179	planar cell polarity pathway involved in neural tube closure	0.0452942	21.6183
Dvl2	Dvl2	Dishevelled 2, dsh homolog (Drosophila)	GO:0007275	multicellular organismal development	0.000734788	3.1258
Dvl2	Dvl2	Dishevelled 2, dsh homolog (Drosophila)	GO:0061098	positive regulation of protein tyrosine kinase activity	0.06551	14.7914
Dvl2	Dvl2	Dishevelled 2, dsh homolog (Drosophila)	GO:0003151	outflow tract morphogenesis	0.145289	6.38722
Dvl2	Dvl2	Dishevelled 2, dsh homolog (Drosophila)	GO:0006366	transcription from RNA polymerase II promoter	0.397817	1.46374
Dvl2	Dvl2	Dishevelled 2, dsh homolog (Drosophila)	GO:0022007	convergent extension involved in neural plate elongation	0.0141581	70.2594
Dvl2	Dvl2	Dishevelled 2, dsh homolog (Drosophila)	GO:0021535	cell migration in hindbrain	0.0106373	93.6792
Dvl2	Dvl2	Dishevelled 2, dsh homolog (Drosophila)	GO:0051091	positive regulation of sequence-specific DNA binding transcription factor activity	0.240382	3.64984
Dvl2	Dvl2	Dishevelled 2, dsh homolog (Drosophila)	GO:0007379	segment specification	0.0211628	46.8396
Dvl2	Dvl2	Dishevelled 2, dsh homolog (Drosophila)	GO:0060029	convergent extension involved in organogenesis	0.0176666	56.2075
Dvl2	Dvl2	Dishevelled 2, dsh homolog (Drosophila)	GO:0007507	heart development	0.139525	3.05476
Dvl2	Dvl2	Dishevelled 2, dsh homolog (Drosophila)	GO:0003007	heart morphogenesis	0.0158751	10.4088
Dvl2	Dvl2	Dishevelled 2, dsh homolog (Drosophila)	GO:0001843	neural tube closure	0.0300718	7.39572
Dvl2	Dvl2	Dishevelled 2, dsh homolog (Drosophila)	GO:0044340	canonical Wnt signaling pathway involved in regulation of cell proliferation	0.00355824	281.038
Dvl2	Dvl2	Dishevelled 2, dsh homolog (Drosophila)	GO:0045893	positive regulation of transcription, DNA-templated	0.126358	2.08176
Dvl2	Dvl2	Dishevelled 2, dsh homolog (Drosophila)	GO:0016055	Wnt signaling pathway	0.165484	2.74183
Dvl2	Dvl2	Dishevelled 2, dsh homolog (Drosophila)	GO:0060070	canonical Wnt signaling pathway	0.0338011	6.9392
Dvl2	Dvl2	Dishevelled 2, dsh homolog (Drosophila)	GO:0060071	Wnt signaling pathway, planar cell polarity pathway	0.0452942	21.6183
Dvl2	Dvl2	Dishevelled 2, dsh homolog (Drosophila)	GO:0035556	intracellular signal transduction	0.157694	2.1899
Dvl2	Dvl2	Dishevelled 2, dsh homolog (Drosophila)	GO:0090103	cochlea morphogenesis	0.0754588	12.7744
Dvl2	Dvl2	Dishevelled 2, dsh homolog (Drosophila)	GO:0090263	positive regulation of canonical Wnt signaling pathway	0.178225	5.10977
Dvl2	Dvl2	Dishevelled 2, dsh homolog (Drosophila)	GO:0046328	regulation of JNK cascade	0.0554555	17.5648
Dvl2	Dvl2	Dishevelled 2, dsh homolog (Drosophila)	GO:0001934	positive regulation of protein phosphorylation	0.0121813	6.29188
Dvl2	Dvl2	Dishevelled 2, dsh homolog (Drosophila)	GO:0034613	cellular protein localization	0.166396	5.51054
Dvl2	Dvl2	Dishevelled 2, dsh homolog (Drosophila)	GO:0035567	non-canonical Wnt signaling pathway	0.0281183	35.1297
Map1s	Map1s	Microtubule-associated protein 1S	GO:0048812	neuron projection morphogenesis	0.160419	5.73546
Map1s	Map1s	Microtubule-associated protein 1S	GO:0007399	nervous system development	0.00111855	5.14093
Map1s	Map1s	Microtubule-associated protein 1S	GO:0097194	execution phase of apoptosis	0.111051	8.51629
Map1s	Map1s	Microtubule-associated protein 1S	GO:0006915	apoptotic process	0.306625	1.547
Map1s	Map1s	Microtubule-associated protein 1S	GO:0000226	microtubule cytoskeleton organization	0.226676	3.9033
Map1s	Map1s	Microtubule-associated protein 1S	GO:0007420	brain development	0.000364102	8.21747
Map1s	Map1s	Microtubule-associated protein 1S	GO:0001578	microtubule bundle formation	0.0754588	12.7744
Hcfc1r1	Hcfc1r1	Host cell factor C1 regulator 1	GO:0008150	biological_process	0.582926	0.984905
Dot1l	Dot1l	Protein Dot1l	GO:0046425	regulation of JAK-STAT cascade	0.0176666	56.2075
Dot1l	Dot1l	Protein Dot1l	GO:0034968	histone lysine methylation	0.0982677	9.69095
Dot1l	Dot1l	Protein Dot1l	GO:0018022	peptidyl-lysine methylation	0.0787518	12.219
Dot1l	Dot1l	Protein Dot1l	GO:0016571	histone methylation	0.003557	22.483
Dot1l	Dot1l	Protein Dot1l	GO:2000677	regulation of transcription regulatory region DNA binding	0.00355824	281.038
Dot1l	Dot1l	Protein Dot1l	GO:0032259	methylation	0.47113	1.57886
Zswim4	Zswim4	Putative uncharacterized protein	GO:0008150	biological_process	0.582926	0.984905
Fam120c	Fam120c	Family with sequence similarity 120, member C	GO:0008150	biological_process	0.582926	0.984905
Gnptg	Gnptg	M6PR domain-containing protein 1	GO:0016256	N-glycan processing to lysosome	0.00355824	281.038
Rpl10a	Rpl10a	60S ribosomal protein L10a	GO:0006412	translation	0.39153	1.48305
Slc30a3	Slc30a3	Zinc transporter 3	GO:0055085	transmembrane transport	0.0183151	3.28315
Slc30a3	Slc30a3	Zinc transporter 3	GO:0061088	regulation of sequestering of zinc ion	0.0141581	70.2594
Slc30a3	Slc30a3	Zinc transporter 3	GO:0051050	positive regulation of transport	0.00355824	281.038
Slc30a3	Slc30a3	Zinc transporter 3	GO:0006810	transport	0.0639094	1.66563
Slc30a3	Slc30a3	Zinc transporter 3	GO:0006811	ion transport	0.1627	1.88616
Slc30a3	Slc30a3	Zinc transporter 3	GO:0032119	sequestering of zinc ion	0.0106373	93.6792
Slc30a3	Slc30a3	Zinc transporter 3	GO:0006812	cation transport	0.0124267	6.24528
Slc30a3	Slc30a3	Zinc transporter 3	GO:0006829	zinc ion transport	0.0885613	10.8091
Slc30a3	Slc30a3	Zinc transporter 3	GO:0010312	detoxification of zinc ion	0.00355824	281.038
Pianp	Pianp	PILR alpha-associated neural protein	GO:0008150	biological_process	0.582926	0.984905
Egfem1	Egfem1	EGF-like and EMI domain-containing protein 1	GO:0008150	biological_process	0.582926	0.984905
Alg1	Alg1	Chitobiosyldiphosphodolichol beta-mannosyltransferase	GO:0008150	biological_process	0.582926	0.984905
Alg1	Alg1	Chitobiosyldiphosphodolichol beta-mannosyltransferase	GO:0006486	protein glycosylation	0.402465	1.95165
Kcnn2	Kcnn2	Small conductance calcium-activated potassium channel subfamily N member 2	GO:0071805	potassium ion transmembrane transport	0.0793723	4.29065
Kcnn2	Kcnn2	Small conductance calcium-activated potassium channel subfamily N member 2	GO:0034220	ion transmembrane transport	0.118095	3.38599
Kcnn2	Kcnn2	Small conductance calcium-activated potassium channel subfamily N member 2	GO:1901379	regulation of potassium ion transmembrane transport	0.0211628	46.8396
Kcnn2	Kcnn2	Small conductance calcium-activated potassium channel subfamily N member 2	GO:0006810	transport	0.0639094	1.66563
Kcnn2	Kcnn2	Small conductance calcium-activated potassium channel subfamily N member 2	GO:0006813	potassium ion transport	0.0814588	4.22613
Kcnn2	Kcnn2	Small conductance calcium-activated potassium channel subfamily N member 2	GO:0006811	ion transport	0.1627	1.88616
Kcnn2	Kcnn2	Small conductance calcium-activated potassium channel subfamily N member 2	GO:0048168	regulation of neuronal synaptic plasticity	0.0721542	13.3827
Syde1	Syde1	MCG5982	GO:0007165	signal transduction	0.868297	0.702594
Syde1	Syde1	MCG5982	GO:0032862	activation of Rho GTPase activity	0.0315777	31.2264
Iglon5	Iglon5	IgLON family member 5	GO:0008150	biological_process	0.582926	0.984905
Rbfox3	Rbfox3	RNA-binding protein fox-1 homolog 3	GO:0008380	RNA splicing	0.561356	1.2219
Rbfox3	Rbfox3	RNA-binding protein fox-1 homolog 3	GO:0006397	mRNA processing	0.659236	0.936792
Rbfox3	Rbfox3	RNA-binding protein fox-1 homolog 3	GO:0000381	regulation of alternative mRNA splicing, via spliceosome	0.0982677	9.69095
Rbfox3	Rbfox3	RNA-binding protein fox-1 homolog 3	GO:0043484	regulation of RNA splicing	0.0820332	11.7099
Lpcat4	Lpcat4	Lysophospholipid acyltransferase LPCAT4	GO:0008152	metabolic process	0.921021	0.400909
Lpcat4	Lpcat4	Lysophospholipid acyltransferase LPCAT4	GO:0008654	phospholipid biosynthetic process	0.175283	5.2044
Lpcat4	Lpcat4	Lysophospholipid acyltransferase LPCAT4	GO:0006644	phospholipid metabolic process	0.114219	8.26581
Lpcat4	Lpcat4	Lysophospholipid acyltransferase LPCAT4	GO:0006629	lipid metabolic process	0.20464	1.92491
Med25	Med25	Mediator of RNA polymerase II transcription subunit 25	GO:0035563	positive regulation of chromatin binding	0.00355824	281.038
Med25	Med25	Mediator of RNA polymerase II transcription subunit 25	GO:0006351	transcription, DNA-templated	0.316949	1.23942
Med25	Med25	Mediator of RNA polymerase II transcription subunit 25	GO:0006355	regulation of transcription, DNA-templated	0.270208	1.25744
Med25	Med25	Mediator of RNA polymerase II transcription subunit 25	GO:0045944	positive regulation of transcription from RNA polymerase II promoter	0.306413	1.43022
Med25	Med25	Mediator of RNA polymerase II transcription subunit 25	GO:0000122	negative regulation of transcription from RNA polymerase II promoter	0.327132	1.4896
Med25	Med25	Mediator of RNA polymerase II transcription subunit 25	GO:0048147	negative regulation of fibroblast proliferation	0.085303	11.2415
Med25	Med25	Mediator of RNA polymerase II transcription subunit 25	GO:0071158	positive regulation of cell cycle arrest	0.0621703	15.6132
Med25	Med25	Mediator of RNA polymerase II transcription subunit 25	GO:2001178	positive regulation of mediator complex assembly	0.00355824	281.038
Grp	Grp	Gastrin-releasing peptide	GO:0007218	neuropeptide signaling pathway	0.0557867	5.25304
Ankrd24	Ankrd24	Ankyrin repeat domain-containing protein 24	GO:0008150	biological_process	0.582926	0.984905
Sharpin	Sharpin	Sharpin	GO:0008544	epidermis development	0.212726	4.19459
Sharpin	Sharpin	Sharpin	GO:0043123	positive regulation of I-kappaB kinase/NF-kappaB signaling	0.0742325	4.46091
Sharpin	Sharpin	Sharpin	GO:0030262	apoptotic nuclear changes	0.0486933	20.0741
Sharpin	Sharpin	Sharpin	GO:0050728	negative regulation of inflammatory response	0.209907	4.25814
Sharpin	Sharpin	Sharpin	GO:0051260	protein homooligomerization	0.45571	1.65316
Sharpin	Sharpin	Sharpin	GO:0007420	brain development	0.000364102	8.21747
Sharpin	Sharpin	Sharpin	GO:0007005	mitochondrion organization	0.0121858	11.959
Sharpin	Sharpin	Sharpin	GO:0010803	regulation of tumor necrosis factor-mediated signaling pathway	0.0141581	70.2594
Sharpin	Sharpin	Sharpin	GO:0097039	protein linear polyubiquitination	0.0106373	93.6792
Sharpin	Sharpin	Sharpin	GO:0031424	keratinization	0.117375	8.02964
Sharpin	Sharpin	Sharpin	GO:2000348	regulation of CD40 signaling pathway	0.00355824	281.038
Unc5c	Unc5c	Netrin receptor UNC5C	GO:0007165	signal transduction	0.868297	0.702594
Unc5c	Unc5c	Netrin receptor UNC5C	GO:0007275	multicellular organismal development	0.000734788	3.1258
Unc5c	Unc5c	Netrin receptor UNC5C	GO:0007420	brain development	0.000364102	8.21747
Unc5c	Unc5c	Netrin receptor UNC5C	GO:0006915	apoptotic process	0.306625	1.547
Unc5c	Unc5c	Netrin receptor UNC5C	GO:0043065	positive regulation of apoptotic process	0.0686923	3.18156
Unc5c	Unc5c	Netrin receptor UNC5C	GO:0033564	anterior/posterior axon guidance	0.0176666	56.2075
Unc5c	Unc5c	Netrin receptor UNC5C	GO:0030334	regulation of cell migration	0.178225	5.10977
Unc5c	Unc5c	Netrin receptor UNC5C	GO:0038007	netrin-activated signaling pathway	0.0141581	70.2594
Mesdc1	Mesdc1	MESDC1	GO:0008150	biological_process	0.582926	0.984905
A730017C20Rik	A730017C20Rik	Protein A730017C20Rik	GO:0008150	biological_process	0.582926	0.984905
Tbrg4	Tbrg4	Protein TBRG4	GO:0045333	cellular respiration	0.0520803	18.7358
Tbrg4	Tbrg4	Protein TBRG4	GO:0006468	protein phosphorylation	0.378803	1.36206
Dab1	Dab1	Disabled homolog 1 (Drosophila), isoform CRA_a	GO:0007494	midgut development	0.0246466	40.1482
Dab1	Dab1	Disabled homolog 1 (Drosophila), isoform CRA_a	GO:0007275	multicellular organismal development	0.000734788	3.1258
Dab1	Dab1	Disabled homolog 1 (Drosophila), isoform CRA_a	GO:0021813	cell-cell adhesion involved in neuronal-glial interactions involved in cerebral cortex radial glia guided migration	0.00355824	281.038
Dab1	Dab1	Disabled homolog 1 (Drosophila), isoform CRA_a	GO:0021517	ventral spinal cord development	0.0246466	40.1482
Dab1	Dab1	Disabled homolog 1 (Drosophila), isoform CRA_a	GO:0007399	nervous system development	0.00111855	5.14093
Dab1	Dab1	Disabled homolog 1 (Drosophila), isoform CRA_a	GO:0045666	positive regulation of neuron differentiation	0.259167	3.34568
Dab1	Dab1	Disabled homolog 1 (Drosophila), isoform CRA_a	GO:0048712	negative regulation of astrocyte differentiation	0.0486933	20.0741
Dab1	Dab1	Disabled homolog 1 (Drosophila), isoform CRA_a	GO:0021799	cerebral cortex radially oriented cell migration	0.0384601	25.5489
Dab1	Dab1	Disabled homolog 1 (Drosophila), isoform CRA_a	GO:0021795	cerebral cortex cell migration	0.0384601	25.5489
Dab1	Dab1	Disabled homolog 1 (Drosophila), isoform CRA_a	GO:0007628	adult walking behavior	0.136083	6.85457
Dab1	Dab1	Disabled homolog 1 (Drosophila), isoform CRA_a	GO:0001764	neuron migration	0.00694785	7.73498
Dab1	Dab1	Disabled homolog 1 (Drosophila), isoform CRA_a	GO:0050771	negative regulation of axonogenesis	0.0384601	25.5489
Dab1	Dab1	Disabled homolog 1 (Drosophila), isoform CRA_a	GO:0035556	intracellular signal transduction	0.157694	2.1899
Dab1	Dab1	Disabled homolog 1 (Drosophila), isoform CRA_a	GO:0016358	dendrite development	0.114219	8.26581
Dab1	Dab1	Disabled homolog 1 (Drosophila), isoform CRA_a	GO:0051645	Golgi localization	0.0176666	56.2075
Dab1	Dab1	Disabled homolog 1 (Drosophila), isoform CRA_a	GO:0007264	small GTPase mediated signal transduction	0.585926	1.14243
Dab1	Dab1	Disabled homolog 1 (Drosophila), isoform CRA_a	GO:0007162	negative regulation of cell adhesion	0.10148	9.36792
Dab1	Dab1	Disabled homolog 1 (Drosophila), isoform CRA_a	GO:0021589	cerebellum structural organization	0.00710398	140.519
Dab1	Dab1	Disabled homolog 1 (Drosophila), isoform CRA_a	GO:0021942	radial glia guided migration of Purkinje cell	0.0106373	93.6792
Dab1	Dab1	Disabled homolog 1 (Drosophila), isoform CRA_a	GO:0007420	brain development	0.000364102	8.21747
Dab1	Dab1	Disabled homolog 1 (Drosophila), isoform CRA_a	GO:0021987	cerebral cortex development	0.157414	5.85495
Dab1	Dab1	Disabled homolog 1 (Drosophila), isoform CRA_a	GO:0046426	negative regulation of JAK-STAT cascade	0.0384601	25.5489
Dab1	Dab1	Disabled homolog 1 (Drosophila), isoform CRA_a	GO:0007417	central nervous system development	0.212726	4.19459
Dab1	Dab1	Disabled homolog 1 (Drosophila), isoform CRA_a	GO:0045860	positive regulation of protein kinase activity	0.184077	4.93048
Dab1	Dab1	Disabled homolog 1 (Drosophila), isoform CRA_a	GO:0097477	lateral motor column neuron migration	0.0106373	93.6792
Dab1	Dab1	Disabled homolog 1 (Drosophila), isoform CRA_a	GO:0042493	response to drug	0.209035	2.35178
Dab1	Dab1	Disabled homolog 1 (Drosophila), isoform CRA_a	GO:0030154	cell differentiation	0.00952591	2.95385
Nup62	Nup62	Nuclear pore glycoprotein p62	GO:0043407	negative regulation of MAP kinase activity	0.120521	7.8066
Nup62	Nup62	Nuclear pore glycoprotein p62	GO:0008285	negative regulation of cell proliferation	0.327298	1.70843
Nup62	Nup62	Nuclear pore glycoprotein p62	GO:0015031	protein transport	0.61417	0.970769
Nup62	Nup62	Nuclear pore glycoprotein p62	GO:0043123	positive regulation of I-kappaB kinase/NF-kappaB signaling	0.0742325	4.46091
Nup62	Nup62	Nuclear pore glycoprotein p62	GO:0043069	negative regulation of programmed cell death	0.0384601	25.5489
Nup62	Nup62	Nuclear pore glycoprotein p62	GO:0042059	negative regulation of epidermal growth factor receptor signaling pathway	0.035025	28.1038
Nup62	Nup62	Nuclear pore glycoprotein p62	GO:0008219	cell death	0.0142418	11.0211
Nup62	Nup62	Nuclear pore glycoprotein p62	GO:0046580	negative regulation of Ras protein signal transduction	0.0820332	11.7099
Nup62	Nup62	Nuclear pore glycoprotein p62	GO:0045893	positive regulation of transcription, DNA-templated	0.126358	2.08176
Nup62	Nup62	Nuclear pore glycoprotein p62	GO:0016477	cell migration	0.385071	2.06645
Nup62	Nup62	Nuclear pore glycoprotein p62	GO:0051028	mRNA transport	0.24849	3.51297
Nup62	Nup62	Nuclear pore glycoprotein p62	GO:0006351	transcription, DNA-templated	0.316949	1.23942
Nup62	Nup62	Nuclear pore glycoprotein p62	GO:0007166	cell surface receptor signaling pathway	0.000134609	10.1825
Nup62	Nup62	Nuclear pore glycoprotein p62	GO:0006810	transport	0.0639094	1.66563
Nup62	Nup62	Nuclear pore glycoprotein p62	GO:0007569	cell aging	0.00445098	20.0741
Nup62	Nup62	Nuclear pore glycoprotein p62	GO:0043066	negative regulation of apoptotic process	0.774512	0.678835
AI836003	Ccdc184	Coiled-coil domain-containing protein 184	GO:0008150	biological_process	0.582926	0.984905
Emc10	Emc10	ER membrane protein complex subunit 10	GO:0008150	biological_process	0.582926	0.984905
Sema4a	Sema4a	Semaphorin-4A	GO:0008360	regulation of cell shape	0.31035	2.70228
Sema4a	Sema4a	Semaphorin-4A	GO:0016525	negative regulation of angiogenesis	0.186988	4.84547
Sema4a	Sema4a	Semaphorin-4A	GO:0010594	regulation of endothelial cell migration	0.0176666	56.2075
Sema4a	Sema4a	Semaphorin-4A	GO:0007275	multicellular organismal development	0.000734788	3.1258
Sema4a	Sema4a	Semaphorin-4A	GO:0002292	T cell differentiation involved in immune response	0.00355824	281.038
Sema4a	Sema4a	Semaphorin-4A	GO:0007399	nervous system development	0.00111855	5.14093
Sema4a	Sema4a	Semaphorin-4A	GO:0045063	T-helper 1 cell differentiation	0.0176666	56.2075
Sema4a	Sema4a	Semaphorin-4A	GO:0001525	angiogenesis	0.526912	1.34468
Sema4a	Sema4a	Semaphorin-4A	GO:0007409	axonogenesis	0.292846	2.89729
Sema4a	Sema4a	Semaphorin-4A	GO:0030154	cell differentiation	0.00952591	2.95385
Sema4a	Sema4a	Semaphorin-4A	GO:0071526	semaphorin-plexin signaling pathway	0.00164251	33.0632
Mfsd7b	Mfsd7b	Feline leukemia virus subgroup C receptor-related protein 1	GO:0035264	multicellular organism growth	0.0345677	6.85457
Mfsd7b	Mfsd7b	Feline leukemia virus subgroup C receptor-related protein 1	GO:0055085	transmembrane transport	0.0183151	3.28315
Mfsd7b	Mfsd7b	Feline leukemia virus subgroup C receptor-related protein 1	GO:0048536	spleen development	0.111051	8.51629
Mfsd7b	Mfsd7b	Feline leukemia virus subgroup C receptor-related protein 1	GO:0046620	regulation of organ growth	0.035025	28.1038
Mfsd7b	Mfsd7b	Feline leukemia virus subgroup C receptor-related protein 1	GO:0060323	head morphogenesis	0.0246466	40.1482
Mfsd7b	Mfsd7b	Feline leukemia virus subgroup C receptor-related protein 1	GO:0006810	transport	0.0639094	1.66563
Mfsd7b	Mfsd7b	Feline leukemia virus subgroup C receptor-related protein 1	GO:0048704	embryonic skeletal system morphogenesis	0.0158751	10.4088
Mfsd7b	Mfsd7b	Feline leukemia virus subgroup C receptor-related protein 1	GO:0042733	embryonic digit morphogenesis	0.178225	5.10977
Mfsd7b	Mfsd7b	Feline leukemia virus subgroup C receptor-related protein 1	GO:0043249	erythrocyte maturation	0.0418832	23.4198
Mfsd7b	Mfsd7b	Feline leukemia virus subgroup C receptor-related protein 1	GO:0030218	erythrocyte differentiation	0.142231	6.53576
Mfsd7b	Mfsd7b	Feline leukemia virus subgroup C receptor-related protein 1	GO:0001568	blood vessel development	0.209907	4.25814
Mfsd7b	Mfsd7b	Feline leukemia virus subgroup C receptor-related protein 1	GO:0006839	mitochondrial transport	0.0384601	25.5489
Mfsd7b	Mfsd7b	Feline leukemia virus subgroup C receptor-related protein 1	GO:0001701	in utero embryonic development	0.0163681	4.11777
Mfsd7b	Mfsd7b	Feline leukemia virus subgroup C receptor-related protein 1	GO:0097037	heme export	0.00355824	281.038
Mfsd7b	Mfsd7b	Feline leukemia virus subgroup C receptor-related protein 1	GO:0035108	limb morphogenesis	0.0885613	10.8091
Mfsd7b	Mfsd7b	Feline leukemia virus subgroup C receptor-related protein 1	GO:0015886	heme transport	0.0176666	56.2075
AU022252	AU022252	Uncharacterized protein C1orf50 homolog	GO:0008150	biological_process	0.582926	0.984905
Ubald1	Ubald1	UBA-like domain-containing protein 1	GO:0008150	biological_process	0.582926	0.984905
Mnt	Mnt	Max-binding protein MNT	GO:0006351	transcription, DNA-templated	0.316949	1.23942
Mnt	Mnt	Max-binding protein MNT	GO:0006355	regulation of transcription, DNA-templated	0.270208	1.25744
Mnt	Mnt	Max-binding protein MNT	GO:0007569	cell aging	0.00445098	20.0741
Mnt	Mnt	Max-binding protein MNT	GO:0051726	regulation of cell cycle	0.0477145	5.73546
Mnt	Mnt	Max-binding protein MNT	GO:2001234	negative regulation of apoptotic signaling pathway	0.0787518	12.219
Zfp414	Zfp414	Zinc finger protein 414	GO:0008150	biological_process	0.582926	0.984905
Zfp414	Zfp414	Zinc finger protein 414	GO:0006351	transcription, DNA-templated	0.316949	1.23942
Zfp414	Zfp414	Zinc finger protein 414	GO:0006355	regulation of transcription, DNA-templated	0.270208	1.25744
Slc9a8	Slc9a8	Sodium/hydrogen exchanger 8	GO:0055085	transmembrane transport	0.0183151	3.28315
Slc9a8	Slc9a8	Sodium/hydrogen exchanger 8	GO:0071805	potassium ion transmembrane transport	0.0793723	4.29065
Slc9a8	Slc9a8	Sodium/hydrogen exchanger 8	GO:0006810	transport	0.0639094	1.66563
Slc9a8	Slc9a8	Sodium/hydrogen exchanger 8	GO:0006885	regulation of pH	0.0787518	12.219
Slc9a8	Slc9a8	Sodium/hydrogen exchanger 8	GO:0006813	potassium ion transport	0.0814588	4.22613
Slc9a8	Slc9a8	Sodium/hydrogen exchanger 8	GO:0006814	sodium ion transport	0.360334	2.2483
Slc9a8	Slc9a8	Sodium/hydrogen exchanger 8	GO:0006811	ion transport	0.1627	1.88616
Slc9a8	Slc9a8	Sodium/hydrogen exchanger 8	GO:0051453	regulation of intracellular pH	0.0281183	35.1297
Slc9a8	Slc9a8	Sodium/hydrogen exchanger 8	GO:0006812	cation transport	0.0124267	6.24528
Slc9a8	Slc9a8	Sodium/hydrogen exchanger 8	GO:0035725	sodium ion transmembrane transport	0.272304	3.15772
Cort	Cort	Cortistatin	GO:0007193	adenylate cyclase-inhibiting G-protein coupled receptor signaling pathway	0.0885613	10.8091
Cort	Cort	Cortistatin	GO:0007218	neuropeptide signaling pathway	0.0557867	5.25304
Cort	Cort	Cortistatin	GO:0045187	regulation of circadian sleep/wake cycle, sleep	0.0141581	70.2594
Ldlr	Ldlr	Low-density lipoprotein receptor	GO:0070508	cholesterol import	0.0106373	93.6792
Ldlr	Ldlr	Low-density lipoprotein receptor	GO:0008203	cholesterol metabolic process	0.253847	3.42729
Ldlr	Ldlr	Low-density lipoprotein receptor	GO:0008202	steroid metabolic process	0.251173	3.4696
Ldlr	Ldlr	Low-density lipoprotein receptor	GO:0042157	lipoprotein metabolic process	0.104682	9.06573
Ldlr	Ldlr	Low-density lipoprotein receptor	GO:0042159	lipoprotein catabolic process	0.0141581	70.2594
Ldlr	Ldlr	Low-density lipoprotein receptor	GO:0042632	cholesterol homeostasis	0.166396	5.51054
Ldlr	Ldlr	Low-density lipoprotein receptor	GO:0010899	regulation of phosphatidylcholine catabolic process	0.00710398	140.519
Ldlr	Ldlr	Low-density lipoprotein receptor	GO:0030301	cholesterol transport	0.0754588	12.7744
Ldlr	Ldlr	Low-density lipoprotein receptor	GO:0034383	low-density lipoprotein particle clearance	0.0281183	35.1297
Ldlr	Ldlr	Low-density lipoprotein receptor	GO:0006897	endocytosis	0.425592	1.81315
Ldlr	Ldlr	Low-density lipoprotein receptor	GO:0006810	transport	0.0639094	1.66563
Ldlr	Ldlr	Low-density lipoprotein receptor	GO:0006898	receptor-mediated endocytosis	0.184077	4.93048
Ldlr	Ldlr	Low-density lipoprotein receptor	GO:0006869	lipid transport	0.253847	3.42729
Ldlr	Ldlr	Low-density lipoprotein receptor	GO:0010867	positive regulation of triglyceride biosynthetic process	0.0384601	25.5489
Ldlr	Ldlr	Low-density lipoprotein receptor	GO:0006629	lipid metabolic process	0.20464	1.92491
Ldlr	Ldlr	Low-density lipoprotein receptor	GO:0015914	phospholipid transport	0.085303	11.2415
Ldlr	Ldlr	Low-density lipoprotein receptor	GO:0030299	intestinal cholesterol absorption	0.0176666	56.2075
Pced1a	Pced1a	PC-esterase domain-containing protein 1A	GO:0008150	biological_process	0.582926	0.984905
2610002J02Rik	2610002J02Rik	Protein 2610002J02Rik	GO:0006281	DNA repair	0.661689	0.930588
2610002J02Rik	2610002J02Rik	Protein 2610002J02Rik	GO:0036297	interstrand cross-link repair	0.0106373	93.6792
2610002J02Rik	2610002J02Rik	Protein 2610002J02Rik	GO:0006974	cellular response to DNA damage stimulus	0.742113	0.745458
2610002J02Rik	2610002J02Rik	Protein 2610002J02Rik	GO:0019985	translesion synthesis	0.0315777	31.2264
Rxra	Rxra	Retinoid X receptor alpha	GO:0060485	mesenchyme development	0.0281183	35.1297
Rxra	Rxra	Retinoid X receptor alpha	GO:0055010	ventricular cardiac muscle tissue morphogenesis	0.0982677	9.69095
Rxra	Rxra	Retinoid X receptor alpha	GO:0055012	ventricular cardiac muscle cell differentiation	0.0211628	46.8396
Rxra	Rxra	Retinoid X receptor alpha	GO:0006366	transcription from RNA polymerase II promoter	0.397817	1.46374
Rxra	Rxra	Retinoid X receptor alpha	GO:0060528	secretory columnal luminar epithelial cell differentiation involved in prostate glandular acinus development	0.0141581	70.2594
Rxra	Rxra	Retinoid X receptor alpha	GO:0060687	regulation of branching involved in prostate gland morphogenesis	0.0246466	40.1482
Rxra	Rxra	Retinoid X receptor alpha	GO:0003007	heart morphogenesis	0.0158751	10.4088
Rxra	Rxra	Retinoid X receptor alpha	GO:0032526	response to retinoic acid	0.0147777	10.8091
Rxra	Rxra	Retinoid X receptor alpha	GO:0001701	in utero embryonic development	0.0163681	4.11777
Rxra	Rxra	Retinoid X receptor alpha	GO:0045893	positive regulation of transcription, DNA-templated	0.126358	2.08176
Rxra	Rxra	Retinoid X receptor alpha	GO:0019048	modulation by virus of host morphology or physiology	0.0820332	11.7099
Rxra	Rxra	Retinoid X receptor alpha	GO:0035357	peroxisome proliferator activated receptor signaling pathway	0.0176666	56.2075
Rxra	Rxra	Retinoid X receptor alpha	GO:0055007	cardiac muscle cell differentiation	0.0982677	9.69095
Rxra	Rxra	Retinoid X receptor alpha	GO:0060038	cardiac muscle cell proliferation	0.0588188	16.5316
Rxra	Rxra	Retinoid X receptor alpha	GO:0010629	negative regulation of gene expression	0.389466	2.0365
Rxra	Rxra	Retinoid X receptor alpha	GO:0008285	negative regulation of cell proliferation	0.327298	1.70843
Rxra	Rxra	Retinoid X receptor alpha	GO:0061032	visceral serous pericardium development	0.0315777	31.2264
Rxra	Rxra	Retinoid X receptor alpha	GO:0001890	placenta development	0.139163	6.69137
Rxra	Rxra	Retinoid X receptor alpha	GO:0045944	positive regulation of transcription from RNA polymerase II promoter	0.306413	1.43022
Rxra	Rxra	Retinoid X receptor alpha	GO:0043401	steroid hormone mediated signaling pathway	0.181156	5.01853
Rxra	Rxra	Retinoid X receptor alpha	GO:0001893	maternal placenta development	0.035025	28.1038
Rxra	Rxra	Retinoid X receptor alpha	GO:0000122	negative regulation of transcription from RNA polymerase II promoter	0.327132	1.4896
Rxra	Rxra	Retinoid X receptor alpha	GO:0007507	heart development	0.139525	3.05476
Rxra	Rxra	Retinoid X receptor alpha	GO:0048384	retinoic acid receptor signaling pathway	0.0554555	17.5648
Rxra	Rxra	Retinoid X receptor alpha	GO:0051384	response to glucocorticoid	0.221126	4.01482
Rxra	Rxra	Retinoid X receptor alpha	GO:0006351	transcription, DNA-templated	0.316949	1.23942
Rxra	Rxra	Retinoid X receptor alpha	GO:0006355	regulation of transcription, DNA-templated	0.270208	1.25744
Rxra	Rxra	Retinoid X receptor alpha	GO:0060978	angiogenesis involved in coronary vascular morphogenesis	0.00710398	140.519
Rxra	Rxra	Retinoid X receptor alpha	GO:0007566	embryo implantation	0.148337	6.24528
Rxra	Rxra	Retinoid X receptor alpha	GO:0006357	regulation of transcription from RNA polymerase II promoter	0.103671	2.65966
Rxra	Rxra	Retinoid X receptor alpha	GO:0043065	positive regulation of apoptotic process	0.0686923	3.18156
Rxra	Rxra	Retinoid X receptor alpha	GO:0031641	regulation of myelination	0.0486933	20.0741
Snrpc	Snrpc	U1 small nuclear ribonucleoprotein C	GO:0000387	spliceosomal snRNP assembly	0.0211628	46.8396
Snrpc	Snrpc	U1 small nuclear ribonucleoprotein C	GO:0000398	mRNA splicing, via spliceosome	0.142231	6.53576
Snrpc	Snrpc	U1 small nuclear ribonucleoprotein C	GO:0000395	mRNA 5'-splice site recognition	0.0141581	70.2594
Acd	Acd	Adrenocortical dysplasia protein	GO:0035282	segmentation	3.74234e-05	187.358
Acd	Acd	Adrenocortical dysplasia protein	GO:0060381	positive regulation of single-stranded telomeric DNA binding	0.00355824	281.038
Acd	Acd	Adrenocortical dysplasia protein	GO:0006886	intracellular protein transport	0.146848	2.95829
Acd	Acd	Adrenocortical dysplasia protein	GO:0030326	embryonic limb morphogenesis	0.195658	4.60717
Acd	Acd	Adrenocortical dysplasia protein	GO:0001501	skeletal system development	0.272304	3.15772
Acd	Acd	Adrenocortical dysplasia protein	GO:0045893	positive regulation of transcription, DNA-templated	0.126358	2.08176
Acd	Acd	Adrenocortical dysplasia protein	GO:0001702	gastrulation with mouth forming second	0.0982677	9.69095
Acd	Acd	Adrenocortical dysplasia protein	GO:0032202	telomere assembly	0.00710398	140.519
Acd	Acd	Adrenocortical dysplasia protein	GO:0016233	telomere capping	0.0141581	70.2594
Acd	Acd	Adrenocortical dysplasia protein	GO:0000723	telomere maintenance	0.104682	9.06573
Acd	Acd	Adrenocortical dysplasia protein	GO:0006355	regulation of transcription, DNA-templated	0.270208	1.25744
Acd	Acd	Adrenocortical dysplasia protein	GO:0051973	positive regulation of telomerase activity	0.0176666	56.2075
Acd	Acd	Adrenocortical dysplasia protein	GO:0001655	urogenital system development	0.0520803	18.7358
Acd	Acd	Adrenocortical dysplasia protein	GO:0031848	protection from non-homologous end joining at telomere	0.0176666	56.2075
Acd	Acd	Adrenocortical dysplasia protein	GO:0070198	protein localization to chromosome, telomeric region	0.0211628	46.8396
Acd	Acd	Adrenocortical dysplasia protein	GO:0032211	negative regulation of telomere maintenance via telomerase	0.0176666	56.2075
Abcc10	Abcc10	ATP-binding cassette, sub-family C (CFTR/MRP), member 10	GO:0055085	transmembrane transport	0.0183151	3.28315
Abcc10	Abcc10	ATP-binding cassette, sub-family C (CFTR/MRP), member 10	GO:0006810	transport	0.0639094	1.66563
Mamld1	Mamld1	Mamld1 protein	GO:0006351	transcription, DNA-templated	0.316949	1.23942
Mamld1	Mamld1	Mamld1 protein	GO:0006355	regulation of transcription, DNA-templated	0.270208	1.25744
Mamld1	Mamld1	Mamld1 protein	GO:0006357	regulation of transcription from RNA polymerase II promoter	0.103671	2.65966
Ccno	Ccno	Cyclin O	GO:0006284	base-excision repair	0.0787518	12.219
Ccno	Ccno	Cyclin O	GO:0007049	cell cycle	0.885991	0.467616
Ccno	Ccno	Cyclin O	GO:0000079	regulation of cyclin-dependent protein serine/threonine kinase activity	0.114219	8.26581
Ccno	Ccno	Cyclin O	GO:0051301	cell division	0.713543	0.807579
Ccno	Ccno	Cyclin O	GO:0051726	regulation of cell cycle	0.0477145	5.73546
Ptprg	Ptprg	Receptor-type tyrosine-protein phosphatase gamma	GO:0006470	protein dephosphorylation	0.376187	2.12907
Ptprg	Ptprg	Receptor-type tyrosine-protein phosphatase gamma	GO:0010977	negative regulation of neuron projection development	0.114219	8.26581
Ptprg	Ptprg	Receptor-type tyrosine-protein phosphatase gamma	GO:0016311	dephosphorylation	0.129895	3.19361
Ptprg	Ptprg	Receptor-type tyrosine-protein phosphatase gamma	GO:0035335	peptidyl-tyrosine dephosphorylation	0.297891	2.83876
Gm1673	Gm1673	Neuropeptide-like protein C4orf48 homolog	GO:0008150	biological_process	0.582926	0.984905
Scamp3	Scamp3	Secretory carrier-associated membrane protein 3	GO:0010033	response to organic substance	0.0345677	6.85457
Scamp3	Scamp3	Secretory carrier-associated membrane protein 3	GO:0032526	response to retinoic acid	0.0147777	10.8091
Scamp3	Scamp3	Secretory carrier-associated membrane protein 3	GO:0015031	protein transport	0.61417	0.970769
Scamp3	Scamp3	Secretory carrier-associated membrane protein 3	GO:0006886	intracellular protein transport	0.146848	2.95829
Scamp3	Scamp3	Secretory carrier-associated membrane protein 3	GO:0006810	transport	0.0639094	1.66563
Gm16515	Natd1	Protein NATD1	GO:0008150	biological_process	0.582926	0.984905
Cspg5	Cspg5	Chondroitin sulfate proteoglycan 5	GO:0007275	multicellular organismal development	0.000734788	3.1258
Cspg5	Cspg5	Chondroitin sulfate proteoglycan 5	GO:0007399	nervous system development	0.00111855	5.14093
Cspg5	Cspg5	Chondroitin sulfate proteoglycan 5	GO:0040008	regulation of growth	0.215536	4.1329
Cspg5	Cspg5	Chondroitin sulfate proteoglycan 5	GO:0030154	cell differentiation	0.00952591	2.95385
Cspg5	Cspg5	Chondroitin sulfate proteoglycan 5	GO:0050804	regulation of synaptic transmission	0.0787518	12.219
Ube2ql1	Ube2ql1	Ubiquitin-conjugating enzyme E2Q-like protein 1	GO:0008150	biological_process	0.582926	0.984905
Ube2ql1	Ube2ql1	Ubiquitin-conjugating enzyme E2Q-like protein 1	GO:0016567	protein ubiquitination	0.43124	1.36758
Tmem180	Tmem180	Transmembrane protein 180	GO:0008150	biological_process	0.582926	0.984905
Slc35f1	Slc35f1	Solute carrier family 35 member F1	GO:0008150	biological_process	0.582926	0.984905
Slc35f1	Slc35f1	Solute carrier family 35 member F1	GO:0006810	transport	0.0639094	1.66563
Abcb8	Abcb8	ATP-binding cassette sub-family B member 8, mitochondrial	GO:0055085	transmembrane transport	0.0183151	3.28315
Abcb8	Abcb8	ATP-binding cassette sub-family B member 8, mitochondrial	GO:0006200	ATP catabolic process	0.184511	2.55489
Abcb8	Abcb8	ATP-binding cassette sub-family B member 8, mitochondrial	GO:0006810	transport	0.0639094	1.66563
P2rx7	P2rx7	P2X purinoceptor 7	GO:0050717	positive regulation of interleukin-1 alpha secretion	0.0106373	93.6792
P2rx7	P2rx7	P2X purinoceptor 7	GO:0050718	positive regulation of interleukin-1 beta secretion	0.0588188	16.5316
P2rx7	P2rx7	P2X purinoceptor 7	GO:0000187	activation of MAPK activity	0.215536	4.1329
P2rx7	P2rx7	P2X purinoceptor 7	GO:0006954	inflammatory response	0.584431	1.14709
P2rx7	P2rx7	P2X purinoceptor 7	GO:0007009	plasma membrane organization	0.0384601	25.5489
P2rx7	P2rx7	P2X purinoceptor 7	GO:0050715	positive regulation of cytokine secretion	0.111051	8.51629
P2rx7	P2rx7	P2X purinoceptor 7	GO:0050714	positive regulation of protein secretion	0.085303	11.2415
P2rx7	P2rx7	P2X purinoceptor 7	GO:0050830	defense response to Gram-positive bacterium	0.172331	5.30259
P2rx7	P2rx7	P2X purinoceptor 7	GO:0032963	collagen metabolic process	0.0281183	35.1297
P2rx7	P2rx7	P2X purinoceptor 7	GO:0010033	response to organic substance	0.0345677	6.85457
P2rx7	P2rx7	P2X purinoceptor 7	GO:0000902	cell morphogenesis	0.207077	4.32365
P2rx7	P2rx7	P2X purinoceptor 7	GO:0034220	ion transmembrane transport	0.118095	3.38599
P2rx7	P2rx7	P2X purinoceptor 7	GO:0014070	response to organic cyclic compound	0.297891	2.83876
P2rx7	P2rx7	P2X purinoceptor 7	GO:0045779	negative regulation of bone resorption	0.035025	28.1038
P2rx7	P2rx7	P2X purinoceptor 7	GO:0045778	positive regulation of ossification	0.06551	14.7914
P2rx7	P2rx7	P2X purinoceptor 7	GO:0051495	positive regulation of cytoskeleton organization	0.00710398	140.519
P2rx7	P2rx7	P2X purinoceptor 7	GO:0043085	positive regulation of catalytic activity	0.189888	4.76335
P2rx7	P2rx7	P2X purinoceptor 7	GO:0019233	sensory perception of pain	0.212726	4.19459
P2rx7	P2rx7	P2X purinoceptor 7	GO:0016485	protein processing	0.145289	6.38722
P2rx7	P2rx7	P2X purinoceptor 7	GO:0051899	membrane depolarization	0.0787518	12.219
P2rx7	P2rx7	P2X purinoceptor 7	GO:0051259	protein oligomerization	0.0142418	11.0211
P2rx7	P2rx7	P2X purinoceptor 7	GO:0043409	negative regulation of MAPK cascade	0.0588188	16.5316
P2rx7	P2rx7	P2X purinoceptor 7	GO:0046513	ceramide biosynthetic process	0.00227886	28.1038
P2rx7	P2rx7	P2X purinoceptor 7	GO:0097190	apoptotic signaling pathway	0.123655	7.59561
P2rx7	P2rx7	P2X purinoceptor 7	GO:0032308	positive regulation of prostaglandin secretion	0.0211628	46.8396
P2rx7	P2rx7	P2X purinoceptor 7	GO:0006811	ion transport	0.1627	1.88616
P2rx7	P2rx7	P2X purinoceptor 7	GO:0006812	cation transport	0.0124267	6.24528
P2rx7	P2rx7	P2X purinoceptor 7	GO:0043132	NAD transport	0.00710398	140.519
P2rx7	P2rx7	P2X purinoceptor 7	GO:0006816	calcium ion transport	0.391652	2.02185
P2rx7	P2rx7	P2X purinoceptor 7	GO:0016079	synaptic vesicle exocytosis	0.0588188	16.5316
P2rx7	P2rx7	P2X purinoceptor 7	GO:0019228	neuronal action potential	0.0820332	11.7099
P2rx7	P2rx7	P2X purinoceptor 7	GO:0014054	positive regulation of gamma-aminobutyric acid secretion	0.0176666	56.2075
P2rx7	P2rx7	P2X purinoceptor 7	GO:0033198	response to ATP	0.0554555	17.5648
P2rx7	P2rx7	P2X purinoceptor 7	GO:0043410	positive regulation of MAPK cascade	0.259167	3.34568
P2rx7	P2rx7	P2X purinoceptor 7	GO:0048705	skeletal system morphogenesis	0.148337	6.24528
P2rx7	P2rx7	P2X purinoceptor 7	GO:0007005	mitochondrion organization	0.0121858	11.959
P2rx7	P2rx7	P2X purinoceptor 7	GO:0072593	reactive oxygen species metabolic process	0.104682	9.06573
P2rx7	P2rx7	P2X purinoceptor 7	GO:0001934	positive regulation of protein phosphorylation	0.0121813	6.29188
P2rx7	P2rx7	P2X purinoceptor 7	GO:0032496	response to lipopolysaccharide	0.376187	2.12907
P2rx7	P2rx7	P2X purinoceptor 7	GO:0010524	positive regulation of calcium ion transport into cytosol	0.0486933	20.0741
P2rx7	P2rx7	P2X purinoceptor 7	GO:0014049	positive regulation of glutamate secretion	0.0315777	31.2264
P2rx7	P2rx7	P2X purinoceptor 7	GO:0019835	cytolysis	0.0787518	12.219
P2rx7	P2rx7	P2X purinoceptor 7	GO:0046931	pore complex assembly	0.00710398	140.519
P2rx7	P2rx7	P2X purinoceptor 7	GO:0006884	cell volume homeostasis	0.0315777	31.2264
P2rx7	P2rx7	P2X purinoceptor 7	GO:0043029	T cell homeostasis	0.085303	11.2415
P2rx7	P2rx7	P2X purinoceptor 7	GO:0045332	phospholipid translocation	0.0246466	40.1482
P2rx7	P2rx7	P2X purinoceptor 7	GO:0051209	release of sequestered calcium ion into cytosol	0.0982677	9.69095
P2rx7	P2rx7	P2X purinoceptor 7	GO:0051602	response to electrical stimulus	0.0554555	17.5648
P2rx7	P2rx7	P2X purinoceptor 7	GO:0030501	positive regulation of bone mineralization	0.10148	9.36792
P2rx7	P2rx7	P2X purinoceptor 7	GO:0035590	purinergic nucleotide receptor signaling pathway	0.0281183	35.1297
P2rx7	P2rx7	P2X purinoceptor 7	GO:0006810	transport	0.0639094	1.66563
P2rx7	P2rx7	P2X purinoceptor 7	GO:0006649	phospholipid transfer to membrane	0.00710398	140.519
P2rx7	P2rx7	P2X purinoceptor 7	GO:0031668	cellular response to extracellular stimulus	0.0554555	17.5648
P2rx7	P2rx7	P2X purinoceptor 7	GO:0044254	multicellular organismal protein catabolic process	0.00355824	281.038
P2rx7	P2rx7	P2X purinoceptor 7	GO:0070230	positive regulation of lymphocyte apoptotic process	0.00355824	281.038
P2rx7	P2rx7	P2X purinoceptor 7	GO:0010467	gene expression	0.0384601	25.5489
P2rx7	P2rx7	P2X purinoceptor 7	GO:0001916	positive regulation of T cell mediated cytotoxicity	0.184077	4.93048
P2rx7	P2rx7	P2X purinoceptor 7	GO:0032755	positive regulation of interleukin-6 production	0.142231	6.53576
P2rx7	P2rx7	P2X purinoceptor 7	GO:0010043	response to zinc ion	0.0820332	11.7099
P2rx7	P2rx7	P2X purinoceptor 7	GO:0006468	protein phosphorylation	0.378803	1.36206
P2rx7	P2rx7	P2X purinoceptor 7	GO:0009612	response to mechanical stimulus	0.129891	7.20609
P2rx7	P2rx7	P2X purinoceptor 7	GO:0001845	phagolysosome assembly	0.0141581	70.2594
P2rx7	P2rx7	P2X purinoceptor 7	GO:0051901	positive regulation of mitochondrial depolarization	0.0246466	40.1482
P2rx7	P2rx7	P2X purinoceptor 7	GO:0034405	response to fluid shear stress	0.0176666	56.2075
P2rx7	P2rx7	P2X purinoceptor 7	GO:0032060	bleb assembly	0.0211628	46.8396
P2rx7	P2rx7	P2X purinoceptor 7	GO:0045919	positive regulation of cytolysis	0.0106373	93.6792
P2rx7	P2rx7	P2X purinoceptor 7	GO:0007166	cell surface receptor signaling pathway	0.000134609	10.1825
P2rx7	P2rx7	P2X purinoceptor 7	GO:0009617	response to bacterium	0.0950437	10.0371
P2rx7	P2rx7	P2X purinoceptor 7	GO:0002028	regulation of sodium ion transport	0.0588188	16.5316
P2rx7	P2rx7	P2X purinoceptor 7	GO:0006900	membrane budding	0.0141581	70.2594
P2rx7	P2rx7	P2X purinoceptor 7	GO:0006509	membrane protein ectodomain proteolysis	0.0721542	13.3827
P2rx7	P2rx7	P2X purinoceptor 7	GO:0048873	homeostasis of number of cells within a tissue	0.0787518	12.219
P2rx7	P2rx7	P2X purinoceptor 7	GO:0042493	response to drug	0.209035	2.35178
P2rx7	P2rx7	P2X purinoceptor 7	GO:0051592	response to calcium ion	0.0170065	10.0371
P2rx7	P2rx7	P2X purinoceptor 7	GO:0042098	T cell proliferation	0.06551	14.7914
P2rx7	P2rx7	P2X purinoceptor 7	GO:0043065	positive regulation of apoptotic process	0.0686923	3.18156
P2rx7	P2rx7	P2X purinoceptor 7	GO:0032731	positive regulation of interleukin-1 beta production	0.0246466	40.1482
Padi2	Padi2	Padi2 protein	GO:0006464	cellular protein modification process	0.169369	5.40457
Padi2	Padi2	Padi2 protein	GO:0018101	protein citrullination	0.0176666	56.2075
Cers6	Cers6	Ceramide synthase 6	GO:0006629	lipid metabolic process	0.20464	1.92491
Cers6	Cers6	Ceramide synthase 6	GO:0046513	ceramide biosynthetic process	0.00227886	28.1038
Cers6	Cers6	Ceramide synthase 6	GO:0030148	sphingolipid biosynthetic process	0.0384601	25.5489
Dnd1	Dnd1	Dead end protein homolog 1	GO:0007281	germ cell development	0.120521	7.8066
Dnd1	Dnd1	Dead end protein homolog 1	GO:0007275	multicellular organismal development	0.000734788	3.1258
Dnd1	Dnd1	Dead end protein homolog 1	GO:0060965	negative regulation of gene silencing by miRNA	0.00710398	140.519
Fzd9	Fzd9	Frizzled-9	GO:0009790	embryo development	0.060464	5.01853
Fzd9	Fzd9	Frizzled-9	GO:0007275	multicellular organismal development	0.000734788	3.1258
Fzd9	Fzd9	Frizzled-9	GO:0007611	learning or memory	0.151373	6.10951
Fzd9	Fzd9	Frizzled-9	GO:0007405	neuroblast proliferation	0.0588188	16.5316
Fzd9	Fzd9	Frizzled-9	GO:0001944	vasculature development	0.117375	8.02964
Fzd9	Fzd9	Frizzled-9	GO:0016055	Wnt signaling pathway	0.165484	2.74183
Fzd9	Fzd9	Frizzled-9	GO:0060070	canonical Wnt signaling pathway	0.0338011	6.9392
Fzd9	Fzd9	Frizzled-9	GO:0007186	G-protein coupled receptor signaling pathway	0.979318	0.415941
Fzd9	Fzd9	Frizzled-9	GO:0030183	B cell differentiation	0.142231	6.53576
Fzd9	Fzd9	Frizzled-9	GO:0007165	signal transduction	0.868297	0.702594
Fzd9	Fzd9	Frizzled-9	GO:0007166	cell surface receptor signaling pathway	0.000134609	10.1825
Fzd9	Fzd9	Frizzled-9	GO:0007420	brain development	0.000364102	8.21747
Fzd9	Fzd9	Frizzled-9	GO:0006357	regulation of transcription from RNA polymerase II promoter	0.103671	2.65966
Fzd9	Fzd9	Frizzled-9	GO:0008406	gonad development	0.085303	11.2415
Ctdspl	Ctdspl	CTD small phosphatase-like protein	GO:0016311	dephosphorylation	0.129895	3.19361
Mrps11	Mrps11	Putative uncharacterized protein	GO:0008150	biological_process	0.582926	0.984905
Mrps11	Mrps11	Putative uncharacterized protein	GO:0006412	translation	0.39153	1.48305
Fam168a	Fam168a	Family with sequence similarity 168, member A	GO:0008150	biological_process	0.582926	0.984905
C1ql2	C1ql2	Complement C1q-like protein 2	GO:0051259	protein oligomerization	0.0142418	11.0211
Satb2	Satb2	DNA-binding protein SATB2	GO:0016568	chromatin modification	0.604884	1.08509
Satb2	Satb2	DNA-binding protein SATB2	GO:0007275	multicellular organismal development	0.000734788	3.1258
Satb2	Satb2	DNA-binding protein SATB2	GO:0060021	palate development	0.221126	4.01482
Satb2	Satb2	DNA-binding protein SATB2	GO:0045944	positive regulation of transcription from RNA polymerase II promoter	0.306413	1.43022
Satb2	Satb2	DNA-binding protein SATB2	GO:0000122	negative regulation of transcription from RNA polymerase II promoter	0.327132	1.4896
Satb2	Satb2	DNA-binding protein SATB2	GO:0001764	neuron migration	0.00694785	7.73498
Satb2	Satb2	DNA-binding protein SATB2	GO:0006338	chromatin remodeling	0.184077	4.93048
Satb2	Satb2	DNA-binding protein SATB2	GO:0071310	cellular response to organic substance	0.117375	8.02964
Satb2	Satb2	DNA-binding protein SATB2	GO:0006351	transcription, DNA-templated	0.316949	1.23942
Satb2	Satb2	DNA-binding protein SATB2	GO:0009880	embryonic pattern specification	0.0787518	12.219
Satb2	Satb2	DNA-binding protein SATB2	GO:0006355	regulation of transcription, DNA-templated	0.270208	1.25744
Satb2	Satb2	DNA-binding protein SATB2	GO:0002076	osteoblast development	0.0588188	16.5316
Satb2	Satb2	DNA-binding protein SATB2	GO:0048704	embryonic skeletal system morphogenesis	0.0158751	10.4088
Satb2	Satb2	DNA-binding protein SATB2	GO:0010468	regulation of gene expression	0.478677	1.54416
Satb2	Satb2	DNA-binding protein SATB2	GO:0051216	cartilage development	0.24849	3.51297
Acvr1b	Acvr1b	Receptor protein serine/threonine kinase	GO:0009790	embryo development	0.060464	5.01853
Acvr1b	Acvr1b	Receptor protein serine/threonine kinase	GO:0007498	mesoderm development	0.0820332	11.7099
Acvr1b	Acvr1b	Receptor protein serine/threonine kinase	GO:0046777	protein autophosphorylation	0.437832	1.74557
Acvr1b	Acvr1b	Receptor protein serine/threonine kinase	GO:0007178	transmembrane receptor protein serine/threonine kinase signaling pathway	0.0754588	12.7744
Acvr1b	Acvr1b	Receptor protein serine/threonine kinase	GO:0023014	signal transduction by phosphorylation	0.160419	5.73546
Acvr1b	Acvr1b	Receptor protein serine/threonine kinase	GO:0045648	positive regulation of erythrocyte differentiation	0.0621703	15.6132
Acvr1b	Acvr1b	Receptor protein serine/threonine kinase	GO:0032924	activin receptor signaling pathway	0.0418832	23.4198
Acvr1b	Acvr1b	Receptor protein serine/threonine kinase	GO:0001942	hair follicle development	0.142231	6.53576
Acvr1b	Acvr1b	Receptor protein serine/threonine kinase	GO:0001701	in utero embryonic development	0.0163681	4.11777
Acvr1b	Acvr1b	Receptor protein serine/threonine kinase	GO:0030308	negative regulation of cell growth	0.351097	2.32262
Acvr1b	Acvr1b	Receptor protein serine/threonine kinase	GO:0032927	positive regulation of activin receptor signaling pathway	0.0246466	40.1482
Acvr1b	Acvr1b	Receptor protein serine/threonine kinase	GO:0035556	intracellular signal transduction	0.157694	2.1899
Acvr1b	Acvr1b	Receptor protein serine/threonine kinase	GO:0009966	regulation of signal transduction	0.10148	9.36792
Acvr1b	Acvr1b	Receptor protein serine/threonine kinase	GO:0010862	positive regulation of pathway-restricted SMAD protein phosphorylation	0.0885613	10.8091
Acvr1b	Acvr1b	Receptor protein serine/threonine kinase	GO:0018107	peptidyl-threonine phosphorylation	0.117375	8.02964
Acvr1b	Acvr1b	Receptor protein serine/threonine kinase	GO:1901165	positive regulation of trophoblast cell migration	0.00710398	140.519
Acvr1b	Acvr1b	Receptor protein serine/threonine kinase	GO:0097191	extrinsic apoptotic signaling pathway	0.123655	7.59561
Acvr1b	Acvr1b	Receptor protein serine/threonine kinase	GO:0006468	protein phosphorylation	0.378803	1.36206
Acvr1b	Acvr1b	Receptor protein serine/threonine kinase	GO:0045944	positive regulation of transcription from RNA polymerase II promoter	0.306413	1.43022
Acvr1b	Acvr1b	Receptor protein serine/threonine kinase	GO:0038092	nodal signaling pathway	0.0315777	31.2264
Acvr1b	Acvr1b	Receptor protein serine/threonine kinase	GO:0000082	G1/S transition of mitotic cell cycle	0.172331	5.30259
Acvr1b	Acvr1b	Receptor protein serine/threonine kinase	GO:0016310	phosphorylation	0.91985	0.40321
Acvr1b	Acvr1b	Receptor protein serine/threonine kinase	GO:0007165	signal transduction	0.868297	0.702594
Acvr1b	Acvr1b	Receptor protein serine/threonine kinase	GO:0006355	regulation of transcription, DNA-templated	0.270208	1.25744
Acvr1b	Acvr1b	Receptor protein serine/threonine kinase	GO:0007166	cell surface receptor signaling pathway	0.000134609	10.1825
Plekhn1	Plekhn1	Probable pleckstrin homology domain-containing family N member 1	GO:0008150	biological_process	0.582926	0.984905

## Sheet: UpGO_Result
GOID	GOTerm	DifGene	AllDifGene	GeneInGO	AllGene	P-Value	FDR	Enrichment	(-log10P)
GO:0006355	regulation of transcription, DNA-templated	40	190	2235	22483	3.66983e-06	0.00280008	2.11779	5.43535
GO:0016574	histone ubiquitination	3	190	10	22483	6.8241e-05	0.0180688	35.4995	4.16595
GO:0002842	positive regulation of T cell mediated immune response to tumor cell	2	190	2	22483	7.10438e-05	0.0180688	118.332	4.14847
GO:0009791	post-embryonic development	6	190	92	22483	0.000131368	0.0250584	7.71728	3.88151
GO:0042026	protein refolding	2	190	3	22483	0.000211943	0.0323425	78.8877	3.67378
GO:0006021	inositol biosynthetic process	2	190	4	22483	0.000421525	0.0536039	59.1658	3.37518
GO:0002904	positive regulation of B cell apoptotic process	2	190	5	22483	0.00069863	0.0761506	47.3326	3.15575
GO:2000480	negative regulation of cAMP-dependent protein kinase activity	2	190	6	22483	0.00104211	0.0795133	39.4439	2.98208
GO:0000183	chromatin silencing at rDNA	2	190	6	22483	0.00104211	0.0795133	39.4439	2.98208
GO:0006595	polyamine metabolic process	2	190	6	22483	0.00104211	0.0795133	39.4439	2.98208
GO:0006950	response to stress	6	190	155	22483	0.00207772	0.0994234	4.58058	2.68241
GO:0032926	negative regulation of activin receptor signaling pathway	2	190	9	22483	0.00245961	0.0994234	26.2959	2.60913
GO:0006782	protoporphyrinogen IX biosynthetic process	2	190	9	22483	0.00245961	0.0994234	26.2959	2.60913
GO:0016239	positive regulation of macroautophagy	2	190	10	22483	0.00305746	0.0994234	23.6663	2.51464
GO:0006457	protein folding	5	190	118	22483	0.00331206	0.0994234	5.01405	2.4799
GO:0051443	positive regulation of ubiquitin-protein transferase activity	2	190	11	22483	0.00371617	0.0994234	21.5148	2.4299
GO:0060174	limb bud formation	2	190	11	22483	0.00371617	0.0994234	21.5148	2.4299
GO:0051402	neuron apoptotic process	3	190	38	22483	0.00403188	0.0994234	9.34197	2.39449
GO:0000185	activation of MAPKKK activity	2	190	12	22483	0.00443469	0.0994234	19.7219	2.35314
GO:0032968	positive regulation of transcription elongation from RNA polymerase II promoter	2	190	13	22483	0.00521198	0.0994234	18.2049	2.283
GO:0008361	regulation of cell size	2	190	14	22483	0.00604699	0.0994234	16.9045	2.21846
GO:0001501	skeletal system development	4	190	89	22483	0.00690299	0.0994234	5.31827	2.16096
GO:0006656	phosphatidylcholine biosynthetic process	2	190	15	22483	0.00693871	0.0994234	15.7775	2.15872
GO:0015693	magnesium ion transport	2	190	15	22483	0.00693871	0.0994234	15.7775	2.15872
GO:0046887	positive regulation of hormone secretion	2	190	15	22483	0.00693871	0.0994234	15.7775	2.15872
GO:0031047	gene silencing by RNA	3	190	48	22483	0.00777255	0.0994234	7.39572	2.10944
GO:0006511	ubiquitin-dependent protein catabolic process	5	190	146	22483	0.00808906	0.0994234	4.05245	2.0921
GO:0002236	detection of misfolded protein	1	190	1	22483	0.00845083	0.0994234	118.332	2.0731
GO:0035037	sperm entry	1	190	1	22483	0.00845083	0.0994234	118.332	2.0731
GO:0002368	B cell cytokine production	1	190	1	22483	0.00845083	0.0994234	118.332	2.0731
GO:0002347	response to tumor cell	1	190	1	22483	0.00845083	0.0994234	118.332	2.0731
GO:2001111	positive regulation of lens epithelial cell proliferation	1	190	1	22483	0.00845083	0.0994234	118.332	2.0731
GO:0032913	negative regulation of transforming growth factor beta3 production	1	190	1	22483	0.00845083	0.0994234	118.332	2.0731
GO:0032918	spermidine acetylation	1	190	1	22483	0.00845083	0.0994234	118.332	2.0731
GO:1902530	positive regulation of protein linear polyubiquitination	1	190	1	22483	0.00845083	0.0994234	118.332	2.0731
GO:0046167	glycerol-3-phosphate biosynthetic process	1	190	1	22483	0.00845083	0.0994234	118.332	2.0731
GO:2001145	negative regulation of phosphatidylinositol-3,4,5-trisphosphate 5-phosphatase activity	1	190	1	22483	0.00845083	0.0994234	118.332	2.0731
GO:0042413	carnitine catabolic process	1	190	1	22483	0.00845083	0.0994234	118.332	2.0731
GO:1990001	inhibition of cysteine-type endopeptidase activity involved in apoptotic process	1	190	1	22483	0.00845083	0.0994234	118.332	2.0731
GO:0032600	chemokine receptor transport out of membrane raft	1	190	1	22483	0.00845083	0.0994234	118.332	2.0731
GO:1902165	regulation of intrinsic apoptotic signaling pathway in response to DNA damage by p53 class mediator	1	190	1	22483	0.00845083	0.0994234	118.332	2.0731
GO:0048291	isotype switching to IgG isotypes	1	190	1	22483	0.00845083	0.0994234	118.332	2.0731
GO:0006343	establishment of chromatin silencing	1	190	1	22483	0.00845083	0.0994234	118.332	2.0731
GO:0072286	metanephric connecting tubule development	1	190	1	22483	0.00845083	0.0994234	118.332	2.0731
GO:0072395	signal transduction involved in cell cycle checkpoint	1	190	1	22483	0.00845083	0.0994234	118.332	2.0731
GO:0051089	constitutive protein ectodomain proteolysis	1	190	1	22483	0.00845083	0.0994234	118.332	2.0731
GO:0031393	negative regulation of prostaglandin biosynthetic process	1	190	1	22483	0.00845083	0.0994234	118.332	2.0731
GO:0042103	positive regulation of T cell homeostatic proliferation	1	190	1	22483	0.00845083	0.0994234	118.332	2.0731
GO:0032597	B cell receptor transport into membrane raft	1	190	1	22483	0.00845083	0.0994234	118.332	2.0731
GO:0051068	dihydrolipoamide metabolic process	1	190	1	22483	0.00845083	0.0994234	118.332	2.0731
GO:0009106	lipoate metabolic process	1	190	1	22483	0.00845083	0.0994234	118.332	2.0731
GO:0080134	regulation of response to stress	1	190	1	22483	0.00845083	0.0994234	118.332	2.0731
GO:0046338	phosphatidylethanolamine catabolic process	1	190	1	22483	0.00845083	0.0994234	118.332	2.0731
GO:0010257	NADH dehydrogenase complex assembly	1	190	1	22483	0.00845083	0.0994234	118.332	2.0731
GO:0034107	negative regulation of erythrocyte clearance	1	190	1	22483	0.00845083	0.0994234	118.332	2.0731
GO:0001680	tRNA 3'-terminal CCA addition	1	190	1	22483	0.00845083	0.0994234	118.332	2.0731
GO:0031058	positive regulation of histone modification	1	190	1	22483	0.00845083	0.0994234	118.332	2.0731
GO:2000655	negative regulation of cellular response to testosterone stimulus	1	190	1	22483	0.00845083	0.0994234	118.332	2.0731
GO:2000426	negative regulation of apoptotic cell clearance	1	190	1	22483	0.00845083	0.0994234	118.332	2.0731
GO:0046014	negative regulation of T cell homeostatic proliferation	1	190	1	22483	0.00845083	0.0994234	118.332	2.0731
GO:0033182	regulation of histone ubiquitination	1	190	1	22483	0.00845083	0.0994234	118.332	2.0731
GO:0035332	positive regulation of hippo signaling	1	190	1	22483	0.00845083	0.0994234	118.332	2.0731
GO:0090367	negative regulation of mRNA modification	1	190	1	22483	0.00845083	0.0994234	118.332	2.0731
GO:0034119	negative regulation of erythrocyte aggregation	1	190	1	22483	0.00845083	0.0994234	118.332	2.0731
GO:0016567	protein ubiquitination	9	190	411	22483	0.00846988	0.0994234	2.5912	2.07212
GO:0000122	negative regulation of transcription from RNA polymerase II promoter	11	190	566	22483	0.00893926	0.103343	2.29973	2.0487
GO:0032526	response to retinoic acid	3	190	52	22483	0.00969036	0.108391	6.82682	2.01366
GO:0006783	heme biosynthetic process	2	190	18	22483	0.00994411	0.108391	13.148	2.00243
GO:0042325	regulation of phosphorylation	2	190	18	22483	0.00994411	0.108391	13.148	2.00243
GO:0010259	multicellular organismal aging	2	190	18	22483	0.00994411	0.108391	13.148	2.00243
GO:0008654	phospholipid biosynthetic process	3	190	54	22483	0.0107434	0.115454	6.57398	1.96886
GO:0031648	protein destabilization	2	190	20	22483	0.0122131	0.118905	11.8332	1.91317
GO:0032007	negative regulation of TOR signaling	2	190	20	22483	0.0122131	0.118905	11.8332	1.91317
GO:0045454	cell redox homeostasis	3	190	58	22483	0.0130411	0.118905	6.1206	1.88468
GO:0043408	regulation of MAPK cascade	2	190	21	22483	0.0134244	0.118905	11.2697	1.87211
GO:0008380	RNA splicing	6	190	230	22483	0.0136835	0.118905	3.08691	1.8638
GO:0006974	cellular response to DNA damage stimulus	8	190	377	22483	0.0151485	0.118905	2.51101	1.81963
GO:0002003	angiotensin maturation	1	190	2	22483	0.0168306	0.118905	59.1658	1.7739
GO:0072369	regulation of lipid transport by positive regulation of transcription from RNA polymerase II promoter	1	190	2	22483	0.0168306	0.118905	59.1658	1.7739
GO:0072592	oxygen metabolic process	1	190	2	22483	0.0168306	0.118905	59.1658	1.7739
GO:0021903	rostrocaudal neural tube patterning	1	190	2	22483	0.0168306	0.118905	59.1658	1.7739
GO:0006408	snRNA export from nucleus	1	190	2	22483	0.0168306	0.118905	59.1658	1.7739
GO:0032916	positive regulation of transforming growth factor beta3 production	1	190	2	22483	0.0168306	0.118905	59.1658	1.7739
GO:0000090	mitotic anaphase	1	190	2	22483	0.0168306	0.118905	59.1658	1.7739
GO:0042780	tRNA 3'-end processing	1	190	2	22483	0.0168306	0.118905	59.1658	1.7739
GO:0045819	positive regulation of glycogen catabolic process	1	190	2	22483	0.0168306	0.118905	59.1658	1.7739
GO:0045716	positive regulation of low-density lipoprotein particle receptor biosynthetic process	1	190	2	22483	0.0168306	0.118905	59.1658	1.7739
GO:0051322	anaphase	1	190	2	22483	0.0168306	0.118905	59.1658	1.7739
GO:0070072	vacuolar proton-transporting V-type ATPase complex assembly	1	190	2	22483	0.0168306	0.118905	59.1658	1.7739
GO:0010988	regulation of low-density lipoprotein particle clearance	1	190	2	22483	0.0168306	0.118905	59.1658	1.7739
GO:0072139	glomerular parietal epithelial cell differentiation	1	190	2	22483	0.0168306	0.118905	59.1658	1.7739
GO:0018344	protein geranylgeranylation	1	190	2	22483	0.0168306	0.118905	59.1658	1.7739
GO:0061386	closure of optic fissure	1	190	2	22483	0.0168306	0.118905	59.1658	1.7739
GO:0006041	glucosamine metabolic process	1	190	2	22483	0.0168306	0.118905	59.1658	1.7739
GO:0051097	negative regulation of helicase activity	1	190	2	22483	0.0168306	0.118905	59.1658	1.7739
GO:0017055	negative regulation of RNA polymerase II transcriptional preinitiation complex assembly	1	190	2	22483	0.0168306	0.118905	59.1658	1.7739
GO:0090204	protein localization to nuclear pore	1	190	2	22483	0.0168306	0.118905	59.1658	1.7739
GO:0061097	regulation of protein tyrosine kinase activity	1	190	2	22483	0.0168306	0.118905	59.1658	1.7739
GO:0046833	positive regulation of RNA export from nucleus	1	190	2	22483	0.0168306	0.118905	59.1658	1.7739
GO:2000973	regulation of pro-B cell differentiation	1	190	2	22483	0.0168306	0.118905	59.1658	1.7739
GO:0034638	phosphatidylcholine catabolic process	1	190	2	22483	0.0168306	0.118905	59.1658	1.7739
GO:2000757	negative regulation of peptidyl-lysine acetylation	1	190	2	22483	0.0168306	0.118905	59.1658	1.7739
GO:0032392	DNA geometric change	1	190	2	22483	0.0168306	0.118905	59.1658	1.7739
GO:0002863	positive regulation of inflammatory response to antigenic stimulus	1	190	2	22483	0.0168306	0.118905	59.1658	1.7739
GO:0035358	regulation of peroxisome proliferator activated receptor signaling pathway	1	190	2	22483	0.0168306	0.118905	59.1658	1.7739
GO:0002327	immature B cell differentiation	1	190	2	22483	0.0168306	0.118905	59.1658	1.7739
GO:0045585	positive regulation of cytotoxic T cell differentiation	1	190	2	22483	0.0168306	0.118905	59.1658	1.7739
GO:0032071	regulation of endodeoxyribonuclease activity	1	190	2	22483	0.0168306	0.118905	59.1658	1.7739
GO:0006513	protein monoubiquitination	2	190	24	22483	0.0173539	0.119135	9.86096	1.7606
GO:0007346	regulation of mitotic cell cycle	2	190	24	22483	0.0173539	0.119135	9.86096	1.7606
GO:0043388	positive regulation of DNA binding	2	190	24	22483	0.0173539	0.119135	9.86096	1.7606
GO:0006417	regulation of translation	4	190	117	22483	0.0174877	0.119135	4.04552	1.75727
GO:0006915	apoptotic process	10	190	545	22483	0.0178561	0.120568	2.17122	1.74821
GO:0008284	positive regulation of cell proliferation	8	190	391	22483	0.0184327	0.12337	2.42111	1.73441
GO:0048147	negative regulation of fibroblast proliferation	2	190	25	22483	0.0187594	0.123391	9.46653	1.72678
GO:0045739	positive regulation of DNA repair	2	190	25	22483	0.0187594	0.123391	9.46653	1.72678
GO:0034612	response to tumor necrosis factor	2	190	26	22483	0.0202111	0.127879	9.10243	1.69441
GO:0016573	histone acetylation	2	190	27	22483	0.0217083	0.127879	8.7653	1.66337
GO:0043161	proteasome-mediated ubiquitin-dependent protein catabolic process	3	190	71	22483	0.0223135	0.127879	4.99993	1.65143
GO:0009267	cellular response to starvation	2	190	28	22483	0.02325	0.127879	8.45226	1.63358
GO:2000111	positive regulation of macrophage apoptotic process	1	190	3	22483	0.02514	0.127879	39.4439	1.59964
GO:0015684	ferrous iron transport	1	190	3	22483	0.02514	0.127879	39.4439	1.59964
GO:0055092	sterol homeostasis	1	190	3	22483	0.02514	0.127879	39.4439	1.59964
GO:0003350	pulmonary myocardium development	1	190	3	22483	0.02514	0.127879	39.4439	1.59964
GO:0006741	NADP biosynthetic process	1	190	3	22483	0.02514	0.127879	39.4439	1.59964
GO:0031937	positive regulation of chromatin silencing	1	190	3	22483	0.02514	0.127879	39.4439	1.59964
GO:1990009	retinal cell apoptotic process	1	190	3	22483	0.02514	0.127879	39.4439	1.59964
GO:0006663	platelet activating factor biosynthetic process	1	190	3	22483	0.02514	0.127879	39.4439	1.59964
GO:0061084	negative regulation of protein refolding	1	190	3	22483	0.02514	0.127879	39.4439	1.59964
GO:0042758	long-chain fatty acid catabolic process	1	190	3	22483	0.02514	0.127879	39.4439	1.59964
GO:0006344	maintenance of chromatin silencing	1	190	3	22483	0.02514	0.127879	39.4439	1.59964
GO:0030204	chondroitin sulfate metabolic process	1	190	3	22483	0.02514	0.127879	39.4439	1.59964
GO:0006598	polyamine catabolic process	1	190	3	22483	0.02514	0.127879	39.4439	1.59964
GO:0006288	base-excision repair, DNA ligation	1	190	3	22483	0.02514	0.127879	39.4439	1.59964
GO:0018394	peptidyl-lysine acetylation	1	190	3	22483	0.02514	0.127879	39.4439	1.59964
GO:0051088	PMA-inducible membrane protein ectodomain proteolysis	1	190	3	22483	0.02514	0.127879	39.4439	1.59964
GO:0006177	GMP biosynthetic process	1	190	3	22483	0.02514	0.127879	39.4439	1.59964
GO:0009447	putrescine catabolic process	1	190	3	22483	0.02514	0.127879	39.4439	1.59964
GO:0001831	trophectodermal cellular morphogenesis	1	190	3	22483	0.02514	0.127879	39.4439	1.59964
GO:0001959	regulation of cytokine-mediated signaling pathway	1	190	3	22483	0.02514	0.127879	39.4439	1.59964
GO:0000720	pyrimidine dimer repair by nucleotide-excision repair	1	190	3	22483	0.02514	0.127879	39.4439	1.59964
GO:0070857	regulation of bile acid biosynthetic process	1	190	3	22483	0.02514	0.127879	39.4439	1.59964
GO:0042117	monocyte activation	1	190	3	22483	0.02514	0.127879	39.4439	1.59964
GO:0033314	mitotic DNA replication checkpoint	1	190	3	22483	0.02514	0.127879	39.4439	1.59964
GO:0019254	carnitine metabolic process, CoA-linked	1	190	3	22483	0.02514	0.127879	39.4439	1.59964
GO:2000768	positive regulation of nephron tubule epithelial cell differentiation	1	190	3	22483	0.02514	0.127879	39.4439	1.59964
GO:0090161	Golgi ribbon formation	1	190	3	22483	0.02514	0.127879	39.4439	1.59964
GO:0009299	mRNA transcription	1	190	3	22483	0.02514	0.127879	39.4439	1.59964
GO:0046322	negative regulation of fatty acid oxidation	1	190	3	22483	0.02514	0.127879	39.4439	1.59964
GO:0046208	spermine catabolic process	1	190	3	22483	0.02514	0.127879	39.4439	1.59964
GO:0046854	phosphatidylinositol phosphorylation	2	190	30	22483	0.0264638	0.132841	7.88877	1.57735
GO:0001654	eye development	2	190	30	22483	0.0264638	0.132841	7.88877	1.57735
GO:0000184	nuclear-transcribed mRNA catabolic process, nonsense-mediated decay	2	190	32	22483	0.0298458	0.137709	7.39572	1.52512
GO:0030879	mammary gland development	2	190	32	22483	0.0298458	0.137709	7.39572	1.52512
GO:0051028	mRNA transport	3	190	80	22483	0.0303689	0.137709	4.43743	1.51757
GO:2000481	positive regulation of cAMP-dependent protein kinase activity	1	190	4	22483	0.0333794	0.137709	29.5829	1.47652
GO:0072221	metanephric distal convoluted tubule development	1	190	4	22483	0.0333794	0.137709	29.5829	1.47652
GO:0033092	positive regulation of immature T cell proliferation in thymus	1	190	4	22483	0.0333794	0.137709	29.5829	1.47652
GO:0048278	vesicle docking	1	190	4	22483	0.0333794	0.137709	29.5829	1.47652
GO:0071218	cellular response to misfolded protein	1	190	4	22483	0.0333794	0.137709	29.5829	1.47652
GO:0048208	COPII vesicle coating	1	190	4	22483	0.0333794	0.137709	29.5829	1.47652
GO:0032914	positive regulation of transforming growth factor beta1 production	1	190	4	22483	0.0333794	0.137709	29.5829	1.47652
GO:0003357	noradrenergic neuron differentiation	1	190	4	22483	0.0333794	0.137709	29.5829	1.47652
GO:0006658	phosphatidylserine metabolic process	1	190	4	22483	0.0333794	0.137709	29.5829	1.47652
GO:0008611	ether lipid biosynthetic process	1	190	4	22483	0.0333794	0.137709	29.5829	1.47652
GO:0019563	glycerol catabolic process	1	190	4	22483	0.0333794	0.137709	29.5829	1.47652
GO:0030578	PML body organization	1	190	4	22483	0.0333794	0.137709	29.5829	1.47652
GO:0007021	tubulin complex assembly	1	190	4	22483	0.0333794	0.137709	29.5829	1.47652
GO:0045899	positive regulation of RNA polymerase II transcriptional preinitiation complex assembly	1	190	4	22483	0.0333794	0.137709	29.5829	1.47652
GO:0033632	regulation of cell-cell adhesion mediated by integrin	1	190	4	22483	0.0333794	0.137709	29.5829	1.47652
GO:0070863	positive regulation of protein exit from endoplasmic reticulum	1	190	4	22483	0.0333794	0.137709	29.5829	1.47652
GO:0035502	metanephric part of ureteric bud development	1	190	4	22483	0.0333794	0.137709	29.5829	1.47652
GO:0015825	L-serine transport	1	190	4	22483	0.0333794	0.137709	29.5829	1.47652
GO:0033363	secretory granule organization	1	190	4	22483	0.0333794	0.137709	29.5829	1.47652
GO:0008054	cyclin catabolic process	1	190	4	22483	0.0333794	0.137709	29.5829	1.47652
GO:0045040	protein import into mitochondrial outer membrane	1	190	4	22483	0.0333794	0.137709	29.5829	1.47652
GO:0034391	regulation of smooth muscle cell apoptotic process	1	190	4	22483	0.0333794	0.137709	29.5829	1.47652
GO:0044242	cellular lipid catabolic process	1	190	4	22483	0.0333794	0.137709	29.5829	1.47652
GO:0000395	mRNA 5'-splice site recognition	1	190	4	22483	0.0333794	0.137709	29.5829	1.47652
GO:0010040	response to iron(II) ion	1	190	4	22483	0.0333794	0.137709	29.5829	1.47652
GO:0033158	regulation of protein import into nucleus, translocation	1	190	4	22483	0.0333794	0.137709	29.5829	1.47652
GO:0071985	multivesicular body sorting pathway	1	190	4	22483	0.0333794	0.137709	29.5829	1.47652
GO:0005977	glycogen metabolic process	2	190	34	22483	0.0333895	0.137709	6.96068	1.47639
GO:0007369	gastrulation	2	190	34	22483	0.0333895	0.137709	6.96068	1.47639
GO:0045596	negative regulation of cell differentiation	2	190	34	22483	0.0333895	0.137709	6.96068	1.47639
GO:0006486	protein glycosylation	4	190	144	22483	0.0340776	0.139791	3.28699	1.46753
GO:0030155	regulation of cell adhesion	2	190	36	22483	0.0370885	0.144102	6.57398	1.43076
GO:0000165	MAPK cascade	3	190	88	22483	0.0386449	0.144102	4.03403	1.41291
GO:0002053	positive regulation of mesenchymal cell proliferation	2	190	37	22483	0.0389943	0.144102	6.3963	1.409
GO:0006200	ATP catabolic process	5	190	220	22483	0.0393276	0.144102	2.68935	1.4053
GO:0006879	cellular iron ion homeostasis	2	190	38	22483	0.0409367	0.144102	6.22798	1.38789
GO:0006810	transport	23	190	1856	22483	0.0411193	0.144102	1.46639	1.38595
GO:0003211	cardiac ventricle formation	1	190	5	22483	0.0415496	0.144102	23.6663	1.38143
GO:0000290	deadenylation-dependent decapping of nuclear-transcribed mRNA	1	190	5	22483	0.0415496	0.144102	23.6663	1.38143
GO:0051798	positive regulation of hair follicle development	1	190	5	22483	0.0415496	0.144102	23.6663	1.38143
GO:0060563	neuroepithelial cell differentiation	1	190	5	22483	0.0415496	0.144102	23.6663	1.38143
GO:0045292	mRNA cis splicing, via spliceosome	1	190	5	22483	0.0415496	0.144102	23.6663	1.38143
GO:0071569	protein ufmylation	1	190	5	22483	0.0415496	0.144102	23.6663	1.38143
GO:0060452	positive regulation of cardiac muscle contraction	1	190	5	22483	0.0415496	0.144102	23.6663	1.38143
GO:0014075	response to amine	1	190	5	22483	0.0415496	0.144102	23.6663	1.38143
GO:0006301	postreplication repair	1	190	5	22483	0.0415496	0.144102	23.6663	1.38143
GO:0017145	stem cell division	1	190	5	22483	0.0415496	0.144102	23.6663	1.38143
GO:0032876	negative regulation of DNA endoreduplication	1	190	5	22483	0.0415496	0.144102	23.6663	1.38143
GO:0051597	response to methylmercury	1	190	5	22483	0.0415496	0.144102	23.6663	1.38143
GO:0090331	negative regulation of platelet aggregation	1	190	5	22483	0.0415496	0.144102	23.6663	1.38143
GO:0006048	UDP-N-acetylglucosamine biosynthetic process	1	190	5	22483	0.0415496	0.144102	23.6663	1.38143
GO:0010659	cardiac muscle cell apoptotic process	1	190	5	22483	0.0415496	0.144102	23.6663	1.38143
GO:0021782	glial cell development	1	190	5	22483	0.0415496	0.144102	23.6663	1.38143
GO:0033634	positive regulation of cell-cell adhesion mediated by integrin	1	190	5	22483	0.0415496	0.144102	23.6663	1.38143
GO:0000729	DNA double-strand break processing	1	190	5	22483	0.0415496	0.144102	23.6663	1.38143
GO:0031442	positive regulation of mRNA 3'-end processing	1	190	5	22483	0.0415496	0.144102	23.6663	1.38143
GO:0033625	positive regulation of integrin activation	1	190	5	22483	0.0415496	0.144102	23.6663	1.38143
GO:0006082	organic acid metabolic process	1	190	5	22483	0.0415496	0.144102	23.6663	1.38143
GO:0017085	response to insecticide	1	190	5	22483	0.0415496	0.144102	23.6663	1.38143
GO:0046850	regulation of bone remodeling	1	190	5	22483	0.0415496	0.144102	23.6663	1.38143
GO:0030033	microvillus assembly	1	190	5	22483	0.0415496	0.144102	23.6663	1.38143
GO:0060666	dichotomous subdivision of terminal units involved in salivary gland branching	1	190	5	22483	0.0415496	0.144102	23.6663	1.38143
GO:2000774	positive regulation of cellular senescence	1	190	5	22483	0.0415496	0.144102	23.6663	1.38143
GO:2000773	negative regulation of cellular senescence	1	190	5	22483	0.0415496	0.144102	23.6663	1.38143
GO:0035356	cellular triglyceride homeostasis	1	190	5	22483	0.0415496	0.144102	23.6663	1.38143
GO:0006397	mRNA processing	6	190	300	22483	0.0425598	0.146937	2.36663	1.371
GO:0043280	positive regulation of cysteine-type endopeptidase activity involved in apoptotic process	2	190	39	22483	0.0429148	0.147496	6.06829	1.36739
GO:0030512	negative regulation of transforming growth factor beta receptor signaling pathway	2	190	40	22483	0.044928	0.150333	5.91658	1.34748
GO:0070936	protein K48-linked ubiquitination	2	190	42	22483	0.0490567	0.150333	5.63484	1.3093
GO:0036010	protein localization to endosome	1	190	6	22483	0.0496511	0.150333	19.7219	1.30407
GO:0050672	negative regulation of lymphocyte proliferation	1	190	6	22483	0.0496511	0.150333	19.7219	1.30407
GO:0060023	soft palate development	1	190	6	22483	0.0496511	0.150333	19.7219	1.30407
GO:0043928	exonucleolytic nuclear-transcribed mRNA catabolic process involved in deadenylation-dependent decay	1	190	6	22483	0.0496511	0.150333	19.7219	1.30407
GO:0060253	negative regulation of glial cell proliferation	1	190	6	22483	0.0496511	0.150333	19.7219	1.30407
GO:0005981	regulation of glycogen catabolic process	1	190	6	22483	0.0496511	0.150333	19.7219	1.30407
GO:0000289	nuclear-transcribed mRNA poly(A) tail shortening	1	190	6	22483	0.0496511	0.150333	19.7219	1.30407
GO:0006824	cobalt ion transport	1	190	6	22483	0.0496511	0.150333	19.7219	1.30407
GO:0006642	triglyceride mobilization	1	190	6	22483	0.0496511	0.150333	19.7219	1.30407
GO:0060430	lung saccule development	1	190	6	22483	0.0496511	0.150333	19.7219	1.30407
GO:0072205	metanephric collecting duct development	1	190	6	22483	0.0496511	0.150333	19.7219	1.30407
GO:0070389	chaperone cofactor-dependent protein refolding	1	190	6	22483	0.0496511	0.150333	19.7219	1.30407
GO:0061303	cornea development in camera-type eye	1	190	6	22483	0.0496511	0.150333	19.7219	1.30407
GO:0014009	glial cell proliferation	1	190	6	22483	0.0496511	0.150333	19.7219	1.30407
GO:0006657	CDP-choline pathway	1	190	6	22483	0.0496511	0.150333	19.7219	1.30407
GO:0016584	nucleosome positioning	1	190	6	22483	0.0496511	0.150333	19.7219	1.30407
GO:0033539	fatty acid beta-oxidation using acyl-CoA dehydrogenase	1	190	6	22483	0.0496511	0.150333	19.7219	1.30407
GO:0034983	peptidyl-lysine deacetylation	1	190	6	22483	0.0496511	0.150333	19.7219	1.30407
GO:0006086	acetyl-CoA biosynthetic process from pyruvate	1	190	6	22483	0.0496511	0.150333	19.7219	1.30407
GO:0001505	regulation of neurotransmitter levels	1	190	6	22483	0.0496511	0.150333	19.7219	1.30407
GO:0032367	intracellular cholesterol transport	1	190	6	22483	0.0496511	0.150333	19.7219	1.30407
GO:0000422	mitochondrion degradation	1	190	6	22483	0.0496511	0.150333	19.7219	1.30407
GO:0097178	ruffle assembly	1	190	6	22483	0.0496511	0.150333	19.7219	1.30407
GO:0045639	positive regulation of myeloid cell differentiation	1	190	6	22483	0.0496511	0.150333	19.7219	1.30407
GO:0060428	lung epithelium development	1	190	6	22483	0.0496511	0.150333	19.7219	1.30407
GO:0003407	neural retina development	1	190	6	22483	0.0496511	0.150333	19.7219	1.30407
GO:0070995	NADPH oxidation	1	190	6	22483	0.0496511	0.150333	19.7219	1.30407
GO:0033151	V(D)J recombination	1	190	6	22483	0.0496511	0.150333	19.7219	1.30407
GO:0071356	cellular response to tumor necrosis factor	2	190	44	22483	0.0533169	0.160161	5.37871	1.27313
GO:0003151	outflow tract morphogenesis	2	190	44	22483	0.0533169	0.160161	5.37871	1.27313
GO:0006972	hyperosmotic response	1	190	7	22483	0.0576845	0.161814	16.9045	1.23894
GO:0060022	hard palate development	1	190	7	22483	0.0576845	0.161814	16.9045	1.23894
GO:0072112	glomerular visceral epithelial cell differentiation	1	190	7	22483	0.0576845	0.161814	16.9045	1.23894
GO:0006739	NADP metabolic process	1	190	7	22483	0.0576845	0.161814	16.9045	1.23894
GO:0042308	negative regulation of protein import into nucleus	1	190	7	22483	0.0576845	0.161814	16.9045	1.23894
GO:0040016	embryonic cleavage	1	190	7	22483	0.0576845	0.161814	16.9045	1.23894
GO:0043651	linoleic acid metabolic process	1	190	7	22483	0.0576845	0.161814	16.9045	1.23894
GO:0006370	7-methylguanosine mRNA capping	1	190	7	22483	0.0576845	0.161814	16.9045	1.23894
GO:0019674	NAD metabolic process	1	190	7	22483	0.0576845	0.161814	16.9045	1.23894
GO:0001711	endodermal cell fate commitment	1	190	7	22483	0.0576845	0.161814	16.9045	1.23894
GO:0030488	tRNA methylation	1	190	7	22483	0.0576845	0.161814	16.9045	1.23894
GO:0045730	respiratory burst	1	190	7	22483	0.0576845	0.161814	16.9045	1.23894
GO:0002821	positive regulation of adaptive immune response	1	190	7	22483	0.0576845	0.161814	16.9045	1.23894
GO:0090181	regulation of cholesterol metabolic process	1	190	7	22483	0.0576845	0.161814	16.9045	1.23894
GO:0045332	phospholipid translocation	1	190	7	22483	0.0576845	0.161814	16.9045	1.23894
GO:0045577	regulation of B cell differentiation	1	190	7	22483	0.0576845	0.161814	16.9045	1.23894
GO:0045348	positive regulation of MHC class II biosynthetic process	1	190	7	22483	0.0576845	0.161814	16.9045	1.23894
GO:0060509	Type I pneumocyte differentiation	1	190	7	22483	0.0576845	0.161814	16.9045	1.23894
GO:0007264	small GTPase mediated signal transduction	5	190	246	22483	0.0582329	0.162754	2.40511	1.23483
GO:0006986	response to unfolded protein	2	190	47	22483	0.059942	0.166312	5.03539	1.22227
GO:0043406	positive regulation of MAP kinase activity	2	190	47	22483	0.059942	0.166312	5.03539	1.22227
GO:0043066	negative regulation of apoptotic process	7	190	414	22483	0.0625826	0.166416	2.00078	1.20355
GO:0001764	neuron migration	3	190	109	22483	0.0651629	0.166416	3.25683	1.186
GO:0019800	peptide cross-linking via chondroitin 4-sulfate glycosaminoglycan	1	190	8	22483	0.0656503	0.166416	14.7914	1.18276
GO:0006622	protein targeting to lysosome	1	190	8	22483	0.0656503	0.166416	14.7914	1.18276
GO:0050667	homocysteine metabolic process	1	190	8	22483	0.0656503	0.166416	14.7914	1.18276
GO:0061053	somite development	1	190	8	22483	0.0656503	0.166416	14.7914	1.18276
GO:0006333	chromatin assembly or disassembly	1	190	8	22483	0.0656503	0.166416	14.7914	1.18276
GO:0051131	chaperone-mediated protein complex assembly	1	190	8	22483	0.0656503	0.166416	14.7914	1.18276
GO:1902176	negative regulation of oxidative stress-induced intrinsic apoptotic signaling pathway	1	190	8	22483	0.0656503	0.166416	14.7914	1.18276
GO:0006120	mitochondrial electron transport, NADH to ubiquinone	1	190	8	22483	0.0656503	0.166416	14.7914	1.18276
GO:0007220	Notch receptor processing	1	190	8	22483	0.0656503	0.166416	14.7914	1.18276
GO:0006596	polyamine biosynthetic process	1	190	8	22483	0.0656503	0.166416	14.7914	1.18276
GO:0000731	DNA synthesis involved in DNA repair	1	190	8	22483	0.0656503	0.166416	14.7914	1.18276
GO:0033523	histone H2B ubiquitination	1	190	8	22483	0.0656503	0.166416	14.7914	1.18276
GO:0006020	inositol metabolic process	1	190	8	22483	0.0656503	0.166416	14.7914	1.18276
GO:0045793	positive regulation of cell size	1	190	8	22483	0.0656503	0.166416	14.7914	1.18276
GO:0046889	positive regulation of lipid biosynthetic process	1	190	8	22483	0.0656503	0.166416	14.7914	1.18276
GO:0010592	positive regulation of lamellipodium assembly	1	190	8	22483	0.0656503	0.166416	14.7914	1.18276
GO:0007270	neuron-neuron synaptic transmission	1	190	8	22483	0.0656503	0.166416	14.7914	1.18276
GO:0006072	glycerol-3-phosphate metabolic process	1	190	8	22483	0.0656503	0.166416	14.7914	1.18276
GO:0030042	actin filament depolymerization	1	190	8	22483	0.0656503	0.166416	14.7914	1.18276
GO:0034755	iron ion transmembrane transport	1	190	8	22483	0.0656503	0.166416	14.7914	1.18276
GO:0034109	homotypic cell-cell adhesion	1	190	8	22483	0.0656503	0.166416	14.7914	1.18276
GO:0034101	erythrocyte homeostasis	1	190	8	22483	0.0656503	0.166416	14.7914	1.18276
GO:0002523	leukocyte migration involved in inflammatory response	1	190	8	22483	0.0656503	0.166416	14.7914	1.18276
GO:0045116	protein neddylation	1	190	8	22483	0.0656503	0.166416	14.7914	1.18276
GO:0042632	cholesterol homeostasis	2	190	51	22483	0.0691854	0.173204	4.64045	1.15999
GO:0007049	cell cycle	9	190	601	22483	0.0698264	0.173204	1.77202	1.15598
GO:0045944	positive regulation of transcription from RNA polymerase II promoter	11	190	786	22483	0.0706583	0.173204	1.65604	1.15084
GO:0060124	positive regulation of growth hormone secretion	1	190	9	22483	0.0735492	0.173204	13.148	1.13342
GO:0006515	misfolded or incompletely synthesized protein catabolic process	1	190	9	22483	0.0735492	0.173204	13.148	1.13342
GO:0045176	apical protein localization	1	190	9	22483	0.0735492	0.173204	13.148	1.13342
GO:0006983	ER overload response	1	190	9	22483	0.0735492	0.173204	13.148	1.13342
GO:0032727	positive regulation of interferon-alpha production	1	190	9	22483	0.0735492	0.173204	13.148	1.13342
GO:0007406	negative regulation of neuroblast proliferation	1	190	9	22483	0.0735492	0.173204	13.148	1.13342
GO:0010944	negative regulation of transcription by competitive promoter binding	1	190	9	22483	0.0735492	0.173204	13.148	1.13342
GO:0051493	regulation of cytoskeleton organization	1	190	9	22483	0.0735492	0.173204	13.148	1.13342
GO:0045717	negative regulation of fatty acid biosynthetic process	1	190	9	22483	0.0735492	0.173204	13.148	1.13342
GO:0009404	toxin metabolic process	1	190	9	22483	0.0735492	0.173204	13.148	1.13342
GO:0033962	cytoplasmic mRNA processing body assembly	1	190	9	22483	0.0735492	0.173204	13.148	1.13342
GO:0051347	positive regulation of transferase activity	1	190	9	22483	0.0735492	0.173204	13.148	1.13342
GO:0048644	muscle organ morphogenesis	1	190	9	22483	0.0735492	0.173204	13.148	1.13342
GO:0030098	lymphocyte differentiation	1	190	9	22483	0.0735492	0.173204	13.148	1.13342
GO:0010389	regulation of G2/M transition of mitotic cell cycle	1	190	9	22483	0.0735492	0.173204	13.148	1.13342
GO:0043044	ATP-dependent chromatin remodeling	1	190	9	22483	0.0735492	0.173204	13.148	1.13342
GO:0006809	nitric oxide biosynthetic process	1	190	9	22483	0.0735492	0.173204	13.148	1.13342
GO:0046685	response to arsenic-containing substance	1	190	9	22483	0.0735492	0.173204	13.148	1.13342
GO:0060736	prostate gland growth	1	190	9	22483	0.0735492	0.173204	13.148	1.13342
GO:0010288	response to lead ion	1	190	9	22483	0.0735492	0.173204	13.148	1.13342
GO:0035914	skeletal muscle cell differentiation	2	190	53	22483	0.0739714	0.173662	4.46534	1.13094
GO:0008152	metabolic process	10	190	701	22483	0.0747138	0.174867	1.68804	1.1266
GO:0008630	intrinsic apoptotic signaling pathway in response to DNA damage	2	190	54	22483	0.0764032	0.175407	4.38265	1.11689
GO:0006396	RNA processing	2	190	54	22483	0.0764032	0.175407	4.38265	1.11689
GO:0048704	embryonic skeletal system morphogenesis	2	190	54	22483	0.0764032	0.175407	4.38265	1.11689
GO:0033138	positive regulation of peptidyl-serine phosphorylation	2	190	54	22483	0.0764032	0.175407	4.38265	1.11689
GO:0043087	regulation of GTPase activity	2	190	54	22483	0.0764032	0.175407	4.38265	1.11689
GO:0050790	regulation of catalytic activity	2	190	55	22483	0.0788602	0.175407	4.30297	1.10314
GO:0019827	stem cell maintenance	2	190	55	22483	0.0788602	0.175407	4.30297	1.10314
GO:0006629	lipid metabolic process	7	190	438	22483	0.0790835	0.175407	1.89114	1.10191
GO:0006468	protein phosphorylation	9	190	619	22483	0.0804808	0.175407	1.72049	1.09431
GO:0005979	regulation of glycogen biosynthetic process	1	190	10	22483	0.0813816	0.175407	11.8332	1.08947
GO:1902166	negative regulation of intrinsic apoptotic signaling pathway in response to DNA damage by p53 class mediator	1	190	10	22483	0.0813816	0.175407	11.8332	1.08947
GO:0051016	barbed-end actin filament capping	1	190	10	22483	0.0813816	0.175407	11.8332	1.08947
GO:0010820	positive regulation of T cell chemotaxis	1	190	10	22483	0.0813816	0.175407	11.8332	1.08947
GO:0006796	phosphate-containing compound metabolic process	1	190	10	22483	0.0813816	0.175407	11.8332	1.08947
GO:0042752	regulation of circadian rhythm	1	190	10	22483	0.0813816	0.175407	11.8332	1.08947
GO:0046628	positive regulation of insulin receptor signaling pathway	1	190	10	22483	0.0813816	0.175407	11.8332	1.08947
GO:0046620	regulation of organ growth	1	190	10	22483	0.0813816	0.175407	11.8332	1.08947
GO:0033630	positive regulation of cell adhesion mediated by integrin	1	190	10	22483	0.0813816	0.175407	11.8332	1.08947
GO:0010763	positive regulation of fibroblast migration	1	190	10	22483	0.0813816	0.175407	11.8332	1.08947
GO:0032486	Rap protein signal transduction	1	190	10	22483	0.0813816	0.175407	11.8332	1.08947
GO:0007099	centriole replication	1	190	10	22483	0.0813816	0.175407	11.8332	1.08947
GO:0001542	ovulation from ovarian follicle	1	190	10	22483	0.0813816	0.175407	11.8332	1.08947
GO:2000648	positive regulation of stem cell proliferation	1	190	10	22483	0.0813816	0.175407	11.8332	1.08947
GO:0055089	fatty acid homeostasis	1	190	10	22483	0.0813816	0.175407	11.8332	1.08947
GO:0043149	stress fiber assembly	1	190	10	22483	0.0813816	0.175407	11.8332	1.08947
GO:0002329	pre-B cell differentiation	1	190	10	22483	0.0813816	0.175407	11.8332	1.08947
GO:0010039	response to iron ion	1	190	10	22483	0.0813816	0.175407	11.8332	1.08947
GO:0000012	single strand break repair	1	190	10	22483	0.0813816	0.175407	11.8332	1.08947
GO:0071456	cellular response to hypoxia	2	190	57	22483	0.0838471	0.179706	4.15199	1.07651
GO:0045860	positive regulation of protein kinase activity	2	190	57	22483	0.0838471	0.179706	4.15199	1.07651
GO:0045669	positive regulation of osteoblast differentiation	2	190	58	22483	0.0863759	0.181872	4.0804	1.06361
GO:0006351	transcription, DNA-templated	21	190	1814	22483	0.0875303	0.181872	1.36988	1.05784
GO:0016192	vesicle-mediated transport	4	190	198	22483	0.0875404	0.181872	2.39054	1.05779
GO:0003215	cardiac right ventricle morphogenesis	1	190	11	22483	0.0891481	0.181872	10.7574	1.04989
GO:0035024	negative regulation of Rho protein signal transduction	1	190	11	22483	0.0891481	0.181872	10.7574	1.04989
GO:1900153	positive regulation of nuclear-transcribed mRNA catabolic process, deadenylation-dependent decay	1	190	11	22483	0.0891481	0.181872	10.7574	1.04989
GO:0050892	intestinal absorption	1	190	11	22483	0.0891481	0.181872	10.7574	1.04989
GO:0006614	SRP-dependent cotranslational protein targeting to membrane	1	190	11	22483	0.0891481	0.181872	10.7574	1.04989
GO:0048103	somatic stem cell division	1	190	11	22483	0.0891481	0.181872	10.7574	1.04989
GO:0060213	positive regulation of nuclear-transcribed mRNA poly(A) tail shortening	1	190	11	22483	0.0891481	0.181872	10.7574	1.04989
GO:0043518	negative regulation of DNA damage response, signal transduction by p53 class mediator	1	190	11	22483	0.0891481	0.181872	10.7574	1.04989
GO:0061029	eyelid development in camera-type eye	1	190	11	22483	0.0891481	0.181872	10.7574	1.04989
GO:0022407	regulation of cell-cell adhesion	1	190	11	22483	0.0891481	0.181872	10.7574	1.04989
GO:0046622	positive regulation of organ growth	1	190	11	22483	0.0891481	0.181872	10.7574	1.04989
GO:0046641	positive regulation of alpha-beta T cell proliferation	1	190	11	22483	0.0891481	0.181872	10.7574	1.04989
GO:0034587	piRNA metabolic process	1	190	11	22483	0.0891481	0.181872	10.7574	1.04989
GO:0010390	histone monoubiquitination	1	190	11	22483	0.0891481	0.181872	10.7574	1.04989
GO:2000678	negative regulation of transcription regulatory region DNA binding	1	190	11	22483	0.0891481	0.181872	10.7574	1.04989
GO:0043433	negative regulation of sequence-specific DNA binding transcription factor activity	2	190	60	22483	0.0915012	0.186175	3.94439	1.03857
GO:0043086	negative regulation of catalytic activity	2	190	61	22483	0.0940967	0.188992	3.87972	1.02643
GO:0042981	regulation of apoptotic process	3	190	128	22483	0.0946268	0.188992	2.7734	1.02399
GO:0000209	protein polyubiquitination	2	190	62	22483	0.0967134	0.188992	3.81715	1.01451
GO:0043508	negative regulation of JUN kinase activity	1	190	12	22483	0.0968494	0.188992	9.86096	1.0139
GO:0008610	lipid biosynthetic process	1	190	12	22483	0.0968494	0.188992	9.86096	1.0139
GO:0006476	protein deacetylation	1	190	12	22483	0.0968494	0.188992	9.86096	1.0139
GO:0046855	inositol phosphate dephosphorylation	1	190	12	22483	0.0968494	0.188992	9.86096	1.0139
GO:0009651	response to salt stress	1	190	12	22483	0.0968494	0.188992	9.86096	1.0139
GO:0007062	sister chromatid cohesion	1	190	12	22483	0.0968494	0.188992	9.86096	1.0139
GO:0032465	regulation of cytokinesis	1	190	12	22483	0.0968494	0.188992	9.86096	1.0139
GO:0010569	regulation of double-strand break repair via homologous recombination	1	190	12	22483	0.0968494	0.188992	9.86096	1.0139
GO:0001678	cellular glucose homeostasis	1	190	12	22483	0.0968494	0.188992	9.86096	1.0139
GO:0001775	cell activation	1	190	12	22483	0.0968494	0.188992	9.86096	1.0139
GO:0002437	inflammatory response to antigenic stimulus	1	190	12	22483	0.0968494	0.188992	9.86096	1.0139
GO:0043032	positive regulation of macrophage activation	1	190	12	22483	0.0968494	0.188992	9.86096	1.0139
GO:0033160	positive regulation of protein import into nucleus, translocation	1	190	12	22483	0.0968494	0.188992	9.86096	1.0139
GO:0043627	response to estrogen	2	190	63	22483	0.0993506	0.192887	3.75656	1.00283
GO:0006006	glucose metabolic process	2	190	63	22483	0.0993506	0.192887	3.75656	1.00283
GO:0001525	angiogenesis	4	190	209	22483	0.101608	0.193782	2.26472	0.993074
GO:0048488	synaptic vesicle endocytosis	1	190	13	22483	0.104486	0.193782	9.10243	0.980943
GO:0031954	positive regulation of protein autophosphorylation	1	190	13	22483	0.104486	0.193782	9.10243	0.980943
GO:0003009	skeletal muscle contraction	1	190	13	22483	0.104486	0.193782	9.10243	0.980943
GO:0031929	TOR signaling	1	190	13	22483	0.104486	0.193782	9.10243	0.980943
GO:0060216	definitive hemopoiesis	1	190	13	22483	0.104486	0.193782	9.10243	0.980943
GO:0006662	glycerol ether metabolic process	1	190	13	22483	0.104486	0.193782	9.10243	0.980943
GO:0006779	porphyrin-containing compound biosynthetic process	1	190	13	22483	0.104486	0.193782	9.10243	0.980943
GO:0036065	fucosylation	1	190	13	22483	0.104486	0.193782	9.10243	0.980943
GO:0018345	protein palmitoylation	1	190	13	22483	0.104486	0.193782	9.10243	0.980943
GO:0006044	N-acetylglucosamine metabolic process	1	190	13	22483	0.104486	0.193782	9.10243	0.980943
GO:0010875	positive regulation of cholesterol efflux	1	190	13	22483	0.104486	0.193782	9.10243	0.980943
GO:0031334	positive regulation of protein complex assembly	1	190	13	22483	0.104486	0.193782	9.10243	0.980943
GO:0043666	regulation of phosphoprotein phosphatase activity	1	190	13	22483	0.104486	0.193782	9.10243	0.980943
GO:0042100	B cell proliferation	1	190	13	22483	0.104486	0.193782	9.10243	0.980943
GO:0060766	negative regulation of androgen receptor signaling pathway	1	190	13	22483	0.104486	0.193782	9.10243	0.980943
GO:0045022	early endosome to late endosome transport	1	190	13	22483	0.104486	0.193782	9.10243	0.980943
GO:0000266	mitochondrial fission	1	190	13	22483	0.104486	0.193782	9.10243	0.980943
GO:0000902	cell morphogenesis	2	190	65	22483	0.104685	0.193782	3.64097	0.980117
GO:0001934	positive regulation of protein phosphorylation	3	190	134	22483	0.104891	0.193782	2.64921	0.979262
GO:0006366	transcription from RNA polymerase II promoter	6	190	384	22483	0.107967	0.198838	1.84893	0.966709
GO:0030335	positive regulation of cell migration	3	190	138	22483	0.111967	0.198838	2.57243	0.95091
GO:0002237	response to molecule of bacterial origin	1	190	14	22483	0.112058	0.198838	8.45226	0.950557
GO:0048240	sperm capacitation	1	190	14	22483	0.112058	0.198838	8.45226	0.950557
GO:0050872	white fat cell differentiation	1	190	14	22483	0.112058	0.198838	8.45226	0.950557
GO:0014032	neural crest cell development	1	190	14	22483	0.112058	0.198838	8.45226	0.950557
GO:0006661	phosphatidylinositol biosynthetic process	1	190	14	22483	0.112058	0.198838	8.45226	0.950557
GO:0030889	negative regulation of B cell proliferation	1	190	14	22483	0.112058	0.198838	8.45226	0.950557
GO:0021510	spinal cord development	1	190	14	22483	0.112058	0.198838	8.45226	0.950557
GO:0050482	arachidonic acid secretion	1	190	14	22483	0.112058	0.198838	8.45226	0.950557
GO:0010506	regulation of autophagy	1	190	14	22483	0.112058	0.198838	8.45226	0.950557
GO:0043616	keratinocyte proliferation	1	190	14	22483	0.112058	0.198838	8.45226	0.950557
GO:0030262	apoptotic nuclear changes	1	190	14	22483	0.112058	0.198838	8.45226	0.950557
GO:0051085	chaperone mediated protein folding requiring cofactor	1	190	14	22483	0.112058	0.198838	8.45226	0.950557
GO:0071901	negative regulation of protein serine/threonine kinase activity	1	190	14	22483	0.112058	0.198838	8.45226	0.950557
GO:0043046	DNA methylation involved in gamete generation	1	190	14	22483	0.112058	0.198838	8.45226	0.950557
GO:0010035	response to inorganic substance	1	190	14	22483	0.112058	0.198838	8.45226	0.950557
GO:0006281	DNA repair	5	190	302	22483	0.113691	0.201267	1.95913	0.944275
GO:0051384	response to glucocorticoid	2	190	70	22483	0.118344	0.20501	3.3809	0.926853
GO:0050821	protein stabilization	2	190	70	22483	0.118344	0.20501	3.3809	0.926853
GO:0015031	protein transport	8	190	579	22483	0.118781	0.20501	1.63498	0.925251
GO:0071364	cellular response to epidermal growth factor stimulus	1	190	15	22483	0.119567	0.20501	7.88877	0.92239
GO:0048490	anterograde synaptic vesicle transport	1	190	15	22483	0.119567	0.20501	7.88877	0.92239
GO:0048260	positive regulation of receptor-mediated endocytosis	1	190	15	22483	0.119567	0.20501	7.88877	0.92239
GO:0006825	copper ion transport	1	190	15	22483	0.119567	0.20501	7.88877	0.92239
GO:0002063	chondrocyte development	1	190	15	22483	0.119567	0.20501	7.88877	0.92239
GO:0032981	mitochondrial respiratory chain complex I assembly	1	190	15	22483	0.119567	0.20501	7.88877	0.92239
GO:0010842	retina layer formation	1	190	15	22483	0.119567	0.20501	7.88877	0.92239
GO:0046716	muscle cell cellular homeostasis	1	190	15	22483	0.119567	0.20501	7.88877	0.92239
GO:0002755	MyD88-dependent toll-like receptor signaling pathway	1	190	15	22483	0.119567	0.20501	7.88877	0.92239
GO:0044070	regulation of anion transport	1	190	15	22483	0.119567	0.20501	7.88877	0.92239
GO:0050930	induction of positive chemotaxis	1	190	15	22483	0.119567	0.20501	7.88877	0.92239
GO:0043154	negative regulation of cysteine-type endopeptidase activity involved in apoptotic process	2	190	73	22483	0.126742	0.211594	3.24196	0.897078
GO:0002244	hematopoietic progenitor cell differentiation	1	190	16	22483	0.127012	0.211594	7.39572	0.896156
GO:0016998	cell wall macromolecule catabolic process	1	190	16	22483	0.127012	0.211594	7.39572	0.896156
GO:0050870	positive regulation of T cell activation	1	190	16	22483	0.127012	0.211594	7.39572	0.896156
GO:0010906	regulation of glucose metabolic process	1	190	16	22483	0.127012	0.211594	7.39572	0.896156
GO:0006541	glutamine metabolic process	1	190	16	22483	0.127012	0.211594	7.39572	0.896156
GO:0017144	drug metabolic process	1	190	16	22483	0.127012	0.211594	7.39572	0.896156
GO:0022409	positive regulation of cell-cell adhesion	1	190	16	22483	0.127012	0.211594	7.39572	0.896156
GO:0007274	neuromuscular synaptic transmission	1	190	16	22483	0.127012	0.211594	7.39572	0.896156
GO:0001841	neural tube formation	1	190	16	22483	0.127012	0.211594	7.39572	0.896156
GO:0060425	lung morphogenesis	1	190	16	22483	0.127012	0.211594	7.39572	0.896156
GO:0031295	T cell costimulation	1	190	16	22483	0.127012	0.211594	7.39572	0.896156
GO:0046328	regulation of JNK cascade	1	190	16	22483	0.127012	0.211594	7.39572	0.896156
GO:0002089	lens morphogenesis in camera-type eye	1	190	17	22483	0.134395	0.219578	6.96068	0.871618
GO:0045921	positive regulation of exocytosis	1	190	17	22483	0.134395	0.219578	6.96068	0.871618
GO:0051693	actin filament capping	1	190	17	22483	0.134395	0.219578	6.96068	0.871618
GO:0017015	regulation of transforming growth factor beta receptor signaling pathway	1	190	17	22483	0.134395	0.219578	6.96068	0.871618
GO:0032874	positive regulation of stress-activated MAPK cascade	1	190	17	22483	0.134395	0.219578	6.96068	0.871618
GO:0006103	2-oxoglutarate metabolic process	1	190	17	22483	0.134395	0.219578	6.96068	0.871618
GO:0007129	synapsis	1	190	17	22483	0.134395	0.219578	6.96068	0.871618
GO:0001516	prostaglandin biosynthetic process	1	190	17	22483	0.134395	0.219578	6.96068	0.871618
GO:0006071	glycerol metabolic process	1	190	17	22483	0.134395	0.219578	6.96068	0.871618
GO:2001141	regulation of RNA biosynthetic process	2	190	78	22483	0.141037	0.22812	3.03414	0.850668
GO:0071158	positive regulation of cell cycle arrest	1	190	18	22483	0.141715	0.22812	6.57398	0.848583
GO:0032733	positive regulation of interleukin-10 production	1	190	18	22483	0.141715	0.22812	6.57398	0.848583
GO:0019369	arachidonic acid metabolic process	1	190	18	22483	0.141715	0.22812	6.57398	0.848583
GO:0032467	positive regulation of cytokinesis	1	190	18	22483	0.141715	0.22812	6.57398	0.848583
GO:0070932	histone H3 deacetylation	1	190	18	22483	0.141715	0.22812	6.57398	0.848583
GO:0001659	temperature homeostasis	1	190	18	22483	0.141715	0.22812	6.57398	0.848583
GO:0007126	meiotic nuclear division	2	190	79	22483	0.143936	0.231207	2.99574	0.84183
GO:0006959	humoral immune response	1	190	19	22483	0.148974	0.235336	6.22798	0.826889
GO:0050768	negative regulation of neurogenesis	1	190	19	22483	0.148974	0.235336	6.22798	0.826889
GO:0042326	negative regulation of phosphorylation	1	190	19	22483	0.148974	0.235336	6.22798	0.826889
GO:0045778	positive regulation of ossification	1	190	19	22483	0.148974	0.235336	6.22798	0.826889
GO:0061098	positive regulation of protein tyrosine kinase activity	1	190	19	22483	0.148974	0.235336	6.22798	0.826889
GO:0008156	negative regulation of DNA replication	1	190	19	22483	0.148974	0.235336	6.22798	0.826889
GO:0055074	calcium ion homeostasis	1	190	19	22483	0.148974	0.235336	6.22798	0.826889
GO:0006805	xenobiotic metabolic process	1	190	19	22483	0.148974	0.235336	6.22798	0.826889
GO:0010033	response to organic substance	2	190	82	22483	0.152708	0.240736	2.88614	0.816138
GO:0048557	embryonic digestive tract morphogenesis	1	190	20	22483	0.156172	0.242194	5.91658	0.806396
GO:0030521	androgen receptor signaling pathway	1	190	20	22483	0.156172	0.242194	5.91658	0.806396
GO:0006164	purine nucleotide biosynthetic process	1	190	20	22483	0.156172	0.242194	5.91658	0.806396
GO:0042104	positive regulation of activated T cell proliferation	1	190	20	22483	0.156172	0.242194	5.91658	0.806396
GO:0043330	response to exogenous dsRNA	1	190	20	22483	0.156172	0.242194	5.91658	0.806396
GO:0045638	negative regulation of myeloid cell differentiation	1	190	20	22483	0.156172	0.242194	5.91658	0.806396
GO:0050850	positive regulation of calcium-mediated signaling	1	190	20	22483	0.156172	0.242194	5.91658	0.806396
GO:0008089	anterograde axon cargo transport	1	190	20	22483	0.156172	0.242194	5.91658	0.806396
GO:0001503	ossification	2	190	85	22483	0.161582	0.24971	2.78427	0.791608
GO:0048485	sympathetic nervous system development	1	190	21	22483	0.16331	0.24971	5.63484	0.786988
GO:2000134	negative regulation of G1/S transition of mitotic cell cycle	1	190	21	22483	0.16331	0.24971	5.63484	0.786988
GO:0006509	membrane protein ectodomain proteolysis	1	190	21	22483	0.16331	0.24971	5.63484	0.786988
GO:0032967	positive regulation of collagen biosynthetic process	1	190	21	22483	0.16331	0.24971	5.63484	0.786988
GO:0008585	female gonad development	1	190	21	22483	0.16331	0.24971	5.63484	0.786988
GO:0017157	regulation of exocytosis	1	190	21	22483	0.16331	0.24971	5.63484	0.786988
GO:0006626	protein targeting to mitochondrion	1	190	22	22483	0.170387	0.258188	5.37871	0.768564
GO:0051480	cytosolic calcium ion homeostasis	1	190	22	22483	0.170387	0.258188	5.37871	0.768564
GO:0032735	positive regulation of interleukin-12 production	1	190	22	22483	0.170387	0.258188	5.37871	0.768564
GO:0007140	male meiosis	1	190	22	22483	0.170387	0.258188	5.37871	0.768564
GO:0007229	integrin-mediated signaling pathway	2	190	88	22483	0.170546	0.258188	2.68935	0.768157
GO:0007420	brain development	3	190	171	22483	0.176386	0.263859	2.07599	0.753536
GO:2001234	negative regulation of apoptotic signaling pathway	1	190	23	22483	0.177405	0.263859	5.14485	0.751035
GO:0014003	oligodendrocyte development	1	190	23	22483	0.177405	0.263859	5.14485	0.751035
GO:0042220	response to cocaine	1	190	23	22483	0.177405	0.263859	5.14485	0.751035
GO:0007159	leukocyte cell-cell adhesion	1	190	23	22483	0.177405	0.263859	5.14485	0.751035
GO:0016925	protein sumoylation	1	190	23	22483	0.177405	0.263859	5.14485	0.751035
GO:0030099	myeloid cell differentiation	1	190	23	22483	0.177405	0.263859	5.14485	0.751035
GO:0045214	sarcomere organization	1	190	23	22483	0.177405	0.263859	5.14485	0.751035
GO:0044267	cellular protein metabolic process	1	190	23	22483	0.177405	0.263859	5.14485	0.751035
GO:0051491	positive regulation of filopodium assembly	1	190	24	22483	0.184363	0.271562	4.93048	0.734325
GO:0006378	mRNA polyadenylation	1	190	24	22483	0.184363	0.271562	4.93048	0.734325
GO:0031572	G2 DNA damage checkpoint	1	190	24	22483	0.184363	0.271562	4.93048	0.734325
GO:0030177	positive regulation of Wnt signaling pathway	1	190	24	22483	0.184363	0.271562	4.93048	0.734325
GO:0043392	negative regulation of DNA binding	1	190	24	22483	0.184363	0.271562	4.93048	0.734325
GO:0016311	dephosphorylation	3	190	176	22483	0.186921	0.274799	2.01702	0.728341
GO:0051898	negative regulation of protein kinase B signaling	1	190	25	22483	0.191264	0.275868	4.73326	0.718368
GO:0016571	histone methylation	1	190	25	22483	0.191264	0.275868	4.73326	0.718368
GO:0016575	histone deacetylation	1	190	25	22483	0.191264	0.275868	4.73326	0.718368
GO:0071479	cellular response to ionizing radiation	1	190	25	22483	0.191264	0.275868	4.73326	0.718368
GO:0006493	protein O-linked glycosylation	1	190	25	22483	0.191264	0.275868	4.73326	0.718368
GO:0006352	DNA-templated transcription, initiation	1	190	25	22483	0.191264	0.275868	4.73326	0.718368
GO:0001958	endochondral ossification	1	190	25	22483	0.191264	0.275868	4.73326	0.718368
GO:0045672	positive regulation of osteoclast differentiation	1	190	25	22483	0.191264	0.275868	4.73326	0.718368
GO:0070979	protein K11-linked ubiquitination	1	190	25	22483	0.191264	0.275868	4.73326	0.718368
GO:0070534	protein K63-linked ubiquitination	1	190	25	22483	0.191264	0.275868	4.73326	0.718368
GO:0000077	DNA damage checkpoint	1	190	26	22483	0.198106	0.282532	4.55121	0.703103
GO:0030968	endoplasmic reticulum unfolded protein response	1	190	26	22483	0.198106	0.282532	4.55121	0.703103
GO:0008637	apoptotic mitochondrial changes	1	190	26	22483	0.198106	0.282532	4.55121	0.703103
GO:0060173	limb development	1	190	26	22483	0.198106	0.282532	4.55121	0.703103
GO:0030316	osteoclast differentiation	1	190	26	22483	0.198106	0.282532	4.55121	0.703103
GO:0050808	synapse organization	1	190	26	22483	0.198106	0.282532	4.55121	0.703103
GO:0001701	in utero embryonic development	4	190	273	22483	0.200611	0.285571	1.7338	0.697645
GO:0006820	anion transport	1	190	27	22483	0.20489	0.287903	4.38265	0.688479
GO:0006406	mRNA export from nucleus	1	190	27	22483	0.20489	0.287903	4.38265	0.688479
GO:0050769	positive regulation of neurogenesis	1	190	27	22483	0.20489	0.287903	4.38265	0.688479
GO:0045931	positive regulation of mitotic cell cycle	1	190	27	22483	0.20489	0.287903	4.38265	0.688479
GO:0021983	pituitary gland development	1	190	27	22483	0.20489	0.287903	4.38265	0.688479
GO:0001824	blastocyst development	1	190	27	22483	0.20489	0.287903	4.38265	0.688479
GO:0034605	cellular response to heat	1	190	27	22483	0.20489	0.287903	4.38265	0.688479
GO:2001243	negative regulation of intrinsic apoptotic signaling pathway	1	190	28	22483	0.211618	0.294106	4.22613	0.674448
GO:0043124	negative regulation of I-kappaB kinase/NF-kappaB signaling	1	190	28	22483	0.211618	0.294106	4.22613	0.674448
GO:0007093	mitotic cell cycle checkpoint	1	190	28	22483	0.211618	0.294106	4.22613	0.674448
GO:0070555	response to interleukin-1	1	190	28	22483	0.211618	0.294106	4.22613	0.674448
GO:0001662	behavioral fear response	1	190	28	22483	0.211618	0.294106	4.22613	0.674448
GO:0015758	glucose transport	1	190	28	22483	0.211618	0.294106	4.22613	0.674448
GO:0006412	translation	5	190	379	22483	0.218059	0.29902	1.5611	0.661425
GO:0007416	synapse assembly	1	190	29	22483	0.218288	0.29902	4.0804	0.660969
GO:0008333	endosome to lysosome transport	1	190	29	22483	0.218288	0.29902	4.0804	0.660969
GO:0045859	regulation of protein kinase activity	1	190	29	22483	0.218288	0.29902	4.0804	0.660969
GO:0042113	B cell activation	1	190	29	22483	0.218288	0.29902	4.0804	0.660969
GO:0031069	hair follicle morphogenesis	1	190	29	22483	0.218288	0.29902	4.0804	0.660969
GO:0000381	regulation of alternative mRNA splicing, via spliceosome	1	190	29	22483	0.218288	0.29902	4.0804	0.660969
GO:0046677	response to antibiotic	1	190	29	22483	0.218288	0.29902	4.0804	0.660969
GO:0042771	intrinsic apoptotic signaling pathway in response to DNA damage by p53 class mediator	1	190	30	22483	0.224903	0.303182	3.94439	0.648005
GO:0009966	regulation of signal transduction	1	190	30	22483	0.224903	0.303182	3.94439	0.648005
GO:0051496	positive regulation of stress fiber assembly	1	190	30	22483	0.224903	0.303182	3.94439	0.648005
GO:0030513	positive regulation of BMP signaling pathway	1	190	30	22483	0.224903	0.303182	3.94439	0.648005
GO:0006289	nucleotide-excision repair	1	190	30	22483	0.224903	0.303182	3.94439	0.648005
GO:0045600	positive regulation of fat cell differentiation	1	190	30	22483	0.224903	0.303182	3.94439	0.648005
GO:0007162	negative regulation of cell adhesion	1	190	30	22483	0.224903	0.303182	3.94439	0.648005
GO:0060412	ventricular septum morphogenesis	1	190	30	22483	0.224903	0.303182	3.94439	0.648005
GO:0048863	stem cell differentiation	1	190	30	22483	0.224903	0.303182	3.94439	0.648005
GO:0006446	regulation of translational initiation	1	190	31	22483	0.231462	0.309834	3.81715	0.63552
GO:0043523	regulation of neuron apoptotic process	1	190	31	22483	0.231462	0.309834	3.81715	0.63552
GO:0042110	T cell activation	1	190	31	22483	0.231462	0.309834	3.81715	0.63552
GO:0006913	nucleocytoplasmic transport	1	190	31	22483	0.231462	0.309834	3.81715	0.63552
GO:0031175	neuron projection development	2	190	108	22483	0.23194	0.30993	2.19133	0.634624
GO:0010951	negative regulation of endopeptidase activity	2	190	109	22483	0.235057	0.313547	2.17122	0.628826
GO:0006641	triglyceride metabolic process	1	190	32	22483	0.237966	0.315267	3.69786	0.623485
GO:0007595	lactation	1	190	32	22483	0.237966	0.315267	3.69786	0.623485
GO:0007157	heterophilic cell-cell adhesion via plasma membrane cell adhesion molecules	1	190	32	22483	0.237966	0.315267	3.69786	0.623485
GO:0016310	phosphorylation	8	190	697	22483	0.238	0.315267	1.35818	0.623423
GO:0007204	positive regulation of cytosolic calcium ion concentration	2	190	111	22483	0.241299	0.319083	2.1321	0.617445
GO:0040018	positive regulation of multicellular organism growth	1	190	33	22483	0.244415	0.319888	3.58581	0.611872
GO:0009987	cellular process	1	190	33	22483	0.244415	0.319888	3.58581	0.611872
GO:0045429	positive regulation of nitric oxide biosynthetic process	1	190	33	22483	0.244415	0.319888	3.58581	0.611872
GO:0097194	execution phase of apoptosis	1	190	33	22483	0.244415	0.319888	3.58581	0.611872
GO:0001755	neural crest cell migration	1	190	33	22483	0.244415	0.319888	3.58581	0.611872
GO:0009790	embryo development	2	190	112	22483	0.244423	0.319888	2.11306	0.611858
GO:0070588	calcium ion transmembrane transport	2	190	114	22483	0.250675	0.324352	2.07599	0.600889
GO:0016055	Wnt signaling pathway	3	190	205	22483	0.250715	0.324352	1.73168	0.60082
GO:0030838	positive regulation of actin filament polymerization	1	190	34	22483	0.25081	0.324352	3.48034	0.600656
GO:0006665	sphingolipid metabolic process	1	190	34	22483	0.25081	0.324352	3.48034	0.600656
GO:0016358	dendrite development	1	190	34	22483	0.25081	0.324352	3.48034	0.600656
GO:0048662	negative regulation of smooth muscle cell proliferation	1	190	34	22483	0.25081	0.324352	3.48034	0.600656
GO:0045599	negative regulation of fat cell differentiation	1	190	34	22483	0.25081	0.324352	3.48034	0.600656
GO:0005975	carbohydrate metabolic process	3	190	207	22483	0.255242	0.329525	1.71495	0.593049
GO:0018107	peptidyl-threonine phosphorylation	1	190	35	22483	0.25715	0.330313	3.3809	0.589813
GO:0071310	cellular response to organic substance	1	190	35	22483	0.25715	0.330313	3.3809	0.589813
GO:0050852	T cell receptor signaling pathway	1	190	35	22483	0.25715	0.330313	3.3809	0.589813
GO:0071222	cellular response to lipopolysaccharide	2	190	118	22483	0.263192	0.335005	2.00562	0.579728
GO:0072659	protein localization to plasma membrane	1	190	36	22483	0.263438	0.335005	3.28699	0.579322
GO:0051865	protein autoubiquitination	1	190	36	22483	0.263438	0.335005	3.28699	0.579322
GO:0030514	negative regulation of BMP signaling pathway	1	190	36	22483	0.263438	0.335005	3.28699	0.579322
GO:0048167	regulation of synaptic plasticity	1	190	36	22483	0.263438	0.335005	3.28699	0.579322
GO:0030433	ER-associated ubiquitin-dependent protein catabolic process	1	190	36	22483	0.263438	0.335005	3.28699	0.579322
GO:0097191	extrinsic apoptotic signaling pathway	1	190	37	22483	0.269672	0.341227	3.19815	0.569163
GO:0097190	apoptotic signaling pathway	1	190	37	22483	0.269672	0.341227	3.19815	0.569163
GO:0045785	positive regulation of cell adhesion	1	190	37	22483	0.269672	0.341227	3.19815	0.569163
GO:0001974	blood vessel remodeling	1	190	38	22483	0.275854	0.348472	3.11399	0.55932
GO:0006357	regulation of transcription from RNA polymerase II promoter	4	190	317	22483	0.28044	0.353679	1.49314	0.55216
GO:0030890	positive regulation of B cell proliferation	1	190	39	22483	0.281984	0.354455	3.03414	0.549775
GO:0070301	cellular response to hydrogen peroxide	1	190	39	22483	0.281984	0.354455	3.03414	0.549775
GO:0021915	neural tube development	1	190	40	22483	0.288063	0.358551	2.95829	0.540513
GO:0032729	positive regulation of interferon-gamma production	1	190	40	22483	0.288063	0.358551	2.95829	0.540513
GO:0060048	cardiac muscle contraction	1	190	40	22483	0.288063	0.358551	2.95829	0.540513
GO:0034976	response to endoplasmic reticulum stress	1	190	40	22483	0.288063	0.358551	2.95829	0.540513
GO:0045727	positive regulation of translation	1	190	40	22483	0.288063	0.358551	2.95829	0.540513
GO:0032024	positive regulation of insulin secretion	1	190	40	22483	0.288063	0.358551	2.95829	0.540513
GO:0006888	ER to Golgi vesicle-mediated transport	1	190	41	22483	0.29409	0.36368	2.88614	0.53152
GO:0042542	response to hydrogen peroxide	1	190	41	22483	0.29409	0.36368	2.88614	0.53152
GO:0000724	double-strand break repair via homologous recombination	1	190	41	22483	0.29409	0.36368	2.88614	0.53152
GO:0001932	regulation of protein phosphorylation	1	190	41	22483	0.29409	0.36368	2.88614	0.53152
GO:0043966	histone H3 acetylation	1	190	42	22483	0.300066	0.369872	2.81742	0.522783
GO:0050729	positive regulation of inflammatory response	1	190	42	22483	0.300066	0.369872	2.81742	0.522783
GO:0007399	nervous system development	4	190	328	22483	0.301201	0.370672	1.44307	0.521143
GO:0048469	cell maturation	1	190	43	22483	0.305993	0.373515	2.7519	0.514289
GO:0032755	positive regulation of interleukin-6 production	1	190	43	22483	0.305993	0.373515	2.7519	0.514289
GO:0032436	positive regulation of proteasomal ubiquitin-dependent protein catabolic process	1	190	43	22483	0.305993	0.373515	2.7519	0.514289
GO:0009411	response to UV	1	190	43	22483	0.305993	0.373515	2.7519	0.514289
GO:0048706	embryonic skeletal system development	1	190	43	22483	0.305993	0.373515	2.7519	0.514289
GO:0006470	protein dephosphorylation	2	190	132	22483	0.306938	0.373515	1.7929	0.512949
GO:0010466	negative regulation of peptidase activity	2	190	132	22483	0.306938	0.373515	1.7929	0.512949
GO:0009408	response to heat	1	190	44	22483	0.311869	0.378911	2.68935	0.506028
GO:0043524	negative regulation of neuron apoptotic process	2	190	134	22483	0.313158	0.379872	1.76614	0.504237
GO:0000186	activation of MAPKK activity	1	190	45	22483	0.317695	0.384155	2.62959	0.497989
GO:0032851	positive regulation of Rab GTPase activity	1	190	45	22483	0.317695	0.384155	2.62959	0.497989
GO:0016477	cell migration	2	190	136	22483	0.319366	0.385563	1.74017	0.495712
GO:0007611	learning or memory	1	190	46	22483	0.323473	0.38929	2.57243	0.490162
GO:0009566	fertilization	1	190	46	22483	0.323473	0.38929	2.57243	0.490162
GO:0055114	oxidation-reduction process	8	190	769	22483	0.325409	0.39057	1.23102	0.487571
GO:0010629	negative regulation of gene expression	2	190	138	22483	0.32556	0.39057	1.71495	0.487369
GO:0007275	multicellular organismal development	10	190	989	22483	0.326368	0.390924	1.19648	0.486293
GO:0042493	response to drug	3	190	239	22483	0.328704	0.39247	1.48533	0.483195
GO:0007612	learning	1	190	47	22483	0.329202	0.39247	2.51769	0.482538
GO:0031398	positive regulation of protein ubiquitination	1	190	47	22483	0.329202	0.39247	2.51769	0.482538
GO:0030154	cell differentiation	7	190	666	22483	0.33304	0.396426	1.24373	0.477504
GO:0014068	positive regulation of phosphatidylinositol 3-kinase signaling	1	190	48	22483	0.334883	0.397999	2.46524	0.475107
GO:0051301	cell division	4	190	348	22483	0.339346	0.402188	1.36013	0.469357
GO:0048812	neuron projection morphogenesis	1	190	49	22483	0.340515	0.402188	2.41493	0.467863
GO:0060548	negative regulation of cell death	1	190	49	22483	0.340515	0.402188	2.41493	0.467863
GO:0001541	ovarian follicle development	1	190	49	22483	0.340515	0.402188	2.41493	0.467863
GO:0006302	double-strand break repair	1	190	50	22483	0.346101	0.408153	2.36663	0.460797
GO:0042552	myelination	1	190	51	22483	0.351639	0.411504	2.32023	0.453903
GO:0000910	cytokinesis	1	190	51	22483	0.351639	0.411504	2.32023	0.453903
GO:0032868	response to insulin	1	190	51	22483	0.351639	0.411504	2.32023	0.453903
GO:0008219	cell death	1	190	51	22483	0.351639	0.411504	2.32023	0.453903
GO:0001756	somitogenesis	1	190	51	22483	0.351639	0.411504	2.32023	0.453903
GO:0009725	response to hormone	1	190	52	22483	0.357131	0.416016	2.27561	0.447173
GO:0042787	protein ubiquitination involved in ubiquitin-dependent protein catabolic process	1	190	52	22483	0.357131	0.416016	2.27561	0.447173
GO:0007015	actin filament organization	1	190	52	22483	0.357131	0.416016	2.27561	0.447173
GO:0017148	negative regulation of translation	1	190	53	22483	0.362576	0.421716	2.23267	0.440601
GO:0042127	regulation of cell proliferation	2	190	151	22483	0.365416	0.424372	1.56731	0.437212
GO:0006631	fatty acid metabolic process	2	190	153	22483	0.371473	0.43075	1.54682	0.430073
GO:0042733	embryonic digit morphogenesis	1	190	55	22483	0.37333	0.431592	2.15148	0.427908
GO:0090263	positive regulation of canonical Wnt signaling pathway	1	190	55	22483	0.37333	0.431592	2.15148	0.427908
GO:0016568	chromatin modification	3	190	259	22483	0.374766	0.432597	1.37064	0.42624
GO:0007067	mitotic nuclear division	3	190	260	22483	0.377057	0.434584	1.36536	0.423593
GO:0050680	negative regulation of epithelial cell proliferation	1	190	57	22483	0.383903	0.440478	2.07599	0.415779
GO:0006338	chromatin remodeling	1	190	57	22483	0.383903	0.440478	2.07599	0.415779
GO:0045444	fat cell differentiation	1	190	57	22483	0.383903	0.440478	2.07599	0.415779
GO:0043065	positive regulation of apoptotic process	3	190	265	22483	0.388486	0.445067	1.3396	0.410625
GO:0060271	cilium morphogenesis	1	190	58	22483	0.389122	0.445128	2.0402	0.409914
GO:0007517	muscle organ development	1	190	59	22483	0.394298	0.447027	2.00562	0.404175
GO:0006461	protein complex assembly	1	190	59	22483	0.394298	0.447027	2.00562	0.404175
GO:0042475	odontogenesis of dentin-containing tooth	1	190	59	22483	0.394298	0.447027	2.00562	0.404175
GO:0043085	positive regulation of catalytic activity	1	190	59	22483	0.394298	0.447027	2.00562	0.404175
GO:0032088	negative regulation of NF-kappaB transcription factor activity	1	190	59	22483	0.394298	0.447027	2.00562	0.404175
GO:0046330	positive regulation of JNK cascade	1	190	59	22483	0.394298	0.447027	2.00562	0.404175
GO:0003333	amino acid transmembrane transport	1	190	60	22483	0.39943	0.450836	1.97219	0.398559
GO:0071363	cellular response to growth factor stimulus	1	190	60	22483	0.39943	0.450836	1.97219	0.398559
GO:0001649	osteoblast differentiation	1	190	60	22483	0.39943	0.450836	1.97219	0.398559
GO:0006414	translational elongation	1	190	63	22483	0.414569	0.46517	1.87828	0.382404
GO:0006469	negative regulation of protein kinase activity	1	190	63	22483	0.414569	0.46517	1.87828	0.382404
GO:0032313	regulation of Rab GTPase activity	1	190	63	22483	0.414569	0.46517	1.87828	0.382404
GO:0030162	regulation of proteolysis	1	190	63	22483	0.414569	0.46517	1.87828	0.382404
GO:0060041	retina development in camera-type eye	1	190	64	22483	0.41953	0.46867	1.84893	0.377237
GO:0045665	negative regulation of neuron differentiation	1	190	64	22483	0.41953	0.46867	1.84893	0.377237
GO:0051289	protein homotetramerization	1	190	64	22483	0.41953	0.46867	1.84893	0.377237
GO:0007179	transforming growth factor beta receptor signaling pathway	1	190	65	22483	0.424449	0.473472	1.82049	0.372174
GO:0030509	BMP signaling pathway	1	190	66	22483	0.429327	0.478214	1.7929	0.367211
GO:0032869	cellular response to insulin stimulus	1	190	67	22483	0.434164	0.482897	1.76614	0.362346
GO:0043547	positive regulation of GTPase activity	2	190	178	22483	0.444972	0.493479	1.32957	0.351668
GO:0032259	methylation	2	190	178	22483	0.444972	0.493479	1.32957	0.351668
GO:0060021	palate development	1	190	70	22483	0.448431	0.496594	1.69045	0.348304
GO:0007059	chromosome segregation	1	190	71	22483	0.453107	0.501045	1.66664	0.343799
GO:0018105	peptidyl-serine phosphorylation	1	190	74	22483	0.466899	0.515549	1.59908	0.330777
GO:0008283	cell proliferation	2	190	187	22483	0.470266	0.518515	1.26558	0.327657
GO:0045471	response to ethanol	1	190	75	22483	0.471419	0.519037	1.57775	0.326593
GO:0007219	Notch signaling pathway	1	190	76	22483	0.475901	0.523217	1.55699	0.322483
GO:0006919	activation of cysteine-type endopeptidase activity involved in apoptotic process	1	190	77	22483	0.480345	0.527343	1.53677	0.318446
GO:0045893	positive regulation of transcription, DNA-templated	5	190	540	22483	0.481621	0.527984	1.09566	0.317294
GO:0030900	forebrain development	1	190	78	22483	0.484752	0.530654	1.51707	0.31448
GO:0051897	positive regulation of protein kinase B signaling	1	190	79	22483	0.489121	0.533905	1.49787	0.310583
GO:0030307	positive regulation of cell growth	1	190	79	22483	0.489121	0.533905	1.49787	0.310583
GO:0030336	negative regulation of cell migration	1	190	80	22483	0.493454	0.535569	1.47914	0.306753
GO:0042391	regulation of membrane potential	1	190	80	22483	0.493454	0.535569	1.47914	0.306753
GO:0051291	protein heterooligomerization	1	190	80	22483	0.493454	0.535569	1.47914	0.306753
GO:0008033	tRNA processing	1	190	80	22483	0.493454	0.535569	1.47914	0.306753
GO:0050731	positive regulation of peptidyl-tyrosine phosphorylation	1	190	81	22483	0.49775	0.539465	1.46088	0.302989
GO:0010976	positive regulation of neuron projection development	1	190	82	22483	0.50201	0.54331	1.44307	0.299288
GO:0007283	spermatogenesis	3	190	319	22483	0.507284	0.54824	1.11284	0.294749
GO:0006887	exocytosis	1	190	84	22483	0.510422	0.549297	1.40871	0.292071
GO:0007389	pattern specification process	1	190	84	22483	0.510422	0.549297	1.40871	0.292071
GO:0045666	positive regulation of neuron differentiation	1	190	84	22483	0.510422	0.549297	1.40871	0.292071
GO:0009615	response to virus	1	190	86	22483	0.518692	0.556628	1.37595	0.28509
GO:0006914	autophagy	1	190	86	22483	0.518692	0.556628	1.37595	0.28509
GO:0007568	aging	1	190	88	22483	0.526824	0.56456	1.34468	0.278334
GO:0035725	sodium ion transmembrane transport	1	190	89	22483	0.530839	0.568064	1.32957	0.275038
GO:0051092	positive regulation of NF-kappaB transcription factor activity	1	190	91	22483	0.538766	0.573907	1.30035	0.2686
GO:0042384	cilium assembly	1	190	91	22483	0.538766	0.573907	1.30035	0.2686
GO:0007154	cell communication	1	190	91	22483	0.538766	0.573907	1.30035	0.2686
GO:0006184	GTP catabolic process	2	190	213	22483	0.539307	0.573907	1.11109	0.268164
GO:0007626	locomotory behavior	1	190	92	22483	0.54268	0.576692	1.28621	0.265456
GO:0007409	axonogenesis	1	190	97	22483	0.561758	0.596135	1.21991	0.250451
GO:0051726	regulation of cell cycle	1	190	98	22483	0.565478	0.599249	1.20747	0.247585
GO:0035335	peptidyl-tyrosine dephosphorylation	1	190	99	22483	0.569166	0.602321	1.19527	0.244761
GO:0016042	lipid catabolic process	1	190	100	22483	0.572823	0.605351	1.18332	0.24198
GO:0042593	glucose homeostasis	1	190	101	22483	0.576449	0.607501	1.1716	0.239239
GO:0007276	gamete generation	1	190	101	22483	0.576449	0.607501	1.1716	0.239239
GO:0006334	nucleosome assembly	1	190	102	22483	0.580044	0.610447	1.16011	0.236539
GO:0006364	rRNA processing	1	190	105	22483	0.59065	0.620752	1.12697	0.22867
GO:0001822	kidney development	1	190	108	22483	0.600989	0.630749	1.09566	0.221134
GO:0006955	immune response	2	190	245	22483	0.61544	0.645028	0.965972	0.210815
GO:0030182	neuron differentiation	1	190	115	22483	0.624114	0.653222	1.02897	0.204736
GO:0030324	lung development	1	190	116	22483	0.627307	0.654767	1.0201	0.20252
GO:0030030	cell projection organization	1	190	116	22483	0.627307	0.654767	1.0201	0.20252
GO:0035556	intracellular signal transduction	3	190	385	22483	0.63446	0.661329	0.922064	0.197596
GO:0006935	chemotaxis	1	190	119	22483	0.636724	0.661881	0.994383	0.196049
GO:0006979	response to oxidative stress	1	190	119	22483	0.636724	0.661881	0.994383	0.196049
GO:0007411	axon guidance	1	190	120	22483	0.639811	0.664184	0.986096	0.193949
GO:0030308	negative regulation of cell growth	1	190	121	22483	0.642871	0.666454	0.977947	0.191876
GO:0006814	sodium ion transport	1	190	125	22483	0.654855	0.677957	0.946653	0.183855
GO:0043123	positive regulation of I-kappaB kinase/NF-kappaB signaling	1	190	126	22483	0.657788	0.679151	0.93914	0.181914
GO:0090305	nucleic acid phosphodiester bond hydrolysis	1	190	126	22483	0.657788	0.679151	0.93914	0.181914
GO:0006260	DNA replication	1	190	128	22483	0.66358	0.684205	0.924465	0.178107
GO:0007268	synaptic transmission	1	190	130	22483	0.669275	0.689145	0.910243	0.174396
GO:0071805	potassium ion transmembrane transport	1	190	131	22483	0.672086	0.691107	0.903294	0.172575
GO:0006813	potassium ion transport	1	190	133	22483	0.677637	0.695878	0.889711	0.169003
GO:0006812	cation transport	1	190	135	22483	0.683095	0.700539	0.87653	0.165519
GO:0007166	cell surface receptor signaling pathway	1	190	138	22483	0.691109	0.707807	0.857475	0.160453
GO:0006816	calcium ion transport	1	190	139	22483	0.693736	0.709545	0.851306	0.158806
GO:0001666	response to hypoxia	1	190	154	22483	0.730569	0.746217	0.768387	0.136339
GO:0045892	negative regulation of transcription, DNA-templated	3	190	452	22483	0.738465	0.753273	0.785387	0.13167
GO:0051260	protein homooligomerization	1	190	170	22483	0.765012	0.779311	0.696068	0.116332
GO:0008285	negative regulation of cell proliferation	2	190	329	22483	0.769104	0.782435	0.719341	0.114015
GO:0034765	regulation of ion transmembrane transport	1	190	174	22483	0.772914	0.785265	0.680067	0.111869
GO:0010468	regulation of gene expression	1	190	182	22483	0.787935	0.799461	0.650174	0.103509
GO:0007507	heart development	1	190	184	22483	0.791534	0.802045	0.643106	0.101531
GO:0006886	intracellular protein transport	1	190	190	22483	0.801968	0.81154	0.622798	0.0958431
GO:0010628	positive regulation of gene expression	1	190	208	22483	0.830254	0.839052	0.568902	0.0807889
GO:0006954	inflammatory response	1	190	245	22483	0.876395	0.88451	0.482986	0.0573001
GO:0055085	transmembrane transport	2	190	428	22483	0.879465	0.886435	0.552951	0.0557817
GO:0006811	ion transport	3	190	596	22483	0.882787	0.88861	0.595629	0.0541443
GO:0006508	proteolysis	2	190	632	22483	0.971624	0.976745	0.374467	0.0125018
GO:0007155	cell adhesion	1	190	537	22483	0.990076	0.993984	0.220357	0.00433136
GO:0008150	biological_process	45	190	8275	22483	0.999963	1	0.643495	1.58642e-05
GO:0007165	signal transduction	6	190	2400	22483	0.999972	1	0.295829	1.20644e-05
GO:0007186	G-protein coupled receptor signaling pathway	1	190	2027	22483	1	1	0.0583777	6.39514e-09

## Sheet: UpGO2Gene
GOID	GOTerm	QueryID	Symbol	Description	P-Value	FDR	Enrichment
GO:0006355	regulation of transcription, DNA-templated	Zfp442	Zfp442	Protein Zfp442	3.66983e-06	0.00280008	2.11779
GO:0006355	regulation of transcription, DNA-templated	Cnbp	Cnbp	Cellular nucleic acid-binding protein	3.66983e-06	0.00280008	2.11779
GO:0006355	regulation of transcription, DNA-templated	Zfp938	Zfp938	Protein Zfp938	3.66983e-06	0.00280008	2.11779
GO:0006355	regulation of transcription, DNA-templated	Hipk3	Hipk3	Homeodomain-interacting protein kinase 3	3.66983e-06	0.00280008	2.11779
GO:0006355	regulation of transcription, DNA-templated	Elp4	Elp4	Elongator complex protein 4	3.66983e-06	0.00280008	2.11779
GO:0006355	regulation of transcription, DNA-templated	Gm4944	Gm4944	Protein Gm4944	3.66983e-06	0.00280008	2.11779
GO:0006355	regulation of transcription, DNA-templated	Zfp759	Zfp759	Protein Zfp759	3.66983e-06	0.00280008	2.11779
GO:0006355	regulation of transcription, DNA-templated	Zfp52	Zfp52	Mszf75	3.66983e-06	0.00280008	2.11779
GO:0006355	regulation of transcription, DNA-templated	Zfp322a	Zfp322a	Zinc finger protein 322	3.66983e-06	0.00280008	2.11779
GO:0006355	regulation of transcription, DNA-templated	Tceb1	Tceb1	Transcription elongation factor B polypeptide 1	3.66983e-06	0.00280008	2.11779
GO:0006355	regulation of transcription, DNA-templated	Zfp874a	Zfp874a	Protein Zfp874a	3.66983e-06	0.00280008	2.11779
GO:0006355	regulation of transcription, DNA-templated	Zfp597	Zfp597	Protein Zfp597	3.66983e-06	0.00280008	2.11779
GO:0006355	regulation of transcription, DNA-templated	Bmi1	Bmi1	Polycomb complex protein BMI-1	3.66983e-06	0.00280008	2.11779
GO:0006355	regulation of transcription, DNA-templated	Sirt1	Sirt1	Sirt1 protein	3.66983e-06	0.00280008	2.11779
GO:0006355	regulation of transcription, DNA-templated	Sumo1	Sumo1	Small ubiquitin-related modifier 1	3.66983e-06	0.00280008	2.11779
GO:0006355	regulation of transcription, DNA-templated	Zfp81	Zfp81	Protein Zfp81	3.66983e-06	0.00280008	2.11779
GO:0006355	regulation of transcription, DNA-templated	Gpbp1	Gpbp1	Vasculin	3.66983e-06	0.00280008	2.11779
GO:0006355	regulation of transcription, DNA-templated	Hnrnpk	Hnrnpk	Heterogeneous nuclear ribonucleoprotein K	3.66983e-06	0.00280008	2.11779
GO:0006355	regulation of transcription, DNA-templated	Zfp458	Zfp458	Mszf59-2	3.66983e-06	0.00280008	2.11779
GO:0006355	regulation of transcription, DNA-templated	Zfp788	Zfp788	Protein Zfp788	3.66983e-06	0.00280008	2.11779
GO:0006355	regulation of transcription, DNA-templated	2610008E11Rik	2610008E11Rik	Protein 2610008E11Rik	3.66983e-06	0.00280008	2.11779
GO:0006355	regulation of transcription, DNA-templated	Suz12	Suz12	Polycomb protein Suz12	3.66983e-06	0.00280008	2.11779
GO:0006355	regulation of transcription, DNA-templated	Zfp850	Zfp850	Protein Zfp850	3.66983e-06	0.00280008	2.11779
GO:0006355	regulation of transcription, DNA-templated	Zfp709	Zfp709	Protein Zfp709	3.66983e-06	0.00280008	2.11779
GO:0006355	regulation of transcription, DNA-templated	Taf13	Taf13	Transcription initiation factor TFIID subunit 13	3.66983e-06	0.00280008	2.11779
GO:0006355	regulation of transcription, DNA-templated	Gm14325	Gm14325	Protein Gm14325	3.66983e-06	0.00280008	2.11779
GO:0006355	regulation of transcription, DNA-templated	Dr1	Dr1	Putative uncharacterized protein	3.66983e-06	0.00280008	2.11779
GO:0006355	regulation of transcription, DNA-templated	Gm5141	Gm5141	Protein Gm5141	3.66983e-06	0.00280008	2.11779
GO:0006355	regulation of transcription, DNA-templated	Sox11	Sox11	SRY-box containing gene 11	3.66983e-06	0.00280008	2.11779
GO:0006355	regulation of transcription, DNA-templated	AA987161	AA987161	Protein AA987161	3.66983e-06	0.00280008	2.11779
GO:0006355	regulation of transcription, DNA-templated	Zfp952	Zfp952	Protein Zfp952	3.66983e-06	0.00280008	2.11779
GO:0006355	regulation of transcription, DNA-templated	Cnot7	Cnot7	CCR4-NOT transcription complex subunit 7	3.66983e-06	0.00280008	2.11779
GO:0006355	regulation of transcription, DNA-templated	Lcorl	Lcorl	Ligand-dependent nuclear receptor corepressor-like protein	3.66983e-06	0.00280008	2.11779
GO:0006355	regulation of transcription, DNA-templated	Zfp942	Zfp942	Protein Zfp942	3.66983e-06	0.00280008	2.11779
GO:0006355	regulation of transcription, DNA-templated	Med31	Med31	Mediator of RNA polymerase II transcription subunit 31	3.66983e-06	0.00280008	2.11779
GO:0006355	regulation of transcription, DNA-templated	Creb1	Creb1	Cyclic AMP-responsive element-binding protein 1	3.66983e-06	0.00280008	2.11779
GO:0006355	regulation of transcription, DNA-templated	Zfp191	Zfp191	Zinc finger protein 24	3.66983e-06	0.00280008	2.11779
GO:0006355	regulation of transcription, DNA-templated	Phf6	Phf6	PHD finger protein 6	3.66983e-06	0.00280008	2.11779
GO:0006355	regulation of transcription, DNA-templated	Zfp110	Zfp110	Neurotrophin receptor-interacting factor 1	3.66983e-06	0.00280008	2.11779
GO:0006355	regulation of transcription, DNA-templated	Zfp758	Zfp758	Protein Zfp758	3.66983e-06	0.00280008	2.11779
GO:0016574	histone ubiquitination	Bmi1	Bmi1	Polycomb complex protein BMI-1	6.8241e-05	0.0180688	35.4995
GO:0016574	histone ubiquitination	Ube2n	Ube2n	Ubiquitin-conjugating enzyme E2N	6.8241e-05	0.0180688	35.4995
GO:0016574	histone ubiquitination	Suz12	Suz12	Polycomb protein Suz12	6.8241e-05	0.0180688	35.4995
GO:0002842	positive regulation of T cell mediated immune response to tumor cell	Hspd1	Hspd1	60 kDa heat shock protein, mitochondrial	7.10438e-05	0.0180688	118.332
GO:0002842	positive regulation of T cell mediated immune response to tumor cell	Cd24a	Cd24a	Signal transducer CD24	7.10438e-05	0.0180688	118.332
GO:0009791	post-embryonic development	Ccdc47	Ccdc47	Coiled-coil domain-containing protein 47	0.000131368	0.0250584	7.71728
GO:0009791	post-embryonic development	Impad1	Impad1	Inositol monophosphatase 3	0.000131368	0.0250584	7.71728
GO:0009791	post-embryonic development	Serp1	Serp1	Putative uncharacterized protein	0.000131368	0.0250584	7.71728
GO:0009791	post-embryonic development	Sema3c	Sema3c	Semaphorin-3C	0.000131368	0.0250584	7.71728
GO:0009791	post-embryonic development	Mut	Mut	Methylmalonyl-CoA mutase, mitochondrial	0.000131368	0.0250584	7.71728
GO:0009791	post-embryonic development	Ireb2	Ireb2	Iron-responsive element-binding protein 2	0.000131368	0.0250584	7.71728
GO:0042026	protein refolding	Hspd1	Hspd1	60 kDa heat shock protein, mitochondrial	0.000211943	0.0323425	78.8877
GO:0042026	protein refolding	Hsp90aa1	Hsp90aa1	Hsp90aa1 protein	0.000211943	0.0323425	78.8877
GO:0006021	inositol biosynthetic process	Impad1	Impad1	Inositol monophosphatase 3	0.000421525	0.0536039	59.1658
GO:0006021	inositol biosynthetic process	Impa1	Impa1	Inositol monophosphatase 1	0.000421525	0.0536039	59.1658
GO:0002904	positive regulation of B cell apoptotic process	Fnip1	Fnip1	Folliculin-interacting protein 1	0.00069863	0.0761506	47.3326
GO:0002904	positive regulation of B cell apoptotic process	Cd24a	Cd24a	Signal transducer CD24	0.00069863	0.0761506	47.3326
GO:2000480	negative regulation of cAMP-dependent protein kinase activity	Sirt1	Sirt1	Sirt1 protein	0.00104211	0.0795133	39.4439
GO:2000480	negative regulation of cAMP-dependent protein kinase activity	Pkia	Pkia	cAMP-dependent protein kinase inhibitor alpha	0.00104211	0.0795133	39.4439
GO:0000183	chromatin silencing at rDNA	Sirt1	Sirt1	Sirt1 protein	0.00104211	0.0795133	39.4439
GO:0000183	chromatin silencing at rDNA	Smarca5	Smarca5	Putative uncharacterized protein	0.00104211	0.0795133	39.4439
GO:0006595	polyamine metabolic process	Sat1	Sat1	Diamine acetyltransferase 1	0.00104211	0.0795133	39.4439
GO:0006595	polyamine metabolic process	Azin1	Azin1	Antizyme inhibitor 1	0.00104211	0.0795133	39.4439
GO:0006950	response to stress	Taok1	Taok1	MCG124812	0.00207772	0.0994234	4.58058
GO:0006950	response to stress	Map4k5	Map4k5	Mitogen-activated protein kinase kinase kinase kinase 5	0.00207772	0.0994234	4.58058
GO:0006950	response to stress	Sumo1	Sumo1	Small ubiquitin-related modifier 1	0.00207772	0.0994234	4.58058
GO:0006950	response to stress	Hsp90aa1	Hsp90aa1	Hsp90aa1 protein	0.00207772	0.0994234	4.58058
GO:0006950	response to stress	Map4k3	Map4k3	Mitogen-activated protein kinase kinase kinase kinase 3	0.00207772	0.0994234	4.58058
GO:0006950	response to stress	Hnmt	Hnmt	Histamine N-methyltransferase	0.00207772	0.0994234	4.58058
GO:0032926	negative regulation of activin receptor signaling pathway	Lemd3	Lemd3	Inner nuclear membrane protein Man1	0.00245961	0.0994234	26.2959
GO:0032926	negative regulation of activin receptor signaling pathway	Fst	Fst	Follistatin	0.00245961	0.0994234	26.2959
GO:0006782	protoporphyrinogen IX biosynthetic process	Ireb2	Ireb2	Iron-responsive element-binding protein 2	0.00245961	0.0994234	26.2959
GO:0006782	protoporphyrinogen IX biosynthetic process	Cpox	Cpox	Oxygen-dependent coproporphyrinogen-III oxidase, mitochondrial	0.00245961	0.0994234	26.2959
GO:0016239	positive regulation of macroautophagy	Sirt1	Sirt1	Sirt1 protein	0.00305746	0.0994234	23.6663
GO:0016239	positive regulation of macroautophagy	Scoc	Scoc	Short coiled-coil protein	0.00305746	0.0994234	23.6663
GO:0006457	protein folding	Tmx3	Tmx3	Protein disulfide-isomerase TMX3	0.00331206	0.0994234	5.01405
GO:0006457	protein folding	Hspd1	Hspd1	60 kDa heat shock protein, mitochondrial	0.00331206	0.0994234	5.01405
GO:0006457	protein folding	Vbp1	Vbp1	Vbp1 protein	0.00331206	0.0994234	5.01405
GO:0006457	protein folding	St13	St13	Hsc70-interacting protein	0.00331206	0.0994234	5.01405
GO:0006457	protein folding	Hsp90aa1	Hsp90aa1	Hsp90aa1 protein	0.00331206	0.0994234	5.01405
GO:0051443	positive regulation of ubiquitin-protein transferase activity	Bmi1	Bmi1	Polycomb complex protein BMI-1	0.00371617	0.0994234	21.5148
GO:0051443	positive regulation of ubiquitin-protein transferase activity	Ube2n	Ube2n	Ubiquitin-conjugating enzyme E2N	0.00371617	0.0994234	21.5148
GO:0060174	limb bud formation	Sema3c	Sema3c	Semaphorin-3C	0.00371617	0.0994234	21.5148
GO:0060174	limb bud formation	Sox11	Sox11	SRY-box containing gene 11	0.00371617	0.0994234	21.5148
GO:0051402	neuron apoptotic process	Nae1	Nae1	NEDD8-activating enzyme E1 regulatory subunit	0.00403188	0.0994234	9.34197
GO:0051402	neuron apoptotic process	Xiap	Xiap	E3 ubiquitin-protein ligase XIAP	0.00403188	0.0994234	9.34197
GO:0051402	neuron apoptotic process	Zfp110	Zfp110	Neurotrophin receptor-interacting factor 1	0.00403188	0.0994234	9.34197
GO:0000185	activation of MAPKKK activity	Map4k5	Map4k5	Mitogen-activated protein kinase kinase kinase kinase 5	0.00443469	0.0994234	19.7219
GO:0000185	activation of MAPKKK activity	Map4k3	Map4k3	Mitogen-activated protein kinase kinase kinase kinase 3	0.00443469	0.0994234	19.7219
GO:0032968	positive regulation of transcription elongation from RNA polymerase II promoter	Tceb1	Tceb1	Transcription elongation factor B polypeptide 1	0.00521198	0.0994234	18.2049
GO:0032968	positive regulation of transcription elongation from RNA polymerase II promoter	Cdc73	Cdc73	Parafibromin	0.00521198	0.0994234	18.2049
GO:0008361	regulation of cell size	Arhgap5	Arhgap5	Rho GTPase activating protein 5	0.00604699	0.0994234	16.9045
GO:0008361	regulation of cell size	Creb1	Creb1	Cyclic AMP-responsive element-binding protein 1	0.00604699	0.0994234	16.9045
GO:0001501	skeletal system development	Impad1	Impad1	Inositol monophosphatase 3	0.00690299	0.0994234	5.31827
GO:0001501	skeletal system development	Serp1	Serp1	Putative uncharacterized protein	0.00690299	0.0994234	5.31827
GO:0001501	skeletal system development	Bmi1	Bmi1	Polycomb complex protein BMI-1	0.00690299	0.0994234	5.31827
GO:0001501	skeletal system development	Sox11	Sox11	SRY-box containing gene 11	0.00690299	0.0994234	5.31827
GO:0006656	phosphatidylcholine biosynthetic process	Fabp5	Fabp5	Fatty acid-binding protein, epidermal	0.00693871	0.0994234	15.7775
GO:0006656	phosphatidylcholine biosynthetic process	Chpt1	Chpt1	Cholinephosphotransferase 1	0.00693871	0.0994234	15.7775
GO:0015693	magnesium ion transport	Mmgt1	Mmgt1	Membrane magnesium transporter 1	0.00693871	0.0994234	15.7775
GO:0015693	magnesium ion transport	Nipa2	Nipa2	Magnesium transporter NIPA2	0.00693871	0.0994234	15.7775
GO:0046887	positive regulation of hormone secretion	Sox11	Sox11	SRY-box containing gene 11	0.00693871	0.0994234	15.7775
GO:0046887	positive regulation of hormone secretion	Creb1	Creb1	Cyclic AMP-responsive element-binding protein 1	0.00693871	0.0994234	15.7775
GO:0031047	gene silencing by RNA	Ncbp2	Ncbp2	Nuclear cap-binding protein subunit 2	0.00777255	0.0994234	7.39572
GO:0031047	gene silencing by RNA	Mael	Mael	Protein maelstrom homolog	0.00777255	0.0994234	7.39572
GO:0031047	gene silencing by RNA	Cnot7	Cnot7	CCR4-NOT transcription complex subunit 7	0.00777255	0.0994234	7.39572
GO:0006511	ubiquitin-dependent protein catabolic process	Tceb1	Tceb1	Transcription elongation factor B polypeptide 1	0.00808906	0.0994234	4.05245
GO:0006511	ubiquitin-dependent protein catabolic process	Ube2n	Ube2n	Ubiquitin-conjugating enzyme E2N	0.00808906	0.0994234	4.05245
GO:0006511	ubiquitin-dependent protein catabolic process	Cul3	Cul3	Cullin-3	0.00808906	0.0994234	4.05245
GO:0006511	ubiquitin-dependent protein catabolic process	Uhrf2	Uhrf2	E3 ubiquitin-protein ligase UHRF2	0.00808906	0.0994234	4.05245
GO:0006511	ubiquitin-dependent protein catabolic process	Ube3a	Ube3a	Ubiquitin-protein ligase E3A	0.00808906	0.0994234	4.05245
GO:0002236	detection of misfolded protein	Hspd1	Hspd1	60 kDa heat shock protein, mitochondrial	0.00845083	0.0994234	118.332
GO:0035037	sperm entry	Ube3a	Ube3a	Ubiquitin-protein ligase E3A	0.00845083	0.0994234	118.332
GO:0002368	B cell cytokine production	Hspd1	Hspd1	60 kDa heat shock protein, mitochondrial	0.00845083	0.0994234	118.332
GO:0002347	response to tumor cell	Hnmt	Hnmt	Histamine N-methyltransferase	0.00845083	0.0994234	118.332
GO:2001111	positive regulation of lens epithelial cell proliferation	Sox11	Sox11	SRY-box containing gene 11	0.00845083	0.0994234	118.332
GO:0032913	negative regulation of transforming growth factor beta3 production	Cd24a	Cd24a	Signal transducer CD24	0.00845083	0.0994234	118.332
GO:0032918	spermidine acetylation	Sat1	Sat1	Diamine acetyltransferase 1	0.00845083	0.0994234	118.332
GO:1902530	positive regulation of protein linear polyubiquitination	Xiap	Xiap	E3 ubiquitin-protein ligase XIAP	0.00845083	0.0994234	118.332
GO:0046167	glycerol-3-phosphate biosynthetic process	Gyk	Gyk	Glycerol kinase	0.00845083	0.0994234	118.332
GO:2001145	negative regulation of phosphatidylinositol-3,4,5-trisphosphate 5-phosphatase activity	Bag4	Bag4	BCL2-associated athanogene 4	0.00845083	0.0994234	118.332
GO:0042413	carnitine catabolic process	Acadl	Acadl	Long-chain specific acyl-CoA dehydrogenase, mitochondrial	0.00845083	0.0994234	118.332
GO:1990001	inhibition of cysteine-type endopeptidase activity involved in apoptotic process	Xiap	Xiap	E3 ubiquitin-protein ligase XIAP	0.00845083	0.0994234	118.332
GO:0032600	chemokine receptor transport out of membrane raft	Cd24a	Cd24a	Signal transducer CD24	0.00845083	0.0994234	118.332
GO:1902165	regulation of intrinsic apoptotic signaling pathway in response to DNA damage by p53 class mediator	Hnrnpk	Hnrnpk	Heterogeneous nuclear ribonucleoprotein K	0.00845083	0.0994234	118.332
GO:0048291	isotype switching to IgG isotypes	Hspd1	Hspd1	60 kDa heat shock protein, mitochondrial	0.00845083	0.0994234	118.332
GO:0006343	establishment of chromatin silencing	Sirt1	Sirt1	Sirt1 protein	0.00845083	0.0994234	118.332
GO:0072286	metanephric connecting tubule development	Calb1	Calb1	Calbindin	0.00845083	0.0994234	118.332
GO:0072395	signal transduction involved in cell cycle checkpoint	Sox11	Sox11	SRY-box containing gene 11	0.00845083	0.0994234	118.332
GO:0051089	constitutive protein ectodomain proteolysis	Adam10	Adam10	A disintegrin and metallopeptidase domain 10	0.00845083	0.0994234	118.332
GO:0031393	negative regulation of prostaglandin biosynthetic process	Sirt1	Sirt1	Sirt1 protein	0.00845083	0.0994234	118.332
GO:0042103	positive regulation of T cell homeostatic proliferation	Cd24a	Cd24a	Signal transducer CD24	0.00845083	0.0994234	118.332
GO:0032597	B cell receptor transport into membrane raft	Cd24a	Cd24a	Signal transducer CD24	0.00845083	0.0994234	118.332
GO:0051068	dihydrolipoamide metabolic process	Dld	Dld	Dihydrolipoyl dehydrogenase, mitochondrial	0.00845083	0.0994234	118.332
GO:0009106	lipoate metabolic process	Dld	Dld	Dihydrolipoyl dehydrogenase, mitochondrial	0.00845083	0.0994234	118.332
GO:0080134	regulation of response to stress	Sirt1	Sirt1	Sirt1 protein	0.00845083	0.0994234	118.332
GO:0046338	phosphatidylethanolamine catabolic process	Pnpla8	Pnpla8	Calcium-independent phospholipase A2-gamma	0.00845083	0.0994234	118.332
GO:0010257	NADH dehydrogenase complex assembly	Ndufaf4	Ndufaf4	NADH dehydrogenase [ubiquinone] 1 alpha subcomplex assembly factor 4	0.00845083	0.0994234	118.332
GO:0034107	negative regulation of erythrocyte clearance	Cd24a	Cd24a	Signal transducer CD24	0.00845083	0.0994234	118.332
GO:0001680	tRNA 3'-terminal CCA addition	Trnt1	Trnt1	CCA tRNA nucleotidyltransferase 1, mitochondrial	0.00845083	0.0994234	118.332
GO:0031058	positive regulation of histone modification	Ube2n	Ube2n	Ubiquitin-conjugating enzyme E2N	0.00845083	0.0994234	118.332
GO:2000655	negative regulation of cellular response to testosterone stimulus	Sirt1	Sirt1	Sirt1 protein	0.00845083	0.0994234	118.332
GO:2000426	negative regulation of apoptotic cell clearance	Hmgb1	Hmgb1	High mobility group protein B1	0.00845083	0.0994234	118.332
GO:0046014	negative regulation of T cell homeostatic proliferation	Cd24a	Cd24a	Signal transducer CD24	0.00845083	0.0994234	118.332
GO:0033182	regulation of histone ubiquitination	Ube2n	Ube2n	Ubiquitin-conjugating enzyme E2N	0.00845083	0.0994234	118.332
GO:0035332	positive regulation of hippo signaling	Sox11	Sox11	SRY-box containing gene 11	0.00845083	0.0994234	118.332
GO:0090367	negative regulation of mRNA modification	Bag4	Bag4	BCL2-associated athanogene 4	0.00845083	0.0994234	118.332
GO:0034119	negative regulation of erythrocyte aggregation	Cd24a	Cd24a	Signal transducer CD24	0.00845083	0.0994234	118.332
GO:0016567	protein ubiquitination	Sirt1	Sirt1	Sirt1 protein	0.00846988	0.0994234	2.5912
GO:0016567	protein ubiquitination	Ube2n	Ube2n	Ubiquitin-conjugating enzyme E2N	0.00846988	0.0994234	2.5912
GO:0016567	protein ubiquitination	G2e3	G2e3	G2/M phase-specific E3 ubiquitin-protein ligase	0.00846988	0.0994234	2.5912
GO:0016567	protein ubiquitination	Xiap	Xiap	E3 ubiquitin-protein ligase XIAP	0.00846988	0.0994234	2.5912
GO:0016567	protein ubiquitination	Cul3	Cul3	Cullin-3	0.00846988	0.0994234	2.5912
GO:0016567	protein ubiquitination	Uhrf2	Uhrf2	E3 ubiquitin-protein ligase UHRF2	0.00846988	0.0994234	2.5912
GO:0016567	protein ubiquitination	Ube3a	Ube3a	Ubiquitin-protein ligase E3A	0.00846988	0.0994234	2.5912
GO:0016567	protein ubiquitination	Ube2q2	Ube2q2	Ubiquitin-conjugating enzyme E2 Q2	0.00846988	0.0994234	2.5912
GO:0016567	protein ubiquitination	Ube2w	Ube2w	Ubiquitin-conjugating enzyme E2 W	0.00846988	0.0994234	2.5912
GO:0000122	negative regulation of transcription from RNA polymerase II promoter	Fnip1	Fnip1	Folliculin-interacting protein 1	0.00893926	0.103343	2.29973
GO:0000122	negative regulation of transcription from RNA polymerase II promoter	Hipk3	Hipk3	Homeodomain-interacting protein kinase 3	0.00893926	0.103343	2.29973
GO:0000122	negative regulation of transcription from RNA polymerase II promoter	Hmgb1	Hmgb1	High mobility group protein B1	0.00893926	0.103343	2.29973
GO:0000122	negative regulation of transcription from RNA polymerase II promoter	Bmi1	Bmi1	Polycomb complex protein BMI-1	0.00893926	0.103343	2.29973
GO:0000122	negative regulation of transcription from RNA polymerase II promoter	Sirt1	Sirt1	Sirt1 protein	0.00893926	0.103343	2.29973
GO:0000122	negative regulation of transcription from RNA polymerase II promoter	Mael	Mael	Protein maelstrom homolog	0.00893926	0.103343	2.29973
GO:0000122	negative regulation of transcription from RNA polymerase II promoter	Suz12	Suz12	Polycomb protein Suz12	0.00893926	0.103343	2.29973
GO:0000122	negative regulation of transcription from RNA polymerase II promoter	Sox11	Sox11	SRY-box containing gene 11	0.00893926	0.103343	2.29973
GO:0000122	negative regulation of transcription from RNA polymerase II promoter	Fst	Fst	Follistatin	0.00893926	0.103343	2.29973
GO:0000122	negative regulation of transcription from RNA polymerase II promoter	Pkia	Pkia	cAMP-dependent protein kinase inhibitor alpha	0.00893926	0.103343	2.29973
GO:0000122	negative regulation of transcription from RNA polymerase II promoter	Cdc73	Cdc73	Parafibromin	0.00893926	0.103343	2.29973
GO:0032526	response to retinoic acid	Gdap1	Gdap1	Ganglioside-induced differentiation-associated protein 1	0.00969036	0.108391	6.82682
GO:0032526	response to retinoic acid	Ireb2	Ireb2	Iron-responsive element-binding protein 2	0.00969036	0.108391	6.82682
GO:0032526	response to retinoic acid	Rpl36al	Rpl36al	ribosomal protein L36A-like	0.00969036	0.108391	6.82682
GO:0006783	heme biosynthetic process	Cpox	Cpox	Oxygen-dependent coproporphyrinogen-III oxidase, mitochondrial	0.00994411	0.108391	13.148
GO:0006783	heme biosynthetic process	Tmem14c	Tmem14c	Transmembrane protein 14C, isoform CRA_b	0.00994411	0.108391	13.148
GO:0042325	regulation of phosphorylation	Cd24a	Cd24a	Signal transducer CD24	0.00994411	0.108391	13.148
GO:0042325	regulation of phosphorylation	Rad17	Rad17	RAD17 homolog (S. pombe)	0.00994411	0.108391	13.148
GO:0010259	multicellular organismal aging	Serp1	Serp1	Putative uncharacterized protein	0.00994411	0.108391	13.148
GO:0010259	multicellular organismal aging	Cisd2	Cisd2	CDGSH iron-sulfur domain-containing protein 2	0.00994411	0.108391	13.148
GO:0008654	phospholipid biosynthetic process	Serinc1	Serinc1	Axotomy induced glycoprotein 2	0.0107434	0.115454	6.57398
GO:0008654	phospholipid biosynthetic process	Lpgat1	Lpgat1	Acyl-CoA:lysophosphatidylglycerol acyltransferase 1	0.0107434	0.115454	6.57398
GO:0008654	phospholipid biosynthetic process	Chpt1	Chpt1	Cholinephosphotransferase 1	0.0107434	0.115454	6.57398
GO:0031648	protein destabilization	Sirt1	Sirt1	Sirt1 protein	0.0122131	0.118905	11.8332
GO:0031648	protein destabilization	Cdc73	Cdc73	Parafibromin	0.0122131	0.118905	11.8332
GO:0032007	negative regulation of TOR signaling	Fnip1	Fnip1	Folliculin-interacting protein 1	0.0122131	0.118905	11.8332
GO:0032007	negative regulation of TOR signaling	Sirt1	Sirt1	Sirt1 protein	0.0122131	0.118905	11.8332
GO:0045454	cell redox homeostasis	Tmx3	Tmx3	Protein disulfide-isomerase TMX3	0.0130411	0.118905	6.1206
GO:0045454	cell redox homeostasis	Selt	Selt	Selenoprotein T	0.0130411	0.118905	6.1206
GO:0045454	cell redox homeostasis	Dld	Dld	Dihydrolipoyl dehydrogenase, mitochondrial	0.0130411	0.118905	6.1206
GO:0043408	regulation of MAPK cascade	Atp6ap2	Atp6ap2	Renin/prorenin receptor	0.0134244	0.118905	11.2697
GO:0043408	regulation of MAPK cascade	Cd24a	Cd24a	Signal transducer CD24	0.0134244	0.118905	11.2697
GO:0008380	RNA splicing	Ncbp2	Ncbp2	Nuclear cap-binding protein subunit 2	0.0136835	0.118905	3.08691
GO:0008380	RNA splicing	Ppp4r2	Ppp4r2	Ppp4r2 protein	0.0136835	0.118905	3.08691
GO:0008380	RNA splicing	Rbm8a	Rbm8a	RNA-binding protein 8A	0.0136835	0.118905	3.08691
GO:0008380	RNA splicing	Hnrnpk	Hnrnpk	Heterogeneous nuclear ribonucleoprotein K	0.0136835	0.118905	3.08691
GO:0008380	RNA splicing	Wtap	Wtap	MCG16685, isoform CRA_d	0.0136835	0.118905	3.08691
GO:0008380	RNA splicing	Srsf1	Srsf1	Serine/arginine-rich-splicing factor 1	0.0136835	0.118905	3.08691
GO:0006974	cellular response to DNA damage stimulus	Taok1	Taok1	MCG124812	0.0151485	0.118905	2.51101
GO:0006974	cellular response to DNA damage stimulus	Sirt1	Sirt1	Sirt1 protein	0.0151485	0.118905	2.51101
GO:0006974	cellular response to DNA damage stimulus	Ube2n	Ube2n	Ubiquitin-conjugating enzyme E2N	0.0151485	0.118905	2.51101
GO:0006974	cellular response to DNA damage stimulus	Mael	Mael	Protein maelstrom homolog	0.0151485	0.118905	2.51101
GO:0006974	cellular response to DNA damage stimulus	Alkbh8	Alkbh8	Putative uncharacterized protein	0.0151485	0.118905	2.51101
GO:0006974	cellular response to DNA damage stimulus	Ube2w	Ube2w	Ubiquitin-conjugating enzyme E2 W	0.0151485	0.118905	2.51101
GO:0006974	cellular response to DNA damage stimulus	Rad17	Rad17	RAD17 homolog (S. pombe)	0.0151485	0.118905	2.51101
GO:0006974	cellular response to DNA damage stimulus	Cetn2	Cetn2	Centrin-2	0.0151485	0.118905	2.51101
GO:0002003	angiotensin maturation	Atp6ap2	Atp6ap2	Renin/prorenin receptor	0.0168306	0.118905	59.1658
GO:0072369	regulation of lipid transport by positive regulation of transcription from RNA polymerase II promoter	Hnrnpk	Hnrnpk	Heterogeneous nuclear ribonucleoprotein K	0.0168306	0.118905	59.1658
GO:0072592	oxygen metabolic process	Fmo2	Fmo2	Dimethylaniline monooxygenase [N-oxide-forming] 2	0.0168306	0.118905	59.1658
GO:0021903	rostrocaudal neural tube patterning	Bmi1	Bmi1	Polycomb complex protein BMI-1	0.0168306	0.118905	59.1658
GO:0006408	snRNA export from nucleus	Ncbp2	Ncbp2	Nuclear cap-binding protein subunit 2	0.0168306	0.118905	59.1658
GO:0032916	positive regulation of transforming growth factor beta3 production	Creb1	Creb1	Cyclic AMP-responsive element-binding protein 1	0.0168306	0.118905	59.1658
GO:0000090	mitotic anaphase	Cul3	Cul3	Cullin-3	0.0168306	0.118905	59.1658
GO:0042780	tRNA 3'-end processing	Trnt1	Trnt1	CCA tRNA nucleotidyltransferase 1, mitochondrial	0.0168306	0.118905	59.1658
GO:0045819	positive regulation of glycogen catabolic process	Hmgb1	Hmgb1	High mobility group protein B1	0.0168306	0.118905	59.1658
GO:0045716	positive regulation of low-density lipoprotein particle receptor biosynthetic process	Hnrnpk	Hnrnpk	Heterogeneous nuclear ribonucleoprotein K	0.0168306	0.118905	59.1658
GO:0051322	anaphase	Cul3	Cul3	Cullin-3	0.0168306	0.118905	59.1658
GO:0070072	vacuolar proton-transporting V-type ATPase complex assembly	Vma21	Vma21	Vacuolar ATPase assembly integral membrane protein Vma21	0.0168306	0.118905	59.1658
GO:0010988	regulation of low-density lipoprotein particle clearance	Hnrnpk	Hnrnpk	Heterogeneous nuclear ribonucleoprotein K	0.0168306	0.118905	59.1658
GO:0072139	glomerular parietal epithelial cell differentiation	Cd24a	Cd24a	Signal transducer CD24	0.0168306	0.118905	59.1658
GO:0018344	protein geranylgeranylation	Rabggtb	Rabggtb	Geranylgeranyl transferase type-2 subunit beta	0.0168306	0.118905	59.1658
GO:0061386	closure of optic fissure	Sox11	Sox11	SRY-box containing gene 11	0.0168306	0.118905	59.1658
GO:0006041	glucosamine metabolic process	Gnpnat1	Gnpnat1	Putative uncharacterized protein	0.0168306	0.118905	59.1658
GO:0051097	negative regulation of helicase activity	Sirt1	Sirt1	Sirt1 protein	0.0168306	0.118905	59.1658
GO:0017055	negative regulation of RNA polymerase II transcriptional preinitiation complex assembly	Hmgb1	Hmgb1	High mobility group protein B1	0.0168306	0.118905	59.1658
GO:0090204	protein localization to nuclear pore	Sumo1	Sumo1	Small ubiquitin-related modifier 1	0.0168306	0.118905	59.1658
GO:0061097	regulation of protein tyrosine kinase activity	Rap2c	Rap2c	Ras-related protein Rap-2c	0.0168306	0.118905	59.1658
GO:0046833	positive regulation of RNA export from nucleus	Ncbp2	Ncbp2	Nuclear cap-binding protein subunit 2	0.0168306	0.118905	59.1658
GO:2000973	regulation of pro-B cell differentiation	Fnip1	Fnip1	Folliculin-interacting protein 1	0.0168306	0.118905	59.1658
GO:0034638	phosphatidylcholine catabolic process	Pnpla8	Pnpla8	Calcium-independent phospholipase A2-gamma	0.0168306	0.118905	59.1658
GO:2000757	negative regulation of peptidyl-lysine acetylation	Sirt1	Sirt1	Sirt1 protein	0.0168306	0.118905	59.1658
GO:0032392	DNA geometric change	Hmgb1	Hmgb1	High mobility group protein B1	0.0168306	0.118905	59.1658
GO:0002863	positive regulation of inflammatory response to antigenic stimulus	Cd24a	Cd24a	Signal transducer CD24	0.0168306	0.118905	59.1658
GO:0035358	regulation of peroxisome proliferator activated receptor signaling pathway	Sirt1	Sirt1	Sirt1 protein	0.0168306	0.118905	59.1658
GO:0002327	immature B cell differentiation	Fnip1	Fnip1	Folliculin-interacting protein 1	0.0168306	0.118905	59.1658
GO:0045585	positive regulation of cytotoxic T cell differentiation	Hsp90aa1	Hsp90aa1	Hsp90aa1 protein	0.0168306	0.118905	59.1658
GO:0032071	regulation of endodeoxyribonuclease activity	Sirt1	Sirt1	Sirt1 protein	0.0168306	0.118905	59.1658
GO:0006513	protein monoubiquitination	Cul3	Cul3	Cullin-3	0.0173539	0.119135	9.86096
GO:0006513	protein monoubiquitination	Ube2w	Ube2w	Ubiquitin-conjugating enzyme E2 W	0.0173539	0.119135	9.86096
GO:0007346	regulation of mitotic cell cycle	Sirt1	Sirt1	Sirt1 protein	0.0173539	0.119135	9.86096
GO:0007346	regulation of mitotic cell cycle	Dynlt3	Dynlt3	Dynein light chain Tctex-type 3, isoform CRA_d	0.0173539	0.119135	9.86096
GO:0043388	positive regulation of DNA binding	Hipk3	Hipk3	Homeodomain-interacting protein kinase 3	0.0173539	0.119135	9.86096
GO:0043388	positive regulation of DNA binding	Hmgb1	Hmgb1	High mobility group protein B1	0.0173539	0.119135	9.86096
GO:0006417	regulation of translation	Ncbp2	Ncbp2	Nuclear cap-binding protein subunit 2	0.0174877	0.119135	4.04552
GO:0006417	regulation of translation	Rbm8a	Rbm8a	RNA-binding protein 8A	0.0174877	0.119135	4.04552
GO:0006417	regulation of translation	Ireb2	Ireb2	Iron-responsive element-binding protein 2	0.0174877	0.119135	4.04552
GO:0006417	regulation of translation	Cnot7	Cnot7	CCR4-NOT transcription complex subunit 7	0.0174877	0.119135	4.04552
GO:0006915	apoptotic process	Nae1	Nae1	NEDD8-activating enzyme E1 regulatory subunit	0.0178561	0.120568	2.17122
GO:0006915	apoptotic process	Taok1	Taok1	MCG124812	0.0178561	0.120568	2.17122
GO:0006915	apoptotic process	Hipk3	Hipk3	Homeodomain-interacting protein kinase 3	0.0178561	0.120568	2.17122
GO:0006915	apoptotic process	Pdcd10	Pdcd10	Programmed cell death protein 10	0.0178561	0.120568	2.17122
GO:0006915	apoptotic process	4930453N24Rik	4930453N24Rik	Uncharacterized protein C3orf38 homolog	0.0178561	0.120568	2.17122
GO:0006915	apoptotic process	Sirt1	Sirt1	Sirt1 protein	0.0178561	0.120568	2.17122
GO:0006915	apoptotic process	G2e3	G2e3	G2/M phase-specific E3 ubiquitin-protein ligase	0.0178561	0.120568	2.17122
GO:0006915	apoptotic process	Bag4	Bag4	BCL2-associated athanogene 4	0.0178561	0.120568	2.17122
GO:0006915	apoptotic process	Xiap	Xiap	E3 ubiquitin-protein ligase XIAP	0.0178561	0.120568	2.17122
GO:0006915	apoptotic process	Zfp110	Zfp110	Neurotrophin receptor-interacting factor 1	0.0178561	0.120568	2.17122
GO:0008284	positive regulation of cell proliferation	Cnbp	Cnbp	Cellular nucleic acid-binding protein	0.0184327	0.12337	2.42111
GO:0008284	positive regulation of cell proliferation	Pdcd10	Pdcd10	Programmed cell death protein 10	0.0184327	0.12337	2.42111
GO:0008284	positive regulation of cell proliferation	Sirt1	Sirt1	Sirt1 protein	0.0184327	0.12337	2.42111
GO:0008284	positive regulation of cell proliferation	Ndufaf4	Ndufaf4	NADH dehydrogenase [ubiquinone] 1 alpha subcomplex assembly factor 4	0.0184327	0.12337	2.42111
GO:0008284	positive regulation of cell proliferation	Suz12	Suz12	Polycomb protein Suz12	0.0184327	0.12337	2.42111
GO:0008284	positive regulation of cell proliferation	Sox11	Sox11	SRY-box containing gene 11	0.0184327	0.12337	2.42111
GO:0008284	positive regulation of cell proliferation	Adam10	Adam10	A disintegrin and metallopeptidase domain 10	0.0184327	0.12337	2.42111
GO:0008284	positive regulation of cell proliferation	Cnot7	Cnot7	CCR4-NOT transcription complex subunit 7	0.0184327	0.12337	2.42111
GO:0048147	negative regulation of fibroblast proliferation	Med31	Med31	Mediator of RNA polymerase II transcription subunit 31	0.0187594	0.123391	9.46653
GO:0048147	negative regulation of fibroblast proliferation	Cdc73	Cdc73	Parafibromin	0.0187594	0.123391	9.46653
GO:0045739	positive regulation of DNA repair	Sirt1	Sirt1	Sirt1 protein	0.0187594	0.123391	9.46653
GO:0045739	positive regulation of DNA repair	Ube2n	Ube2n	Ubiquitin-conjugating enzyme E2N	0.0187594	0.123391	9.46653
GO:0034612	response to tumor necrosis factor	Map4k3	Map4k3	Mitogen-activated protein kinase kinase kinase kinase 3	0.0202111	0.127879	9.10243
GO:0034612	response to tumor necrosis factor	Adam10	Adam10	A disintegrin and metallopeptidase domain 10	0.0202111	0.127879	9.10243
GO:0016573	histone acetylation	Elp4	Elp4	Elongator complex protein 4	0.0217083	0.127879	8.7653
GO:0016573	histone acetylation	Bmi1	Bmi1	Polycomb complex protein BMI-1	0.0217083	0.127879	8.7653
GO:0043161	proteasome-mediated ubiquitin-dependent protein catabolic process	Sirt1	Sirt1	Sirt1 protein	0.0223135	0.127879	4.99993
GO:0043161	proteasome-mediated ubiquitin-dependent protein catabolic process	Cul3	Cul3	Cullin-3	0.0223135	0.127879	4.99993
GO:0043161	proteasome-mediated ubiquitin-dependent protein catabolic process	Ube2w	Ube2w	Ubiquitin-conjugating enzyme E2 W	0.0223135	0.127879	4.99993
GO:0009267	cellular response to starvation	Fnip1	Fnip1	Folliculin-interacting protein 1	0.02325	0.127879	8.45226
GO:0009267	cellular response to starvation	Sirt1	Sirt1	Sirt1 protein	0.02325	0.127879	8.45226
GO:2000111	positive regulation of macrophage apoptotic process	Sirt1	Sirt1	Sirt1 protein	0.02514	0.127879	39.4439
GO:0015684	ferrous iron transport	Mmgt1	Mmgt1	Membrane magnesium transporter 1	0.02514	0.127879	39.4439
GO:0055092	sterol homeostasis	Nus1	Nus1	Dehydrodolichyl diphosphate syntase complex subunit Nus1	0.02514	0.127879	39.4439
GO:0003350	pulmonary myocardium development	Sema3c	Sema3c	Semaphorin-3C	0.02514	0.127879	39.4439
GO:0006741	NADP biosynthetic process	Nadk2	Nadk2	NAD kinase 2, mitochondrial	0.02514	0.127879	39.4439
GO:0031937	positive regulation of chromatin silencing	Sirt1	Sirt1	Sirt1 protein	0.02514	0.127879	39.4439
GO:1990009	retinal cell apoptotic process	Zfp110	Zfp110	Neurotrophin receptor-interacting factor 1	0.02514	0.127879	39.4439
GO:0006663	platelet activating factor biosynthetic process	Chpt1	Chpt1	Cholinephosphotransferase 1	0.02514	0.127879	39.4439
GO:0061084	negative regulation of protein refolding	St13	St13	Hsc70-interacting protein	0.02514	0.127879	39.4439
GO:0042758	long-chain fatty acid catabolic process	Acadl	Acadl	Long-chain specific acyl-CoA dehydrogenase, mitochondrial	0.02514	0.127879	39.4439
GO:0006344	maintenance of chromatin silencing	Sirt1	Sirt1	Sirt1 protein	0.02514	0.127879	39.4439
GO:0030204	chondroitin sulfate metabolic process	Impad1	Impad1	Inositol monophosphatase 3	0.02514	0.127879	39.4439
GO:0006598	polyamine catabolic process	Sat1	Sat1	Diamine acetyltransferase 1	0.02514	0.127879	39.4439
GO:0006288	base-excision repair, DNA ligation	Hmgb1	Hmgb1	High mobility group protein B1	0.02514	0.127879	39.4439
GO:0018394	peptidyl-lysine acetylation	Sirt1	Sirt1	Sirt1 protein	0.02514	0.127879	39.4439
GO:0051088	PMA-inducible membrane protein ectodomain proteolysis	Adam10	Adam10	A disintegrin and metallopeptidase domain 10	0.02514	0.127879	39.4439
GO:0006177	GMP biosynthetic process	Gmps	Gmps	MCG6377, isoform CRA_a	0.02514	0.127879	39.4439
GO:0009447	putrescine catabolic process	Sat1	Sat1	Diamine acetyltransferase 1	0.02514	0.127879	39.4439
GO:0001831	trophectodermal cellular morphogenesis	Cul3	Cul3	Cullin-3	0.02514	0.127879	39.4439
GO:0001959	regulation of cytokine-mediated signaling pathway	Cd24a	Cd24a	Signal transducer CD24	0.02514	0.127879	39.4439
GO:0000720	pyrimidine dimer repair by nucleotide-excision repair	Sirt1	Sirt1	Sirt1 protein	0.02514	0.127879	39.4439
GO:0070857	regulation of bile acid biosynthetic process	Sirt1	Sirt1	Sirt1 protein	0.02514	0.127879	39.4439
GO:0042117	monocyte activation	Adam10	Adam10	A disintegrin and metallopeptidase domain 10	0.02514	0.127879	39.4439
GO:0033314	mitotic DNA replication checkpoint	Nae1	Nae1	NEDD8-activating enzyme E1 regulatory subunit	0.02514	0.127879	39.4439
GO:0019254	carnitine metabolic process, CoA-linked	Acadl	Acadl	Long-chain specific acyl-CoA dehydrogenase, mitochondrial	0.02514	0.127879	39.4439
GO:2000768	positive regulation of nephron tubule epithelial cell differentiation	Cd24a	Cd24a	Signal transducer CD24	0.02514	0.127879	39.4439
GO:0090161	Golgi ribbon formation	Tmed5	Tmed5	Transmembrane emp24 protein transport domain containing 5, isoform CRA_a	0.02514	0.127879	39.4439
GO:0009299	mRNA transcription	Hipk3	Hipk3	Homeodomain-interacting protein kinase 3	0.02514	0.127879	39.4439
GO:0046322	negative regulation of fatty acid oxidation	Acadl	Acadl	Long-chain specific acyl-CoA dehydrogenase, mitochondrial	0.02514	0.127879	39.4439
GO:0046208	spermine catabolic process	Sat1	Sat1	Diamine acetyltransferase 1	0.02514	0.127879	39.4439
GO:0046854	phosphatidylinositol phosphorylation	Impad1	Impad1	Inositol monophosphatase 3	0.0264638	0.132841	7.88877
GO:0046854	phosphatidylinositol phosphorylation	Impa1	Impa1	Inositol monophosphatase 1	0.0264638	0.132841	7.88877
GO:0001654	eye development	Hmgb1	Hmgb1	High mobility group protein B1	0.0264638	0.132841	7.88877
GO:0001654	eye development	Rab18	Rab18	Ras-related protein Rab-18	0.0264638	0.132841	7.88877
GO:0000184	nuclear-transcribed mRNA catabolic process, nonsense-mediated decay	Ncbp2	Ncbp2	Nuclear cap-binding protein subunit 2	0.0298458	0.137709	7.39572
GO:0000184	nuclear-transcribed mRNA catabolic process, nonsense-mediated decay	Rbm8a	Rbm8a	RNA-binding protein 8A	0.0298458	0.137709	7.39572
GO:0030879	mammary gland development	Arhgap5	Arhgap5	Rho GTPase activating protein 5	0.0298458	0.137709	7.39572
GO:0030879	mammary gland development	Creb1	Creb1	Cyclic AMP-responsive element-binding protein 1	0.0298458	0.137709	7.39572
GO:0051028	mRNA transport	Fyttd1	Fyttd1	UAP56-interacting factor	0.0303689	0.137709	4.43743
GO:0051028	mRNA transport	Ncbp2	Ncbp2	Nuclear cap-binding protein subunit 2	0.0303689	0.137709	4.43743
GO:0051028	mRNA transport	Rbm8a	Rbm8a	RNA-binding protein 8A	0.0303689	0.137709	4.43743
GO:2000481	positive regulation of cAMP-dependent protein kinase activity	Sirt1	Sirt1	Sirt1 protein	0.0333794	0.137709	29.5829
GO:0072221	metanephric distal convoluted tubule development	Calb1	Calb1	Calbindin	0.0333794	0.137709	29.5829
GO:0033092	positive regulation of immature T cell proliferation in thymus	Bmi1	Bmi1	Polycomb complex protein BMI-1	0.0333794	0.137709	29.5829
GO:0048278	vesicle docking	Exoc5	Exoc5	Exocyst complex component 5	0.0333794	0.137709	29.5829
GO:0071218	cellular response to misfolded protein	Ube2w	Ube2w	Ubiquitin-conjugating enzyme E2 W	0.0333794	0.137709	29.5829
GO:0048208	COPII vesicle coating	Cul3	Cul3	Cullin-3	0.0333794	0.137709	29.5829
GO:0032914	positive regulation of transforming growth factor beta1 production	Atp6ap2	Atp6ap2	Renin/prorenin receptor	0.0333794	0.137709	29.5829
GO:0003357	noradrenergic neuron differentiation	Sox11	Sox11	SRY-box containing gene 11	0.0333794	0.137709	29.5829
GO:0006658	phosphatidylserine metabolic process	Serinc1	Serinc1	Axotomy induced glycoprotein 2	0.0333794	0.137709	29.5829
GO:0008611	ether lipid biosynthetic process	Agps	Agps	Alkyldihydroxyacetonephosphate synthase, peroxisomal	0.0333794	0.137709	29.5829
GO:0019563	glycerol catabolic process	Gyk	Gyk	Glycerol kinase	0.0333794	0.137709	29.5829
GO:0030578	PML body organization	Sumo1	Sumo1	Small ubiquitin-related modifier 1	0.0333794	0.137709	29.5829
GO:0007021	tubulin complex assembly	Tbca	Tbca	Tubulin-specific chaperone A	0.0333794	0.137709	29.5829
GO:0045899	positive regulation of RNA polymerase II transcriptional preinitiation complex assembly	Creb1	Creb1	Cyclic AMP-responsive element-binding protein 1	0.0333794	0.137709	29.5829
GO:0033632	regulation of cell-cell adhesion mediated by integrin	Cd24a	Cd24a	Signal transducer CD24	0.0333794	0.137709	29.5829
GO:0070863	positive regulation of protein exit from endoplasmic reticulum	Tmem30a	Tmem30a	Cell cycle control protein 50A	0.0333794	0.137709	29.5829
GO:0035502	metanephric part of ureteric bud development	Calb1	Calb1	Calbindin	0.0333794	0.137709	29.5829
GO:0015825	L-serine transport	Serinc1	Serinc1	Axotomy induced glycoprotein 2	0.0333794	0.137709	29.5829
GO:0033363	secretory granule organization	Creb1	Creb1	Cyclic AMP-responsive element-binding protein 1	0.0333794	0.137709	29.5829
GO:0008054	cyclin catabolic process	Cul3	Cul3	Cullin-3	0.0333794	0.137709	29.5829
GO:0045040	protein import into mitochondrial outer membrane	Hsp90aa1	Hsp90aa1	Hsp90aa1 protein	0.0333794	0.137709	29.5829
GO:0034391	regulation of smooth muscle cell apoptotic process	Sirt1	Sirt1	Sirt1 protein	0.0333794	0.137709	29.5829
GO:0044242	cellular lipid catabolic process	Acadl	Acadl	Long-chain specific acyl-CoA dehydrogenase, mitochondrial	0.0333794	0.137709	29.5829
GO:0000395	mRNA 5'-splice site recognition	Srsf1	Srsf1	Serine/arginine-rich-splicing factor 1	0.0333794	0.137709	29.5829
GO:0010040	response to iron(II) ion	Ireb2	Ireb2	Iron-responsive element-binding protein 2	0.0333794	0.137709	29.5829
GO:0033158	regulation of protein import into nucleus, translocation	Sirt1	Sirt1	Sirt1 protein	0.0333794	0.137709	29.5829
GO:0071985	multivesicular body sorting pathway	Rab27b	Rab27b	Rab27b protein	0.0333794	0.137709	29.5829
GO:0005977	glycogen metabolic process	Ppp1r2	Ppp1r2	MCG126099, isoform CRA_b	0.0333895	0.137709	6.96068
GO:0005977	glycogen metabolic process	Ppp1cb	Ppp1cb	Serine/threonine-protein phosphatase PP1-beta catalytic subunit	0.0333895	0.137709	6.96068
GO:0007369	gastrulation	Dld	Dld	Dihydrolipoyl dehydrogenase, mitochondrial	0.0333895	0.137709	6.96068
GO:0007369	gastrulation	Cul3	Cul3	Cullin-3	0.0333895	0.137709	6.96068
GO:0045596	negative regulation of cell differentiation	Suz12	Suz12	Polycomb protein Suz12	0.0333895	0.137709	6.96068
GO:0045596	negative regulation of cell differentiation	Fst	Fst	Follistatin	0.0333895	0.137709	6.96068
GO:0006486	protein glycosylation	Galnt7	Galnt7	Putative uncharacterized protein	0.0340776	0.139791	3.28699
GO:0006486	protein glycosylation	Serp1	Serp1	Putative uncharacterized protein	0.0340776	0.139791	3.28699
GO:0006486	protein glycosylation	Nus1	Nus1	Dehydrodolichyl diphosphate syntase complex subunit Nus1	0.0340776	0.139791	3.28699
GO:0006486	protein glycosylation	Fut9	Fut9	Alpha-(1,3)-fucosyltransferase 9	0.0340776	0.139791	3.28699
GO:0030155	regulation of cell adhesion	Serpini1	Serpini1	Neuroserpin	0.0370885	0.144102	6.57398
GO:0030155	regulation of cell adhesion	Ppp1cb	Ppp1cb	Serine/threonine-protein phosphatase PP1-beta catalytic subunit	0.0370885	0.144102	6.57398
GO:0000165	MAPK cascade	Taok1	Taok1	MCG124812	0.0386449	0.144102	4.03403
GO:0000165	MAPK cascade	Map4k5	Map4k5	Mitogen-activated protein kinase kinase kinase kinase 5	0.0386449	0.144102	4.03403
GO:0000165	MAPK cascade	Map4k3	Map4k3	Mitogen-activated protein kinase kinase kinase kinase 3	0.0386449	0.144102	4.03403
GO:0002053	positive regulation of mesenchymal cell proliferation	Hmgb1	Hmgb1	High mobility group protein B1	0.0389943	0.144102	6.3963
GO:0002053	positive regulation of mesenchymal cell proliferation	Arhgap5	Arhgap5	Rho GTPase activating protein 5	0.0389943	0.144102	6.3963
GO:0006200	ATP catabolic process	Abcb7	Abcb7	ATP-binding cassette sub-family B member 7, mitochondrial	0.0393276	0.144102	2.68935
GO:0006200	ATP catabolic process	Hsp90aa1	Hsp90aa1	Hsp90aa1 protein	0.0393276	0.144102	2.68935
GO:0006200	ATP catabolic process	Smarca5	Smarca5	Putative uncharacterized protein	0.0393276	0.144102	2.68935
GO:0006200	ATP catabolic process	Cpox	Cpox	Oxygen-dependent coproporphyrinogen-III oxidase, mitochondrial	0.0393276	0.144102	2.68935
GO:0006200	ATP catabolic process	Ola1	Ola1	Obg-like ATPase 1	0.0393276	0.144102	2.68935
GO:0006879	cellular iron ion homeostasis	Abcb7	Abcb7	ATP-binding cassette sub-family B member 7, mitochondrial	0.0409367	0.144102	6.22798
GO:0006879	cellular iron ion homeostasis	Ireb2	Ireb2	Iron-responsive element-binding protein 2	0.0409367	0.144102	6.22798
GO:0006810	transport	Fyttd1	Fyttd1	UAP56-interacting factor	0.0411193	0.144102	1.46639
GO:0006810	transport	Ncbp2	Ncbp2	Nuclear cap-binding protein subunit 2	0.0411193	0.144102	1.46639
GO:0006810	transport	Rab39b	Rab39b	RAB39B, member RAS oncogene family	0.0411193	0.144102	1.46639
GO:0006810	transport	Tmed7	Tmed7	Protein Tmed7	0.0411193	0.144102	1.46639
GO:0006810	transport	Snx16	Snx16	Sorting nexin-16	0.0411193	0.144102	1.46639
GO:0006810	transport	Fabp5	Fabp5	Fatty acid-binding protein, epidermal	0.0411193	0.144102	1.46639
GO:0006810	transport	Abcb7	Abcb7	ATP-binding cassette sub-family B member 7, mitochondrial	0.0411193	0.144102	1.46639
GO:0006810	transport	Serp1	Serp1	Putative uncharacterized protein	0.0411193	0.144102	1.46639
GO:0006810	transport	Rbm8a	Rbm8a	RNA-binding protein 8A	0.0411193	0.144102	1.46639
GO:0006810	transport	Mmgt1	Mmgt1	Membrane magnesium transporter 1	0.0411193	0.144102	1.46639
GO:0006810	transport	Rab18	Rab18	Ras-related protein Rab-18	0.0411193	0.144102	1.46639
GO:0006810	transport	Cul3	Cul3	Cullin-3	0.0411193	0.144102	1.46639
GO:0006810	transport	Acbd5	Acbd5	Acyl-CoA-binding domain-containing protein 5	0.0411193	0.144102	1.46639
GO:0006810	transport	Vdac3	Vdac3	Voltage-dependent anion-selective channel protein 3	0.0411193	0.144102	1.46639
GO:0006810	transport	Dynlt3	Dynlt3	Dynein light chain Tctex-type 3, isoform CRA_d	0.0411193	0.144102	1.46639
GO:0006810	transport	Exoc5	Exoc5	Exocyst complex component 5	0.0411193	0.144102	1.46639
GO:0006810	transport	Nipa2	Nipa2	Magnesium transporter NIPA2	0.0411193	0.144102	1.46639
GO:0006810	transport	Tmed5	Tmed5	Transmembrane emp24 protein transport domain containing 5, isoform CRA_a	0.0411193	0.144102	1.46639
GO:0006810	transport	Cacna2d3	Cacna2d3	Voltage-dependent calcium channel subunit alpha-2/delta-3	0.0411193	0.144102	1.46639
GO:0006810	transport	Ap3s1	Ap3s1	MCG3457, isoform CRA_b	0.0411193	0.144102	1.46639
GO:0006810	transport	Uqcrfs1	Uqcrfs1	Cytochrome b-c1 complex subunit Rieske, mitochondrial	0.0411193	0.144102	1.46639
GO:0006810	transport	ND6	ND6	NADH-ubiquinone oxidoreductase chain 6	0.0411193	0.144102	1.46639
GO:0006810	transport	Sypl	Sypl	Synaptophysin-like protein 1	0.0411193	0.144102	1.46639
GO:0003211	cardiac ventricle formation	Sox11	Sox11	SRY-box containing gene 11	0.0415496	0.144102	23.6663
GO:0000290	deadenylation-dependent decapping of nuclear-transcribed mRNA	Cnot7	Cnot7	CCR4-NOT transcription complex subunit 7	0.0415496	0.144102	23.6663
GO:0051798	positive regulation of hair follicle development	Fst	Fst	Follistatin	0.0415496	0.144102	23.6663
GO:0060563	neuroepithelial cell differentiation	Sox11	Sox11	SRY-box containing gene 11	0.0415496	0.144102	23.6663
GO:0045292	mRNA cis splicing, via spliceosome	Ncbp2	Ncbp2	Nuclear cap-binding protein subunit 2	0.0415496	0.144102	23.6663
GO:0071569	protein ufmylation	Ufm1	Ufm1	Ubiquitin-fold modifier 1	0.0415496	0.144102	23.6663
GO:0060452	positive regulation of cardiac muscle contraction	Hsp90aa1	Hsp90aa1	Hsp90aa1 protein	0.0415496	0.144102	23.6663
GO:0014075	response to amine	Hnmt	Hnmt	Histamine N-methyltransferase	0.0415496	0.144102	23.6663
GO:0006301	postreplication repair	Ube2n	Ube2n	Ubiquitin-conjugating enzyme E2N	0.0415496	0.144102	23.6663
GO:0017145	stem cell division	Cul3	Cul3	Cullin-3	0.0415496	0.144102	23.6663
GO:0032876	negative regulation of DNA endoreduplication	Stag2	Stag2	Cohesin subunit SA-2	0.0415496	0.144102	23.6663
GO:0051597	response to methylmercury	Cpox	Cpox	Oxygen-dependent coproporphyrinogen-III oxidase, mitochondrial	0.0415496	0.144102	23.6663
GO:0090331	negative regulation of platelet aggregation	Prkg1	Prkg1	cGMP-dependent protein kinase 1	0.0415496	0.144102	23.6663
GO:0006048	UDP-N-acetylglucosamine biosynthetic process	Gnpnat1	Gnpnat1	Putative uncharacterized protein	0.0415496	0.144102	23.6663
GO:0010659	cardiac muscle cell apoptotic process	Hsp90aa1	Hsp90aa1	Hsp90aa1 protein	0.0415496	0.144102	23.6663
GO:0021782	glial cell development	Sox11	Sox11	SRY-box containing gene 11	0.0415496	0.144102	23.6663
GO:0033634	positive regulation of cell-cell adhesion mediated by integrin	Cd24a	Cd24a	Signal transducer CD24	0.0415496	0.144102	23.6663
GO:0000729	DNA double-strand break processing	Ube2n	Ube2n	Ubiquitin-conjugating enzyme E2N	0.0415496	0.144102	23.6663
GO:0031442	positive regulation of mRNA 3'-end processing	Cdc73	Cdc73	Parafibromin	0.0415496	0.144102	23.6663
GO:0033625	positive regulation of integrin activation	Cd24a	Cd24a	Signal transducer CD24	0.0415496	0.144102	23.6663
GO:0006082	organic acid metabolic process	Fmo2	Fmo2	Dimethylaniline monooxygenase [N-oxide-forming] 2	0.0415496	0.144102	23.6663
GO:0017085	response to insecticide	Cpox	Cpox	Oxygen-dependent coproporphyrinogen-III oxidase, mitochondrial	0.0415496	0.144102	23.6663
GO:0046850	regulation of bone remodeling	Suco	Suco	AI848100 protein	0.0415496	0.144102	23.6663
GO:0030033	microvillus assembly	Rdx	Rdx	Radixin	0.0415496	0.144102	23.6663
GO:0060666	dichotomous subdivision of terminal units involved in salivary gland branching	Sema3c	Sema3c	Semaphorin-3C	0.0415496	0.144102	23.6663
GO:2000774	positive regulation of cellular senescence	Sirt1	Sirt1	Sirt1 protein	0.0415496	0.144102	23.6663
GO:2000773	negative regulation of cellular senescence	Sirt1	Sirt1	Sirt1 protein	0.0415496	0.144102	23.6663
GO:0035356	cellular triglyceride homeostasis	Sirt1	Sirt1	Sirt1 protein	0.0415496	0.144102	23.6663
GO:0006397	mRNA processing	Ncbp2	Ncbp2	Nuclear cap-binding protein subunit 2	0.0425598	0.146937	2.36663
GO:0006397	mRNA processing	Ppp4r2	Ppp4r2	Ppp4r2 protein	0.0425598	0.146937	2.36663
GO:0006397	mRNA processing	Rbm8a	Rbm8a	RNA-binding protein 8A	0.0425598	0.146937	2.36663
GO:0006397	mRNA processing	Hnrnpk	Hnrnpk	Heterogeneous nuclear ribonucleoprotein K	0.0425598	0.146937	2.36663
GO:0006397	mRNA processing	Wtap	Wtap	MCG16685, isoform CRA_d	0.0425598	0.146937	2.36663
GO:0006397	mRNA processing	Srsf1	Srsf1	Serine/arginine-rich-splicing factor 1	0.0425598	0.146937	2.36663
GO:0043280	positive regulation of cysteine-type endopeptidase activity involved in apoptotic process	Hmgb1	Hmgb1	High mobility group protein B1	0.0429148	0.147496	6.06829
GO:0043280	positive regulation of cysteine-type endopeptidase activity involved in apoptotic process	Sirt1	Sirt1	Sirt1 protein	0.0429148	0.147496	6.06829
GO:0030512	negative regulation of transforming growth factor beta receptor signaling pathway	Sirt1	Sirt1	Sirt1 protein	0.044928	0.150333	5.91658
GO:0030512	negative regulation of transforming growth factor beta receptor signaling pathway	Lemd3	Lemd3	Inner nuclear membrane protein Man1	0.044928	0.150333	5.91658
GO:0070936	protein K48-linked ubiquitination	Ube3a	Ube3a	Ubiquitin-protein ligase E3A	0.0490567	0.150333	5.63484
GO:0070936	protein K48-linked ubiquitination	Ube2q2	Ube2q2	Ubiquitin-conjugating enzyme E2 Q2	0.0490567	0.150333	5.63484
GO:0036010	protein localization to endosome	Tmem30a	Tmem30a	Cell cycle control protein 50A	0.0496511	0.150333	19.7219
GO:0050672	negative regulation of lymphocyte proliferation	Sox11	Sox11	SRY-box containing gene 11	0.0496511	0.150333	19.7219
GO:0060023	soft palate development	Sox11	Sox11	SRY-box containing gene 11	0.0496511	0.150333	19.7219
GO:0043928	exonucleolytic nuclear-transcribed mRNA catabolic process involved in deadenylation-dependent decay	Cnot7	Cnot7	CCR4-NOT transcription complex subunit 7	0.0496511	0.150333	19.7219
GO:0060253	negative regulation of glial cell proliferation	Sox11	Sox11	SRY-box containing gene 11	0.0496511	0.150333	19.7219
GO:0005981	regulation of glycogen catabolic process	Ppp1cb	Ppp1cb	Serine/threonine-protein phosphatase PP1-beta catalytic subunit	0.0496511	0.150333	19.7219
GO:0000289	nuclear-transcribed mRNA poly(A) tail shortening	Cnot7	Cnot7	CCR4-NOT transcription complex subunit 7	0.0496511	0.150333	19.7219
GO:0006824	cobalt ion transport	Mmgt1	Mmgt1	Membrane magnesium transporter 1	0.0496511	0.150333	19.7219
GO:0006642	triglyceride mobilization	Sirt1	Sirt1	Sirt1 protein	0.0496511	0.150333	19.7219
GO:0060430	lung saccule development	Creb1	Creb1	Cyclic AMP-responsive element-binding protein 1	0.0496511	0.150333	19.7219
GO:0072205	metanephric collecting duct development	Calb1	Calb1	Calbindin	0.0496511	0.150333	19.7219
GO:0070389	chaperone cofactor-dependent protein refolding	St13	St13	Hsc70-interacting protein	0.0496511	0.150333	19.7219
GO:0061303	cornea development in camera-type eye	Sox11	Sox11	SRY-box containing gene 11	0.0496511	0.150333	19.7219
GO:0014009	glial cell proliferation	Sox11	Sox11	SRY-box containing gene 11	0.0496511	0.150333	19.7219
GO:0006657	CDP-choline pathway	Chpt1	Chpt1	Cholinephosphotransferase 1	0.0496511	0.150333	19.7219
GO:0016584	nucleosome positioning	Smarca5	Smarca5	Putative uncharacterized protein	0.0496511	0.150333	19.7219
GO:0033539	fatty acid beta-oxidation using acyl-CoA dehydrogenase	Acadl	Acadl	Long-chain specific acyl-CoA dehydrogenase, mitochondrial	0.0496511	0.150333	19.7219
GO:0034983	peptidyl-lysine deacetylation	Sirt1	Sirt1	Sirt1 protein	0.0496511	0.150333	19.7219
GO:0006086	acetyl-CoA biosynthetic process from pyruvate	Dld	Dld	Dihydrolipoyl dehydrogenase, mitochondrial	0.0496511	0.150333	19.7219
GO:0001505	regulation of neurotransmitter levels	Hnmt	Hnmt	Histamine N-methyltransferase	0.0496511	0.150333	19.7219
GO:0032367	intracellular cholesterol transport	Nus1	Nus1	Dehydrodolichyl diphosphate syntase complex subunit Nus1	0.0496511	0.150333	19.7219
GO:0000422	mitochondrion degradation	Cisd2	Cisd2	CDGSH iron-sulfur domain-containing protein 2	0.0496511	0.150333	19.7219
GO:0097178	ruffle assembly	Bag4	Bag4	BCL2-associated athanogene 4	0.0496511	0.150333	19.7219
GO:0045639	positive regulation of myeloid cell differentiation	Hmgb1	Hmgb1	High mobility group protein B1	0.0496511	0.150333	19.7219
GO:0060428	lung epithelium development	Creb1	Creb1	Cyclic AMP-responsive element-binding protein 1	0.0496511	0.150333	19.7219
GO:0003407	neural retina development	Gpm6a	Gpm6a	Neuronal membrane glycoprotein M6-a	0.0496511	0.150333	19.7219
GO:0070995	NADPH oxidation	Fmo2	Fmo2	Dimethylaniline monooxygenase [N-oxide-forming] 2	0.0496511	0.150333	19.7219
GO:0033151	V(D)J recombination	Hmgb1	Hmgb1	High mobility group protein B1	0.0496511	0.150333	19.7219
GO:0071356	cellular response to tumor necrosis factor	Sirt1	Sirt1	Sirt1 protein	0.0533169	0.160161	5.37871
GO:0071356	cellular response to tumor necrosis factor	Bag4	Bag4	BCL2-associated athanogene 4	0.0533169	0.160161	5.37871
GO:0003151	outflow tract morphogenesis	Sema3c	Sema3c	Semaphorin-3C	0.0533169	0.160161	5.37871
GO:0003151	outflow tract morphogenesis	Sox11	Sox11	SRY-box containing gene 11	0.0533169	0.160161	5.37871
GO:0006972	hyperosmotic response	Hnmt	Hnmt	Histamine N-methyltransferase	0.0576845	0.161814	16.9045
GO:0060022	hard palate development	Sox11	Sox11	SRY-box containing gene 11	0.0576845	0.161814	16.9045
GO:0072112	glomerular visceral epithelial cell differentiation	Cd24a	Cd24a	Signal transducer CD24	0.0576845	0.161814	16.9045
GO:0006739	NADP metabolic process	Fmo2	Fmo2	Dimethylaniline monooxygenase [N-oxide-forming] 2	0.0576845	0.161814	16.9045
GO:0042308	negative regulation of protein import into nucleus	Pkia	Pkia	cAMP-dependent protein kinase inhibitor alpha	0.0576845	0.161814	16.9045
GO:0040016	embryonic cleavage	Cul3	Cul3	Cullin-3	0.0576845	0.161814	16.9045
GO:0043651	linoleic acid metabolic process	Pnpla8	Pnpla8	Calcium-independent phospholipase A2-gamma	0.0576845	0.161814	16.9045
GO:0006370	7-methylguanosine mRNA capping	Ncbp2	Ncbp2	Nuclear cap-binding protein subunit 2	0.0576845	0.161814	16.9045
GO:0019674	NAD metabolic process	Nadk2	Nadk2	NAD kinase 2, mitochondrial	0.0576845	0.161814	16.9045
GO:0001711	endodermal cell fate commitment	Cdc73	Cdc73	Parafibromin	0.0576845	0.161814	16.9045
GO:0030488	tRNA methylation	Alkbh8	Alkbh8	Putative uncharacterized protein	0.0576845	0.161814	16.9045
GO:0045730	respiratory burst	Cd24a	Cd24a	Signal transducer CD24	0.0576845	0.161814	16.9045
GO:0002821	positive regulation of adaptive immune response	Sirt1	Sirt1	Sirt1 protein	0.0576845	0.161814	16.9045
GO:0090181	regulation of cholesterol metabolic process	Acadl	Acadl	Long-chain specific acyl-CoA dehydrogenase, mitochondrial	0.0576845	0.161814	16.9045
GO:0045332	phospholipid translocation	Tmem30a	Tmem30a	Cell cycle control protein 50A	0.0576845	0.161814	16.9045
GO:0045577	regulation of B cell differentiation	Cd24a	Cd24a	Signal transducer CD24	0.0576845	0.161814	16.9045
GO:0045348	positive regulation of MHC class II biosynthetic process	Sirt1	Sirt1	Sirt1 protein	0.0576845	0.161814	16.9045
GO:0060509	Type I pneumocyte differentiation	Creb1	Creb1	Cyclic AMP-responsive element-binding protein 1	0.0576845	0.161814	16.9045
GO:0007264	small GTPase mediated signal transduction	Rab39b	Rab39b	RAB39B, member RAS oncogene family	0.0582329	0.162754	2.40511
GO:0007264	small GTPase mediated signal transduction	Rap2c	Rap2c	Ras-related protein Rap-2c	0.0582329	0.162754	2.40511
GO:0007264	small GTPase mediated signal transduction	Rab18	Rab18	Ras-related protein Rab-18	0.0582329	0.162754	2.40511
GO:0007264	small GTPase mediated signal transduction	Arhgap5	Arhgap5	Rho GTPase activating protein 5	0.0582329	0.162754	2.40511
GO:0007264	small GTPase mediated signal transduction	Rab27b	Rab27b	Rab27b protein	0.0582329	0.162754	2.40511
GO:0006986	response to unfolded protein	Hspd1	Hspd1	60 kDa heat shock protein, mitochondrial	0.059942	0.166312	5.03539
GO:0006986	response to unfolded protein	Hsp90aa1	Hsp90aa1	Hsp90aa1 protein	0.059942	0.166312	5.03539
GO:0043406	positive regulation of MAP kinase activity	Pdcd10	Pdcd10	Programmed cell death protein 10	0.059942	0.166312	5.03539
GO:0043406	positive regulation of MAP kinase activity	Cd24a	Cd24a	Signal transducer CD24	0.059942	0.166312	5.03539
GO:0043066	negative regulation of apoptotic process	Hipk3	Hipk3	Homeodomain-interacting protein kinase 3	0.0625826	0.166416	2.00078
GO:0043066	negative regulation of apoptotic process	Hspd1	Hspd1	60 kDa heat shock protein, mitochondrial	0.0625826	0.166416	2.00078
GO:0043066	negative regulation of apoptotic process	Pdcd10	Pdcd10	Programmed cell death protein 10	0.0625826	0.166416	2.00078
GO:0043066	negative regulation of apoptotic process	Sirt1	Sirt1	Sirt1 protein	0.0625826	0.166416	2.00078
GO:0043066	negative regulation of apoptotic process	Mael	Mael	Protein maelstrom homolog	0.0625826	0.166416	2.00078
GO:0043066	negative regulation of apoptotic process	Ndufaf4	Ndufaf4	NADH dehydrogenase [ubiquinone] 1 alpha subcomplex assembly factor 4	0.0625826	0.166416	2.00078
GO:0043066	negative regulation of apoptotic process	Xiap	Xiap	E3 ubiquitin-protein ligase XIAP	0.0625826	0.166416	2.00078
GO:0001764	neuron migration	Prkg1	Prkg1	cGMP-dependent protein kinase 1	0.0651629	0.166416	3.25683
GO:0001764	neuron migration	Hsp90aa1	Hsp90aa1	Hsp90aa1 protein	0.0651629	0.166416	3.25683
GO:0001764	neuron migration	Gpm6a	Gpm6a	Neuronal membrane glycoprotein M6-a	0.0651629	0.166416	3.25683
GO:0019800	peptide cross-linking via chondroitin 4-sulfate glycosaminoglycan	Spock3	Spock3	Putative uncharacterized protein	0.0656503	0.166416	14.7914
GO:0006622	protein targeting to lysosome	Snx16	Snx16	Sorting nexin-16	0.0656503	0.166416	14.7914
GO:0050667	homocysteine metabolic process	Mut	Mut	Methylmalonyl-CoA mutase, mitochondrial	0.0656503	0.166416	14.7914
GO:0061053	somite development	Sox11	Sox11	SRY-box containing gene 11	0.0656503	0.166416	14.7914
GO:0006333	chromatin assembly or disassembly	Smarca5	Smarca5	Putative uncharacterized protein	0.0656503	0.166416	14.7914
GO:0051131	chaperone-mediated protein complex assembly	Hsp90aa1	Hsp90aa1	Hsp90aa1 protein	0.0656503	0.166416	14.7914
GO:1902176	negative regulation of oxidative stress-induced intrinsic apoptotic signaling pathway	Sirt1	Sirt1	Sirt1 protein	0.0656503	0.166416	14.7914
GO:0006120	mitochondrial electron transport, NADH to ubiquinone	Dld	Dld	Dihydrolipoyl dehydrogenase, mitochondrial	0.0656503	0.166416	14.7914
GO:0007220	Notch receptor processing	Adam10	Adam10	A disintegrin and metallopeptidase domain 10	0.0656503	0.166416	14.7914
GO:0006596	polyamine biosynthetic process	Azin1	Azin1	Antizyme inhibitor 1	0.0656503	0.166416	14.7914
GO:0000731	DNA synthesis involved in DNA repair	Sirt1	Sirt1	Sirt1 protein	0.0656503	0.166416	14.7914
GO:0033523	histone H2B ubiquitination	Cdc73	Cdc73	Parafibromin	0.0656503	0.166416	14.7914
GO:0006020	inositol metabolic process	Impa1	Impa1	Inositol monophosphatase 1	0.0656503	0.166416	14.7914
GO:0045793	positive regulation of cell size	Hsp90aa1	Hsp90aa1	Hsp90aa1 protein	0.0656503	0.166416	14.7914
GO:0046889	positive regulation of lipid biosynthetic process	Creb1	Creb1	Cyclic AMP-responsive element-binding protein 1	0.0656503	0.166416	14.7914
GO:0010592	positive regulation of lamellipodium assembly	Hsp90aa1	Hsp90aa1	Hsp90aa1 protein	0.0656503	0.166416	14.7914
GO:0007270	neuron-neuron synaptic transmission	Vdac3	Vdac3	Voltage-dependent anion-selective channel protein 3	0.0656503	0.166416	14.7914
GO:0006072	glycerol-3-phosphate metabolic process	Gyk	Gyk	Glycerol kinase	0.0656503	0.166416	14.7914
GO:0030042	actin filament depolymerization	Cfl2	Cfl2	Cofilin-2	0.0656503	0.166416	14.7914
GO:0034755	iron ion transmembrane transport	Mmgt1	Mmgt1	Membrane magnesium transporter 1	0.0656503	0.166416	14.7914
GO:0034109	homotypic cell-cell adhesion	Cd24a	Cd24a	Signal transducer CD24	0.0656503	0.166416	14.7914
GO:0034101	erythrocyte homeostasis	Ireb2	Ireb2	Iron-responsive element-binding protein 2	0.0656503	0.166416	14.7914
GO:0002523	leukocyte migration involved in inflammatory response	Cd24a	Cd24a	Signal transducer CD24	0.0656503	0.166416	14.7914
GO:0045116	protein neddylation	Nae1	Nae1	NEDD8-activating enzyme E1 regulatory subunit	0.0656503	0.166416	14.7914
GO:0042632	cholesterol homeostasis	Sirt1	Sirt1	Sirt1 protein	0.0691854	0.173204	4.64045
GO:0042632	cholesterol homeostasis	Cd24a	Cd24a	Signal transducer CD24	0.0691854	0.173204	4.64045
GO:0007049	cell cycle	Nae1	Nae1	NEDD8-activating enzyme E1 regulatory subunit	0.0698264	0.173204	1.77202
GO:0007049	cell cycle	Ppp1cb	Ppp1cb	Serine/threonine-protein phosphatase PP1-beta catalytic subunit	0.0698264	0.173204	1.77202
GO:0007049	cell cycle	Uhrf2	Uhrf2	E3 ubiquitin-protein ligase UHRF2	0.0698264	0.173204	1.77202
GO:0007049	cell cycle	Dynlt3	Dynlt3	Dynein light chain Tctex-type 3, isoform CRA_d	0.0698264	0.173204	1.77202
GO:0007049	cell cycle	Wtap	Wtap	MCG16685, isoform CRA_d	0.0698264	0.173204	1.77202
GO:0007049	cell cycle	Cdc73	Cdc73	Parafibromin	0.0698264	0.173204	1.77202
GO:0007049	cell cycle	Stag2	Stag2	Cohesin subunit SA-2	0.0698264	0.173204	1.77202
GO:0007049	cell cycle	Rad17	Rad17	RAD17 homolog (S. pombe)	0.0698264	0.173204	1.77202
GO:0007049	cell cycle	Cetn2	Cetn2	Centrin-2	0.0698264	0.173204	1.77202
GO:0045944	positive regulation of transcription from RNA polymerase II promoter	Cnbp	Cnbp	Cellular nucleic acid-binding protein	0.0706583	0.173204	1.65604
GO:0045944	positive regulation of transcription from RNA polymerase II promoter	Sdpr	Sdpr	Serum deprivation-response protein	0.0706583	0.173204	1.65604
GO:0045944	positive regulation of transcription from RNA polymerase II promoter	Hmgb1	Hmgb1	High mobility group protein B1	0.0706583	0.173204	1.65604
GO:0045944	positive regulation of transcription from RNA polymerase II promoter	Sirt1	Sirt1	Sirt1 protein	0.0706583	0.173204	1.65604
GO:0045944	positive regulation of transcription from RNA polymerase II promoter	Cbfb	Cbfb	Core-binding factor subunit beta	0.0706583	0.173204	1.65604
GO:0045944	positive regulation of transcription from RNA polymerase II promoter	Hnrnpk	Hnrnpk	Heterogeneous nuclear ribonucleoprotein K	0.0706583	0.173204	1.65604
GO:0045944	positive regulation of transcription from RNA polymerase II promoter	Ube3a	Ube3a	Ubiquitin-protein ligase E3A	0.0706583	0.173204	1.65604
GO:0045944	positive regulation of transcription from RNA polymerase II promoter	Sox11	Sox11	SRY-box containing gene 11	0.0706583	0.173204	1.65604
GO:0045944	positive regulation of transcription from RNA polymerase II promoter	Cnot7	Cnot7	CCR4-NOT transcription complex subunit 7	0.0706583	0.173204	1.65604
GO:0045944	positive regulation of transcription from RNA polymerase II promoter	Creb1	Creb1	Cyclic AMP-responsive element-binding protein 1	0.0706583	0.173204	1.65604
GO:0045944	positive regulation of transcription from RNA polymerase II promoter	Cdc73	Cdc73	Parafibromin	0.0706583	0.173204	1.65604
GO:0060124	positive regulation of growth hormone secretion	Serp1	Serp1	Putative uncharacterized protein	0.0735492	0.173204	13.148
GO:0006515	misfolded or incompletely synthesized protein catabolic process	Ube2w	Ube2w	Ubiquitin-conjugating enzyme E2 W	0.0735492	0.173204	13.148
GO:0045176	apical protein localization	Rdx	Rdx	Radixin	0.0735492	0.173204	13.148
GO:0006983	ER overload response	Ccdc47	Ccdc47	Coiled-coil domain-containing protein 47	0.0735492	0.173204	13.148
GO:0032727	positive regulation of interferon-alpha production	Hspd1	Hspd1	60 kDa heat shock protein, mitochondrial	0.0735492	0.173204	13.148
GO:0007406	negative regulation of neuroblast proliferation	Cd24a	Cd24a	Signal transducer CD24	0.0735492	0.173204	13.148
GO:0010944	negative regulation of transcription by competitive promoter binding	Creb1	Creb1	Cyclic AMP-responsive element-binding protein 1	0.0735492	0.173204	13.148
GO:0051493	regulation of cytoskeleton organization	Taok1	Taok1	MCG124812	0.0735492	0.173204	13.148
GO:0045717	negative regulation of fatty acid biosynthetic process	Acadl	Acadl	Long-chain specific acyl-CoA dehydrogenase, mitochondrial	0.0735492	0.173204	13.148
GO:0009404	toxin metabolic process	Fmo2	Fmo2	Dimethylaniline monooxygenase [N-oxide-forming] 2	0.0735492	0.173204	13.148
GO:0033962	cytoplasmic mRNA processing body assembly	Cnot7	Cnot7	CCR4-NOT transcription complex subunit 7	0.0735492	0.173204	13.148
GO:0051347	positive regulation of transferase activity	Serinc1	Serinc1	Axotomy induced glycoprotein 2	0.0735492	0.173204	13.148
GO:0048644	muscle organ morphogenesis	Serp1	Serp1	Putative uncharacterized protein	0.0735492	0.173204	13.148
GO:0030098	lymphocyte differentiation	Cbfb	Cbfb	Core-binding factor subunit beta	0.0735492	0.173204	13.148
GO:0010389	regulation of G2/M transition of mitotic cell cycle	Pkia	Pkia	cAMP-dependent protein kinase inhibitor alpha	0.0735492	0.173204	13.148
GO:0043044	ATP-dependent chromatin remodeling	Smarca5	Smarca5	Putative uncharacterized protein	0.0735492	0.173204	13.148
GO:0006809	nitric oxide biosynthetic process	Hsp90aa1	Hsp90aa1	Hsp90aa1 protein	0.0735492	0.173204	13.148
GO:0046685	response to arsenic-containing substance	Cpox	Cpox	Oxygen-dependent coproporphyrinogen-III oxidase, mitochondrial	0.0735492	0.173204	13.148
GO:0060736	prostate gland growth	Ube3a	Ube3a	Ubiquitin-protein ligase E3A	0.0735492	0.173204	13.148
GO:0010288	response to lead ion	Cpox	Cpox	Oxygen-dependent coproporphyrinogen-III oxidase, mitochondrial	0.0735492	0.173204	13.148
GO:0035914	skeletal muscle cell differentiation	Lemd3	Lemd3	Inner nuclear membrane protein Man1	0.0739714	0.173662	4.46534
GO:0035914	skeletal muscle cell differentiation	Sox11	Sox11	SRY-box containing gene 11	0.0739714	0.173662	4.46534
GO:0008152	metabolic process	Nae1	Nae1	NEDD8-activating enzyme E1 regulatory subunit	0.0747138	0.174867	1.68804
GO:0008152	metabolic process	Prkg1	Prkg1	cGMP-dependent protein kinase 1	0.0747138	0.174867	1.68804
GO:0008152	metabolic process	Mut	Mut	Methylmalonyl-CoA mutase, mitochondrial	0.0747138	0.174867	1.68804
GO:0008152	metabolic process	Alkbh8	Alkbh8	Putative uncharacterized protein	0.0747138	0.174867	1.68804
GO:0008152	metabolic process	Ireb2	Ireb2	Iron-responsive element-binding protein 2	0.0747138	0.174867	1.68804
GO:0008152	metabolic process	Phospho2	Phospho2	Pyridoxal phosphate phosphatase PHOSPHO2	0.0747138	0.174867	1.68804
GO:0008152	metabolic process	Lpgat1	Lpgat1	Acyl-CoA:lysophosphatidylglycerol acyltransferase 1	0.0747138	0.174867	1.68804
GO:0008152	metabolic process	Acadl	Acadl	Long-chain specific acyl-CoA dehydrogenase, mitochondrial	0.0747138	0.174867	1.68804
GO:0008152	metabolic process	Pnpla8	Pnpla8	Calcium-independent phospholipase A2-gamma	0.0747138	0.174867	1.68804
GO:0008152	metabolic process	Nadk2	Nadk2	NAD kinase 2, mitochondrial	0.0747138	0.174867	1.68804
GO:0008630	intrinsic apoptotic signaling pathway in response to DNA damage	Sirt1	Sirt1	Sirt1 protein	0.0764032	0.175407	4.38265
GO:0008630	intrinsic apoptotic signaling pathway in response to DNA damage	Mael	Mael	Protein maelstrom homolog	0.0764032	0.175407	4.38265
GO:0006396	RNA processing	Trnt1	Trnt1	CCA tRNA nucleotidyltransferase 1, mitochondrial	0.0764032	0.175407	4.38265
GO:0006396	RNA processing	Rbm8a	Rbm8a	RNA-binding protein 8A	0.0764032	0.175407	4.38265
GO:0048704	embryonic skeletal system morphogenesis	Bmi1	Bmi1	Polycomb complex protein BMI-1	0.0764032	0.175407	4.38265
GO:0048704	embryonic skeletal system morphogenesis	Sox11	Sox11	SRY-box containing gene 11	0.0764032	0.175407	4.38265
GO:0033138	positive regulation of peptidyl-serine phosphorylation	Fnip1	Fnip1	Folliculin-interacting protein 1	0.0764032	0.175407	4.38265
GO:0033138	positive regulation of peptidyl-serine phosphorylation	Bag4	Bag4	BCL2-associated athanogene 4	0.0764032	0.175407	4.38265
GO:0043087	regulation of GTPase activity	Fnip1	Fnip1	Folliculin-interacting protein 1	0.0764032	0.175407	4.38265
GO:0043087	regulation of GTPase activity	Prkg1	Prkg1	cGMP-dependent protein kinase 1	0.0764032	0.175407	4.38265
GO:0050790	regulation of catalytic activity	Ppp4r2	Ppp4r2	Ppp4r2 protein	0.0788602	0.175407	4.30297
GO:0050790	regulation of catalytic activity	Hsp90aa1	Hsp90aa1	Hsp90aa1 protein	0.0788602	0.175407	4.30297
GO:0019827	stem cell maintenance	Cdc73	Cdc73	Parafibromin	0.0788602	0.175407	4.30297
GO:0019827	stem cell maintenance	Stag2	Stag2	Cohesin subunit SA-2	0.0788602	0.175407	4.30297
GO:0006629	lipid metabolic process	Agps	Agps	Alkyldihydroxyacetonephosphate synthase, peroxisomal	0.0790835	0.175407	1.89114
GO:0006629	lipid metabolic process	Fabp5	Fabp5	Fatty acid-binding protein, epidermal	0.0790835	0.175407	1.89114
GO:0006629	lipid metabolic process	Serinc1	Serinc1	Axotomy induced glycoprotein 2	0.0790835	0.175407	1.89114
GO:0006629	lipid metabolic process	Lpgat1	Lpgat1	Acyl-CoA:lysophosphatidylglycerol acyltransferase 1	0.0790835	0.175407	1.89114
GO:0006629	lipid metabolic process	Acadl	Acadl	Long-chain specific acyl-CoA dehydrogenase, mitochondrial	0.0790835	0.175407	1.89114
GO:0006629	lipid metabolic process	Chpt1	Chpt1	Cholinephosphotransferase 1	0.0790835	0.175407	1.89114
GO:0006629	lipid metabolic process	Pnpla8	Pnpla8	Calcium-independent phospholipase A2-gamma	0.0790835	0.175407	1.89114
GO:0006468	protein phosphorylation	Taok1	Taok1	MCG124812	0.0804808	0.175407	1.72049
GO:0006468	protein phosphorylation	Hipk3	Hipk3	Homeodomain-interacting protein kinase 3	0.0804808	0.175407	1.72049
GO:0006468	protein phosphorylation	Map4k5	Map4k5	Mitogen-activated protein kinase kinase kinase kinase 5	0.0804808	0.175407	1.72049
GO:0006468	protein phosphorylation	Prkg1	Prkg1	cGMP-dependent protein kinase 1	0.0804808	0.175407	1.72049
GO:0006468	protein phosphorylation	Cdkl2	Cdkl2	Cyclin-dependent kinase-like 2 (CDC2-related kinase), isoform CRA_a	0.0804808	0.175407	1.72049
GO:0006468	protein phosphorylation	Map4k3	Map4k3	Mitogen-activated protein kinase kinase kinase kinase 3	0.0804808	0.175407	1.72049
GO:0006468	protein phosphorylation	Cpne3	Cpne3	Putative uncharacterized protein	0.0804808	0.175407	1.72049
GO:0006468	protein phosphorylation	Adam10	Adam10	A disintegrin and metallopeptidase domain 10	0.0804808	0.175407	1.72049
GO:0006468	protein phosphorylation	Creb1	Creb1	Cyclic AMP-responsive element-binding protein 1	0.0804808	0.175407	1.72049
GO:0005979	regulation of glycogen biosynthetic process	Ppp1cb	Ppp1cb	Serine/threonine-protein phosphatase PP1-beta catalytic subunit	0.0813816	0.175407	11.8332
GO:1902166	negative regulation of intrinsic apoptotic signaling pathway in response to DNA damage by p53 class mediator	Sirt1	Sirt1	Sirt1 protein	0.0813816	0.175407	11.8332
GO:0051016	barbed-end actin filament capping	Rdx	Rdx	Radixin	0.0813816	0.175407	11.8332
GO:0010820	positive regulation of T cell chemotaxis	Adam10	Adam10	A disintegrin and metallopeptidase domain 10	0.0813816	0.175407	11.8332
GO:0006796	phosphate-containing compound metabolic process	Impa1	Impa1	Inositol monophosphatase 1	0.0813816	0.175407	11.8332
GO:0042752	regulation of circadian rhythm	Creb1	Creb1	Cyclic AMP-responsive element-binding protein 1	0.0813816	0.175407	11.8332
GO:0046628	positive regulation of insulin receptor signaling pathway	Sirt1	Sirt1	Sirt1 protein	0.0813816	0.175407	11.8332
GO:0046620	regulation of organ growth	Mael	Mael	Protein maelstrom homolog	0.0813816	0.175407	11.8332
GO:0033630	positive regulation of cell adhesion mediated by integrin	Cd24a	Cd24a	Signal transducer CD24	0.0813816	0.175407	11.8332
GO:0010763	positive regulation of fibroblast migration	Bag4	Bag4	BCL2-associated athanogene 4	0.0813816	0.175407	11.8332
GO:0032486	Rap protein signal transduction	Rap2c	Rap2c	Ras-related protein Rap-2c	0.0813816	0.175407	11.8332
GO:0007099	centriole replication	Cetn2	Cetn2	Centrin-2	0.0813816	0.175407	11.8332
GO:0001542	ovulation from ovarian follicle	Sirt1	Sirt1	Sirt1 protein	0.0813816	0.175407	11.8332
GO:2000648	positive regulation of stem cell proliferation	Sox11	Sox11	SRY-box containing gene 11	0.0813816	0.175407	11.8332
GO:0055089	fatty acid homeostasis	Sirt1	Sirt1	Sirt1 protein	0.0813816	0.175407	11.8332
GO:0043149	stress fiber assembly	Cul3	Cul3	Cullin-3	0.0813816	0.175407	11.8332
GO:0002329	pre-B cell differentiation	Cd24a	Cd24a	Signal transducer CD24	0.0813816	0.175407	11.8332
GO:0010039	response to iron ion	Cpox	Cpox	Oxygen-dependent coproporphyrinogen-III oxidase, mitochondrial	0.0813816	0.175407	11.8332
GO:0000012	single strand break repair	Sirt1	Sirt1	Sirt1 protein	0.0813816	0.175407	11.8332
GO:0071456	cellular response to hypoxia	Sirt1	Sirt1	Sirt1 protein	0.0838471	0.179706	4.15199
GO:0071456	cellular response to hypoxia	Ireb2	Ireb2	Iron-responsive element-binding protein 2	0.0838471	0.179706	4.15199
GO:0045860	positive regulation of protein kinase activity	Taok1	Taok1	MCG124812	0.0838471	0.179706	4.15199
GO:0045860	positive regulation of protein kinase activity	Hmgb1	Hmgb1	High mobility group protein B1	0.0838471	0.179706	4.15199
GO:0045669	positive regulation of osteoblast differentiation	Sox11	Sox11	SRY-box containing gene 11	0.0863759	0.181872	4.0804
GO:0045669	positive regulation of osteoblast differentiation	Suco	Suco	AI848100 protein	0.0863759	0.181872	4.0804
GO:0006351	transcription, DNA-templated	Cnbp	Cnbp	Cellular nucleic acid-binding protein	0.0875303	0.181872	1.36988
GO:0006351	transcription, DNA-templated	Hipk3	Hipk3	Homeodomain-interacting protein kinase 3	0.0875303	0.181872	1.36988
GO:0006351	transcription, DNA-templated	Elp4	Elp4	Elongator complex protein 4	0.0875303	0.181872	1.36988
GO:0006351	transcription, DNA-templated	Zfp322a	Zfp322a	Zinc finger protein 322	0.0875303	0.181872	1.36988
GO:0006351	transcription, DNA-templated	Tceb1	Tceb1	Transcription elongation factor B polypeptide 1	0.0875303	0.181872	1.36988
GO:0006351	transcription, DNA-templated	Bmi1	Bmi1	Polycomb complex protein BMI-1	0.0875303	0.181872	1.36988
GO:0006351	transcription, DNA-templated	Sirt1	Sirt1	Sirt1 protein	0.0875303	0.181872	1.36988
GO:0006351	transcription, DNA-templated	Gpbp1	Gpbp1	Vasculin	0.0875303	0.181872	1.36988
GO:0006351	transcription, DNA-templated	Hnrnpk	Hnrnpk	Heterogeneous nuclear ribonucleoprotein K	0.0875303	0.181872	1.36988
GO:0006351	transcription, DNA-templated	Suz12	Suz12	Polycomb protein Suz12	0.0875303	0.181872	1.36988
GO:0006351	transcription, DNA-templated	Taf13	Taf13	Transcription initiation factor TFIID subunit 13	0.0875303	0.181872	1.36988
GO:0006351	transcription, DNA-templated	Dr1	Dr1	Putative uncharacterized protein	0.0875303	0.181872	1.36988
GO:0006351	transcription, DNA-templated	Sox11	Sox11	SRY-box containing gene 11	0.0875303	0.181872	1.36988
GO:0006351	transcription, DNA-templated	Cnot7	Cnot7	CCR4-NOT transcription complex subunit 7	0.0875303	0.181872	1.36988
GO:0006351	transcription, DNA-templated	Lcorl	Lcorl	Ligand-dependent nuclear receptor corepressor-like protein	0.0875303	0.181872	1.36988
GO:0006351	transcription, DNA-templated	Med31	Med31	Mediator of RNA polymerase II transcription subunit 31	0.0875303	0.181872	1.36988
GO:0006351	transcription, DNA-templated	Creb1	Creb1	Cyclic AMP-responsive element-binding protein 1	0.0875303	0.181872	1.36988
GO:0006351	transcription, DNA-templated	Zfp191	Zfp191	Zinc finger protein 24	0.0875303	0.181872	1.36988
GO:0006351	transcription, DNA-templated	Phf6	Phf6	PHD finger protein 6	0.0875303	0.181872	1.36988
GO:0006351	transcription, DNA-templated	Cdc73	Cdc73	Parafibromin	0.0875303	0.181872	1.36988
GO:0006351	transcription, DNA-templated	Zfp110	Zfp110	Neurotrophin receptor-interacting factor 1	0.0875303	0.181872	1.36988
GO:0016192	vesicle-mediated transport	Rab39b	Rab39b	RAB39B, member RAS oncogene family	0.0875404	0.181872	2.39054
GO:0016192	vesicle-mediated transport	Cul3	Cul3	Cullin-3	0.0875404	0.181872	2.39054
GO:0016192	vesicle-mediated transport	Tbc1d4	Tbc1d4	TBC1 domain family member 4	0.0875404	0.181872	2.39054
GO:0016192	vesicle-mediated transport	Ap3s1	Ap3s1	MCG3457, isoform CRA_b	0.0875404	0.181872	2.39054
GO:0003215	cardiac right ventricle morphogenesis	Sema3c	Sema3c	Semaphorin-3C	0.0891481	0.181872	10.7574
GO:0035024	negative regulation of Rho protein signal transduction	Cul3	Cul3	Cullin-3	0.0891481	0.181872	10.7574
GO:1900153	positive regulation of nuclear-transcribed mRNA catabolic process, deadenylation-dependent decay	Cnot7	Cnot7	CCR4-NOT transcription complex subunit 7	0.0891481	0.181872	10.7574
GO:0050892	intestinal absorption	Ireb2	Ireb2	Iron-responsive element-binding protein 2	0.0891481	0.181872	10.7574
GO:0006614	SRP-dependent cotranslational protein targeting to membrane	Srp19	Srp19	Signal recognition particle 19 kDa protein	0.0891481	0.181872	10.7574
GO:0048103	somatic stem cell division	Bmi1	Bmi1	Polycomb complex protein BMI-1	0.0891481	0.181872	10.7574
GO:0060213	positive regulation of nuclear-transcribed mRNA poly(A) tail shortening	Cnot7	Cnot7	CCR4-NOT transcription complex subunit 7	0.0891481	0.181872	10.7574
GO:0043518	negative regulation of DNA damage response, signal transduction by p53 class mediator	Sirt1	Sirt1	Sirt1 protein	0.0891481	0.181872	10.7574
GO:0061029	eyelid development in camera-type eye	Sox11	Sox11	SRY-box containing gene 11	0.0891481	0.181872	10.7574
GO:0022407	regulation of cell-cell adhesion	Cd24a	Cd24a	Signal transducer CD24	0.0891481	0.181872	10.7574
GO:0046622	positive regulation of organ growth	Serp1	Serp1	Putative uncharacterized protein	0.0891481	0.181872	10.7574
GO:0046641	positive regulation of alpha-beta T cell proliferation	Cd24a	Cd24a	Signal transducer CD24	0.0891481	0.181872	10.7574
GO:0034587	piRNA metabolic process	Mael	Mael	Protein maelstrom homolog	0.0891481	0.181872	10.7574
GO:0010390	histone monoubiquitination	Cdc73	Cdc73	Parafibromin	0.0891481	0.181872	10.7574
GO:2000678	negative regulation of transcription regulatory region DNA binding	Sox11	Sox11	SRY-box containing gene 11	0.0891481	0.181872	10.7574
GO:0043433	negative regulation of sequence-specific DNA binding transcription factor activity	Sirt1	Sirt1	Sirt1 protein	0.0915012	0.186175	3.94439
GO:0043433	negative regulation of sequence-specific DNA binding transcription factor activity	Sumo1	Sumo1	Small ubiquitin-related modifier 1	0.0915012	0.186175	3.94439
GO:0043086	negative regulation of catalytic activity	Azin1	Azin1	Antizyme inhibitor 1	0.0940967	0.188992	3.87972
GO:0043086	negative regulation of catalytic activity	Pkia	Pkia	cAMP-dependent protein kinase inhibitor alpha	0.0940967	0.188992	3.87972
GO:0042981	regulation of apoptotic process	Nae1	Nae1	NEDD8-activating enzyme E1 regulatory subunit	0.0946268	0.188992	2.7734
GO:0042981	regulation of apoptotic process	Bag4	Bag4	BCL2-associated athanogene 4	0.0946268	0.188992	2.7734
GO:0042981	regulation of apoptotic process	Creb1	Creb1	Cyclic AMP-responsive element-binding protein 1	0.0946268	0.188992	2.7734
GO:0000209	protein polyubiquitination	G2e3	G2e3	G2/M phase-specific E3 ubiquitin-protein ligase	0.0967134	0.188992	3.81715
GO:0000209	protein polyubiquitination	Cul3	Cul3	Cullin-3	0.0967134	0.188992	3.81715
GO:0043508	negative regulation of JUN kinase activity	Hipk3	Hipk3	Homeodomain-interacting protein kinase 3	0.0968494	0.188992	9.86096
GO:0008610	lipid biosynthetic process	Agps	Agps	Alkyldihydroxyacetonephosphate synthase, peroxisomal	0.0968494	0.188992	9.86096
GO:0006476	protein deacetylation	Sirt1	Sirt1	Sirt1 protein	0.0968494	0.188992	9.86096
GO:0046855	inositol phosphate dephosphorylation	Impa1	Impa1	Inositol monophosphatase 1	0.0968494	0.188992	9.86096
GO:0009651	response to salt stress	Hsp90aa1	Hsp90aa1	Hsp90aa1 protein	0.0968494	0.188992	9.86096
GO:0007062	sister chromatid cohesion	Stag2	Stag2	Cohesin subunit SA-2	0.0968494	0.188992	9.86096
GO:0032465	regulation of cytokinesis	Cetn2	Cetn2	Centrin-2	0.0968494	0.188992	9.86096
GO:0010569	regulation of double-strand break repair via homologous recombination	Ppp4r2	Ppp4r2	Ppp4r2 protein	0.0968494	0.188992	9.86096
GO:0001678	cellular glucose homeostasis	Sirt1	Sirt1	Sirt1 protein	0.0968494	0.188992	9.86096
GO:0001775	cell activation	Cd24a	Cd24a	Signal transducer CD24	0.0968494	0.188992	9.86096
GO:0002437	inflammatory response to antigenic stimulus	Hmgb1	Hmgb1	High mobility group protein B1	0.0968494	0.188992	9.86096
GO:0043032	positive regulation of macrophage activation	Hspd1	Hspd1	60 kDa heat shock protein, mitochondrial	0.0968494	0.188992	9.86096
GO:0033160	positive regulation of protein import into nucleus, translocation	Hsp90aa1	Hsp90aa1	Hsp90aa1 protein	0.0968494	0.188992	9.86096
GO:0043627	response to estrogen	Hsp90aa1	Hsp90aa1	Hsp90aa1 protein	0.0993506	0.192887	3.75656
GO:0043627	response to estrogen	Cd24a	Cd24a	Signal transducer CD24	0.0993506	0.192887	3.75656
GO:0006006	glucose metabolic process	Fabp5	Fabp5	Fatty acid-binding protein, epidermal	0.0993506	0.192887	3.75656
GO:0006006	glucose metabolic process	Serp1	Serp1	Putative uncharacterized protein	0.0993506	0.192887	3.75656
GO:0001525	angiogenesis	Pdcd10	Pdcd10	Programmed cell death protein 10	0.101608	0.193782	2.26472
GO:0001525	angiogenesis	Sat1	Sat1	Diamine acetyltransferase 1	0.101608	0.193782	2.26472
GO:0001525	angiogenesis	Sirt1	Sirt1	Sirt1 protein	0.101608	0.193782	2.26472
GO:0001525	angiogenesis	Nus1	Nus1	Dehydrodolichyl diphosphate syntase complex subunit Nus1	0.101608	0.193782	2.26472
GO:0048488	synaptic vesicle endocytosis	Cd24a	Cd24a	Signal transducer CD24	0.104486	0.193782	9.10243
GO:0031954	positive regulation of protein autophosphorylation	Rap2c	Rap2c	Ras-related protein Rap-2c	0.104486	0.193782	9.10243
GO:0003009	skeletal muscle contraction	Hsp90aa1	Hsp90aa1	Hsp90aa1 protein	0.104486	0.193782	9.10243
GO:0031929	TOR signaling	Fnip1	Fnip1	Folliculin-interacting protein 1	0.104486	0.193782	9.10243
GO:0060216	definitive hemopoiesis	Cbfb	Cbfb	Core-binding factor subunit beta	0.104486	0.193782	9.10243
GO:0006662	glycerol ether metabolic process	Tmx3	Tmx3	Protein disulfide-isomerase TMX3	0.104486	0.193782	9.10243
GO:0006779	porphyrin-containing compound biosynthetic process	Cpox	Cpox	Oxygen-dependent coproporphyrinogen-III oxidase, mitochondrial	0.104486	0.193782	9.10243
GO:0036065	fucosylation	Fut9	Fut9	Alpha-(1,3)-fucosyltransferase 9	0.104486	0.193782	9.10243
GO:0018345	protein palmitoylation	Zdhhc2	Zdhhc2	Palmitoyltransferase ZDHHC2	0.104486	0.193782	9.10243
GO:0006044	N-acetylglucosamine metabolic process	Gnpnat1	Gnpnat1	Putative uncharacterized protein	0.104486	0.193782	9.10243
GO:0010875	positive regulation of cholesterol efflux	Sirt1	Sirt1	Sirt1 protein	0.104486	0.193782	9.10243
GO:0031334	positive regulation of protein complex assembly	Sumo1	Sumo1	Small ubiquitin-related modifier 1	0.104486	0.193782	9.10243
GO:0043666	regulation of phosphoprotein phosphatase activity	Ppp1r2	Ppp1r2	MCG126099, isoform CRA_b	0.104486	0.193782	9.10243
GO:0042100	B cell proliferation	Hspd1	Hspd1	60 kDa heat shock protein, mitochondrial	0.104486	0.193782	9.10243
GO:0060766	negative regulation of androgen receptor signaling pathway	Sirt1	Sirt1	Sirt1 protein	0.104486	0.193782	9.10243
GO:0045022	early endosome to late endosome transport	Snx16	Snx16	Sorting nexin-16	0.104486	0.193782	9.10243
GO:0000266	mitochondrial fission	Gdap1	Gdap1	Ganglioside-induced differentiation-associated protein 1	0.104486	0.193782	9.10243
GO:0000902	cell morphogenesis	Mael	Mael	Protein maelstrom homolog	0.104685	0.193782	3.64097
GO:0000902	cell morphogenesis	Cul3	Cul3	Cullin-3	0.104685	0.193782	3.64097
GO:0001934	positive regulation of protein phosphorylation	Fnip1	Fnip1	Folliculin-interacting protein 1	0.104891	0.193782	2.64921
GO:0001934	positive regulation of protein phosphorylation	Hmgb1	Hmgb1	High mobility group protein B1	0.104891	0.193782	2.64921
GO:0001934	positive regulation of protein phosphorylation	Sirt1	Sirt1	Sirt1 protein	0.104891	0.193782	2.64921
GO:0006366	transcription from RNA polymerase II promoter	Hnrnpk	Hnrnpk	Heterogeneous nuclear ribonucleoprotein K	0.107967	0.198838	1.84893
GO:0006366	transcription from RNA polymerase II promoter	Taf13	Taf13	Transcription initiation factor TFIID subunit 13	0.107967	0.198838	1.84893
GO:0006366	transcription from RNA polymerase II promoter	Sox11	Sox11	SRY-box containing gene 11	0.107967	0.198838	1.84893
GO:0006366	transcription from RNA polymerase II promoter	Lcorl	Lcorl	Ligand-dependent nuclear receptor corepressor-like protein	0.107967	0.198838	1.84893
GO:0006366	transcription from RNA polymerase II promoter	Creb1	Creb1	Cyclic AMP-responsive element-binding protein 1	0.107967	0.198838	1.84893
GO:0006366	transcription from RNA polymerase II promoter	Zfp110	Zfp110	Neurotrophin receptor-interacting factor 1	0.107967	0.198838	1.84893
GO:0030335	positive regulation of cell migration	Hmgb1	Hmgb1	High mobility group protein B1	0.111967	0.198838	2.57243
GO:0030335	positive regulation of cell migration	Arhgap5	Arhgap5	Rho GTPase activating protein 5	0.111967	0.198838	2.57243
GO:0030335	positive regulation of cell migration	Adam10	Adam10	A disintegrin and metallopeptidase domain 10	0.111967	0.198838	2.57243
GO:0002237	response to molecule of bacterial origin	Cd24a	Cd24a	Signal transducer CD24	0.112058	0.198838	8.45226
GO:0048240	sperm capacitation	Dld	Dld	Dihydrolipoyl dehydrogenase, mitochondrial	0.112058	0.198838	8.45226
GO:0050872	white fat cell differentiation	Sirt1	Sirt1	Sirt1 protein	0.112058	0.198838	8.45226
GO:0014032	neural crest cell development	Sox11	Sox11	SRY-box containing gene 11	0.112058	0.198838	8.45226
GO:0006661	phosphatidylinositol biosynthetic process	Impa1	Impa1	Inositol monophosphatase 1	0.112058	0.198838	8.45226
GO:0030889	negative regulation of B cell proliferation	Cd24a	Cd24a	Signal transducer CD24	0.112058	0.198838	8.45226
GO:0021510	spinal cord development	Sox11	Sox11	SRY-box containing gene 11	0.112058	0.198838	8.45226
GO:0050482	arachidonic acid secretion	Pnpla8	Pnpla8	Calcium-independent phospholipase A2-gamma	0.112058	0.198838	8.45226
GO:0010506	regulation of autophagy	Cisd2	Cisd2	CDGSH iron-sulfur domain-containing protein 2	0.112058	0.198838	8.45226
GO:0043616	keratinocyte proliferation	Fst	Fst	Follistatin	0.112058	0.198838	8.45226
GO:0030262	apoptotic nuclear changes	Cd24a	Cd24a	Signal transducer CD24	0.112058	0.198838	8.45226
GO:0051085	chaperone mediated protein folding requiring cofactor	Hspd1	Hspd1	60 kDa heat shock protein, mitochondrial	0.112058	0.198838	8.45226
GO:0071901	negative regulation of protein serine/threonine kinase activity	Pkia	Pkia	cAMP-dependent protein kinase inhibitor alpha	0.112058	0.198838	8.45226
GO:0043046	DNA methylation involved in gamete generation	Mael	Mael	Protein maelstrom homolog	0.112058	0.198838	8.45226
GO:0010035	response to inorganic substance	Cpox	Cpox	Oxygen-dependent coproporphyrinogen-III oxidase, mitochondrial	0.112058	0.198838	8.45226
GO:0006281	DNA repair	Taok1	Taok1	MCG124812	0.113691	0.201267	1.95913
GO:0006281	DNA repair	Ube2n	Ube2n	Ubiquitin-conjugating enzyme E2N	0.113691	0.201267	1.95913
GO:0006281	DNA repair	Ube2w	Ube2w	Ubiquitin-conjugating enzyme E2 W	0.113691	0.201267	1.95913
GO:0006281	DNA repair	Rad17	Rad17	RAD17 homolog (S. pombe)	0.113691	0.201267	1.95913
GO:0006281	DNA repair	Cetn2	Cetn2	Centrin-2	0.113691	0.201267	1.95913
GO:0051384	response to glucocorticoid	Hmgb1	Hmgb1	High mobility group protein B1	0.118344	0.20501	3.3809
GO:0051384	response to glucocorticoid	Hnmt	Hnmt	Histamine N-methyltransferase	0.118344	0.20501	3.3809
GO:0050821	protein stabilization	Hspd1	Hspd1	60 kDa heat shock protein, mitochondrial	0.118344	0.20501	3.3809
GO:0050821	protein stabilization	Creb1	Creb1	Cyclic AMP-responsive element-binding protein 1	0.118344	0.20501	3.3809
GO:0015031	protein transport	Rab39b	Rab39b	RAB39B, member RAS oncogene family	0.118781	0.20501	1.63498
GO:0015031	protein transport	Snx16	Snx16	Sorting nexin-16	0.118781	0.20501	1.63498
GO:0015031	protein transport	Serp1	Serp1	Putative uncharacterized protein	0.118781	0.20501	1.63498
GO:0015031	protein transport	Rab18	Rab18	Ras-related protein Rab-18	0.118781	0.20501	1.63498
GO:0015031	protein transport	Exoc5	Exoc5	Exocyst complex component 5	0.118781	0.20501	1.63498
GO:0015031	protein transport	Rab27b	Rab27b	Rab27b protein	0.118781	0.20501	1.63498
GO:0015031	protein transport	Tmed5	Tmed5	Transmembrane emp24 protein transport domain containing 5, isoform CRA_a	0.118781	0.20501	1.63498
GO:0015031	protein transport	Ap3s1	Ap3s1	MCG3457, isoform CRA_b	0.118781	0.20501	1.63498
GO:0071364	cellular response to epidermal growth factor stimulus	Bag4	Bag4	BCL2-associated athanogene 4	0.119567	0.20501	7.88877
GO:0048490	anterograde synaptic vesicle transport	Ap3s1	Ap3s1	MCG3457, isoform CRA_b	0.119567	0.20501	7.88877
GO:0048260	positive regulation of receptor-mediated endocytosis	Hnrnpk	Hnrnpk	Heterogeneous nuclear ribonucleoprotein K	0.119567	0.20501	7.88877
GO:0006825	copper ion transport	Mmgt1	Mmgt1	Membrane magnesium transporter 1	0.119567	0.20501	7.88877
GO:0002063	chondrocyte development	Impad1	Impad1	Inositol monophosphatase 3	0.119567	0.20501	7.88877
GO:0032981	mitochondrial respiratory chain complex I assembly	Ndufaf4	Ndufaf4	NADH dehydrogenase [ubiquinone] 1 alpha subcomplex assembly factor 4	0.119567	0.20501	7.88877
GO:0010842	retina layer formation	Calb1	Calb1	Calbindin	0.119567	0.20501	7.88877
GO:0046716	muscle cell cellular homeostasis	Cfl2	Cfl2	Cofilin-2	0.119567	0.20501	7.88877
GO:0002755	MyD88-dependent toll-like receptor signaling pathway	Hspd1	Hspd1	60 kDa heat shock protein, mitochondrial	0.119567	0.20501	7.88877
GO:0044070	regulation of anion transport	Vdac3	Vdac3	Voltage-dependent anion-selective channel protein 3	0.119567	0.20501	7.88877
GO:0050930	induction of positive chemotaxis	Hmgb1	Hmgb1	High mobility group protein B1	0.119567	0.20501	7.88877
GO:0043154	negative regulation of cysteine-type endopeptidase activity involved in apoptotic process	Fnip1	Fnip1	Folliculin-interacting protein 1	0.126742	0.211594	3.24196
GO:0043154	negative regulation of cysteine-type endopeptidase activity involved in apoptotic process	Xiap	Xiap	E3 ubiquitin-protein ligase XIAP	0.126742	0.211594	3.24196
GO:0002244	hematopoietic progenitor cell differentiation	Fst	Fst	Follistatin	0.127012	0.211594	7.39572
GO:0016998	cell wall macromolecule catabolic process	Lysmd3	Lysmd3	LysM and putative peptidoglycan-binding domain-containing protein 3	0.127012	0.211594	7.39572
GO:0050870	positive regulation of T cell activation	Hspd1	Hspd1	60 kDa heat shock protein, mitochondrial	0.127012	0.211594	7.39572
GO:0010906	regulation of glucose metabolic process	Sirt1	Sirt1	Sirt1 protein	0.127012	0.211594	7.39572
GO:0006541	glutamine metabolic process	Gmps	Gmps	MCG6377, isoform CRA_a	0.127012	0.211594	7.39572
GO:0017144	drug metabolic process	Fmo2	Fmo2	Dimethylaniline monooxygenase [N-oxide-forming] 2	0.127012	0.211594	7.39572
GO:0022409	positive regulation of cell-cell adhesion	Cd24a	Cd24a	Signal transducer CD24	0.127012	0.211594	7.39572
GO:0007274	neuromuscular synaptic transmission	Cd24a	Cd24a	Signal transducer CD24	0.127012	0.211594	7.39572
GO:0001841	neural tube formation	Sox11	Sox11	SRY-box containing gene 11	0.127012	0.211594	7.39572
GO:0060425	lung morphogenesis	Sox11	Sox11	SRY-box containing gene 11	0.127012	0.211594	7.39572
GO:0031295	T cell costimulation	Cd24a	Cd24a	Signal transducer CD24	0.127012	0.211594	7.39572
GO:0046328	regulation of JNK cascade	Zfp110	Zfp110	Neurotrophin receptor-interacting factor 1	0.127012	0.211594	7.39572
GO:0002089	lens morphogenesis in camera-type eye	Sox11	Sox11	SRY-box containing gene 11	0.134395	0.219578	6.96068
GO:0045921	positive regulation of exocytosis	Rab27b	Rab27b	Rab27b protein	0.134395	0.219578	6.96068
GO:0051693	actin filament capping	Rdx	Rdx	Radixin	0.134395	0.219578	6.96068
GO:0017015	regulation of transforming growth factor beta receptor signaling pathway	Sox11	Sox11	SRY-box containing gene 11	0.134395	0.219578	6.96068
GO:0032874	positive regulation of stress-activated MAPK cascade	Taok1	Taok1	MCG124812	0.134395	0.219578	6.96068
GO:0006103	2-oxoglutarate metabolic process	Dld	Dld	Dihydrolipoyl dehydrogenase, mitochondrial	0.134395	0.219578	6.96068
GO:0007129	synapsis	Mael	Mael	Protein maelstrom homolog	0.134395	0.219578	6.96068
GO:0001516	prostaglandin biosynthetic process	Pnpla8	Pnpla8	Calcium-independent phospholipase A2-gamma	0.134395	0.219578	6.96068
GO:0006071	glycerol metabolic process	Gyk	Gyk	Glycerol kinase	0.134395	0.219578	6.96068
GO:2001141	regulation of RNA biosynthetic process	Sirt1	Sirt1	Sirt1 protein	0.141037	0.22812	3.03414
GO:2001141	regulation of RNA biosynthetic process	Ube3a	Ube3a	Ubiquitin-protein ligase E3A	0.141037	0.22812	3.03414
GO:0071158	positive regulation of cell cycle arrest	Uhrf2	Uhrf2	E3 ubiquitin-protein ligase UHRF2	0.141715	0.22812	6.57398
GO:0032733	positive regulation of interleukin-10 production	Hspd1	Hspd1	60 kDa heat shock protein, mitochondrial	0.141715	0.22812	6.57398
GO:0019369	arachidonic acid metabolic process	Pnpla8	Pnpla8	Calcium-independent phospholipase A2-gamma	0.141715	0.22812	6.57398
GO:0032467	positive regulation of cytokinesis	Cul3	Cul3	Cullin-3	0.141715	0.22812	6.57398
GO:0070932	histone H3 deacetylation	Sirt1	Sirt1	Sirt1 protein	0.141715	0.22812	6.57398
GO:0001659	temperature homeostasis	Acadl	Acadl	Long-chain specific acyl-CoA dehydrogenase, mitochondrial	0.141715	0.22812	6.57398
GO:0007126	meiotic nuclear division	Mael	Mael	Protein maelstrom homolog	0.143936	0.231207	2.99574
GO:0007126	meiotic nuclear division	Stag2	Stag2	Cohesin subunit SA-2	0.143936	0.231207	2.99574
GO:0006959	humoral immune response	Bmi1	Bmi1	Polycomb complex protein BMI-1	0.148974	0.235336	6.22798
GO:0050768	negative regulation of neurogenesis	Cd24a	Cd24a	Signal transducer CD24	0.148974	0.235336	6.22798
GO:0042326	negative regulation of phosphorylation	Sirt1	Sirt1	Sirt1 protein	0.148974	0.235336	6.22798
GO:0045778	positive regulation of ossification	Sox11	Sox11	SRY-box containing gene 11	0.148974	0.235336	6.22798
GO:0061098	positive regulation of protein tyrosine kinase activity	Cd24a	Cd24a	Signal transducer CD24	0.148974	0.235336	6.22798
GO:0008156	negative regulation of DNA replication	Rad17	Rad17	RAD17 homolog (S. pombe)	0.148974	0.235336	6.22798
GO:0055074	calcium ion homeostasis	Ccdc47	Ccdc47	Coiled-coil domain-containing protein 47	0.148974	0.235336	6.22798
GO:0006805	xenobiotic metabolic process	Fmo2	Fmo2	Dimethylaniline monooxygenase [N-oxide-forming] 2	0.148974	0.235336	6.22798
GO:0010033	response to organic substance	Creb1	Creb1	Cyclic AMP-responsive element-binding protein 1	0.152708	0.240736	2.88614
GO:0010033	response to organic substance	Rpl36al	Rpl36al	ribosomal protein L36A-like	0.152708	0.240736	2.88614
GO:0048557	embryonic digestive tract morphogenesis	Sox11	Sox11	SRY-box containing gene 11	0.156172	0.242194	5.91658
GO:0030521	androgen receptor signaling pathway	Ube3a	Ube3a	Ubiquitin-protein ligase E3A	0.156172	0.242194	5.91658
GO:0006164	purine nucleotide biosynthetic process	Gmps	Gmps	MCG6377, isoform CRA_a	0.156172	0.242194	5.91658
GO:0042104	positive regulation of activated T cell proliferation	Cd24a	Cd24a	Signal transducer CD24	0.156172	0.242194	5.91658
GO:0043330	response to exogenous dsRNA	Dhx36	Dhx36	Dhx36 protein	0.156172	0.242194	5.91658
GO:0045638	negative regulation of myeloid cell differentiation	Cdc73	Cdc73	Parafibromin	0.156172	0.242194	5.91658
GO:0050850	positive regulation of calcium-mediated signaling	Cd24a	Cd24a	Signal transducer CD24	0.156172	0.242194	5.91658
GO:0008089	anterograde axon cargo transport	Ap3s1	Ap3s1	MCG3457, isoform CRA_b	0.156172	0.242194	5.91658
GO:0001503	ossification	Cbfb	Cbfb	Core-binding factor subunit beta	0.161582	0.24971	2.78427
GO:0001503	ossification	Suco	Suco	AI848100 protein	0.161582	0.24971	2.78427
GO:0048485	sympathetic nervous system development	Sox11	Sox11	SRY-box containing gene 11	0.16331	0.24971	5.63484
GO:2000134	negative regulation of G1/S transition of mitotic cell cycle	Cdc73	Cdc73	Parafibromin	0.16331	0.24971	5.63484
GO:0006509	membrane protein ectodomain proteolysis	Adam10	Adam10	A disintegrin and metallopeptidase domain 10	0.16331	0.24971	5.63484
GO:0032967	positive regulation of collagen biosynthetic process	Suco	Suco	AI848100 protein	0.16331	0.24971	5.63484
GO:0008585	female gonad development	Fst	Fst	Follistatin	0.16331	0.24971	5.63484
GO:0017157	regulation of exocytosis	Rab27b	Rab27b	Rab27b protein	0.16331	0.24971	5.63484
GO:0006626	protein targeting to mitochondrion	Gdap1	Gdap1	Ganglioside-induced differentiation-associated protein 1	0.170387	0.258188	5.37871
GO:0051480	cytosolic calcium ion homeostasis	Calb1	Calb1	Calbindin	0.170387	0.258188	5.37871
GO:0032735	positive regulation of interleukin-12 production	Hspd1	Hspd1	60 kDa heat shock protein, mitochondrial	0.170387	0.258188	5.37871
GO:0007140	male meiosis	Mael	Mael	Protein maelstrom homolog	0.170387	0.258188	5.37871
GO:0007229	integrin-mediated signaling pathway	Cul3	Cul3	Cullin-3	0.170546	0.258188	2.68935
GO:0007229	integrin-mediated signaling pathway	Adam10	Adam10	A disintegrin and metallopeptidase domain 10	0.170546	0.258188	2.68935
GO:0007420	brain development	Bmi1	Bmi1	Polycomb complex protein BMI-1	0.176386	0.263859	2.07599
GO:0007420	brain development	Rab18	Rab18	Ras-related protein Rab-18	0.176386	0.263859	2.07599
GO:0007420	brain development	Hnmt	Hnmt	Histamine N-methyltransferase	0.176386	0.263859	2.07599
GO:2001234	negative regulation of apoptotic signaling pathway	Bmi1	Bmi1	Polycomb complex protein BMI-1	0.177405	0.263859	5.14485
GO:0014003	oligodendrocyte development	Sox11	Sox11	SRY-box containing gene 11	0.177405	0.263859	5.14485
GO:0042220	response to cocaine	Hnmt	Hnmt	Histamine N-methyltransferase	0.177405	0.263859	5.14485
GO:0007159	leukocyte cell-cell adhesion	Cd24a	Cd24a	Signal transducer CD24	0.177405	0.263859	5.14485
GO:0016925	protein sumoylation	Sumo1	Sumo1	Small ubiquitin-related modifier 1	0.177405	0.263859	5.14485
GO:0030099	myeloid cell differentiation	Cbfb	Cbfb	Core-binding factor subunit beta	0.177405	0.263859	5.14485
GO:0045214	sarcomere organization	Cfl2	Cfl2	Cofilin-2	0.177405	0.263859	5.14485
GO:0044267	cellular protein metabolic process	Hspd1	Hspd1	60 kDa heat shock protein, mitochondrial	0.177405	0.263859	5.14485
GO:0051491	positive regulation of filopodium assembly	Gpm6a	Gpm6a	Neuronal membrane glycoprotein M6-a	0.184363	0.271562	4.93048
GO:0006378	mRNA polyadenylation	Cdc73	Cdc73	Parafibromin	0.184363	0.271562	4.93048
GO:0031572	G2 DNA damage checkpoint	Taok1	Taok1	MCG124812	0.184363	0.271562	4.93048
GO:0030177	positive regulation of Wnt signaling pathway	Cdc73	Cdc73	Parafibromin	0.184363	0.271562	4.93048
GO:0043392	negative regulation of DNA binding	Sumo1	Sumo1	Small ubiquitin-related modifier 1	0.184363	0.271562	4.93048
GO:0016311	dephosphorylation	Impad1	Impad1	Inositol monophosphatase 3	0.186921	0.274799	2.01702
GO:0016311	dephosphorylation	Phospho2	Phospho2	Pyridoxal phosphate phosphatase PHOSPHO2	0.186921	0.274799	2.01702
GO:0016311	dephosphorylation	Ptpn4	Ptpn4	Tyrosine-protein phosphatase non-receptor type 4	0.186921	0.274799	2.01702
GO:0051898	negative regulation of protein kinase B signaling	Sirt1	Sirt1	Sirt1 protein	0.191264	0.275868	4.73326
GO:0016571	histone methylation	Suz12	Suz12	Polycomb protein Suz12	0.191264	0.275868	4.73326
GO:0016575	histone deacetylation	Sirt1	Sirt1	Sirt1 protein	0.191264	0.275868	4.73326
GO:0071479	cellular response to ionizing radiation	Sirt1	Sirt1	Sirt1 protein	0.191264	0.275868	4.73326
GO:0006493	protein O-linked glycosylation	Galnt7	Galnt7	Putative uncharacterized protein	0.191264	0.275868	4.73326
GO:0006352	DNA-templated transcription, initiation	Smarca5	Smarca5	Putative uncharacterized protein	0.191264	0.275868	4.73326
GO:0001958	endochondral ossification	Impad1	Impad1	Inositol monophosphatase 3	0.191264	0.275868	4.73326
GO:0045672	positive regulation of osteoclast differentiation	Creb1	Creb1	Cyclic AMP-responsive element-binding protein 1	0.191264	0.275868	4.73326
GO:0070979	protein K11-linked ubiquitination	Ube2w	Ube2w	Ubiquitin-conjugating enzyme E2 W	0.191264	0.275868	4.73326
GO:0070534	protein K63-linked ubiquitination	Ube2n	Ube2n	Ubiquitin-conjugating enzyme E2N	0.191264	0.275868	4.73326
GO:0000077	DNA damage checkpoint	Rad17	Rad17	RAD17 homolog (S. pombe)	0.198106	0.282532	4.55121
GO:0030968	endoplasmic reticulum unfolded protein response	Serp1	Serp1	Putative uncharacterized protein	0.198106	0.282532	4.55121
GO:0008637	apoptotic mitochondrial changes	Cd24a	Cd24a	Signal transducer CD24	0.198106	0.282532	4.55121
GO:0060173	limb development	Med31	Med31	Mediator of RNA polymerase II transcription subunit 31	0.198106	0.282532	4.55121
GO:0030316	osteoclast differentiation	Ireb2	Ireb2	Iron-responsive element-binding protein 2	0.198106	0.282532	4.55121
GO:0050808	synapse organization	Rab39b	Rab39b	RAB39B, member RAS oncogene family	0.198106	0.282532	4.55121
GO:0001701	in utero embryonic development	Bmi1	Bmi1	Polycomb complex protein BMI-1	0.200611	0.285571	1.7338
GO:0001701	in utero embryonic development	Cul3	Cul3	Cullin-3	0.200611	0.285571	1.7338
GO:0001701	in utero embryonic development	Adam10	Adam10	A disintegrin and metallopeptidase domain 10	0.200611	0.285571	1.7338
GO:0001701	in utero embryonic development	Srsf1	Srsf1	Serine/arginine-rich-splicing factor 1	0.200611	0.285571	1.7338
GO:0006820	anion transport	Vdac3	Vdac3	Voltage-dependent anion-selective channel protein 3	0.20489	0.287903	4.38265
GO:0006406	mRNA export from nucleus	Fyttd1	Fyttd1	UAP56-interacting factor	0.20489	0.287903	4.38265
GO:0050769	positive regulation of neurogenesis	Sox11	Sox11	SRY-box containing gene 11	0.20489	0.287903	4.38265
GO:0045931	positive regulation of mitotic cell cycle	Hmgb1	Hmgb1	High mobility group protein B1	0.20489	0.287903	4.38265
GO:0021983	pituitary gland development	Creb1	Creb1	Cyclic AMP-responsive element-binding protein 1	0.20489	0.287903	4.38265
GO:0001824	blastocyst development	G2e3	G2e3	G2/M phase-specific E3 ubiquitin-protein ligase	0.20489	0.287903	4.38265
GO:0034605	cellular response to heat	Zfp709	Zfp709	Protein Zfp709	0.20489	0.287903	4.38265
GO:2001243	negative regulation of intrinsic apoptotic signaling pathway	G2e3	G2e3	G2/M phase-specific E3 ubiquitin-protein ligase	0.211618	0.294106	4.22613
GO:0043124	negative regulation of I-kappaB kinase/NF-kappaB signaling	Sirt1	Sirt1	Sirt1 protein	0.211618	0.294106	4.22613
GO:0007093	mitotic cell cycle checkpoint	Rad17	Rad17	RAD17 homolog (S. pombe)	0.211618	0.294106	4.22613
GO:0070555	response to interleukin-1	Hnmt	Hnmt	Histamine N-methyltransferase	0.211618	0.294106	4.22613
GO:0001662	behavioral fear response	Vdac3	Vdac3	Voltage-dependent anion-selective channel protein 3	0.211618	0.294106	4.22613
GO:0015758	glucose transport	Fabp5	Fabp5	Fatty acid-binding protein, epidermal	0.211618	0.294106	4.22613
GO:0006412	translation	Rpl9	Rpl9	60S ribosomal protein L9	0.218059	0.29902	1.5611
GO:0006412	translation	Rpl15	Rpl15	60S ribosomal protein L15	0.218059	0.29902	1.5611
GO:0006412	translation	Sox11	Sox11	SRY-box containing gene 11	0.218059	0.29902	1.5611
GO:0006412	translation	Eef1b2	Eef1b2	Elongation factor 1-beta	0.218059	0.29902	1.5611
GO:0006412	translation	Rpl36al	Rpl36al	ribosomal protein L36A-like	0.218059	0.29902	1.5611
GO:0007416	synapse assembly	Gpm6a	Gpm6a	Neuronal membrane glycoprotein M6-a	0.218288	0.29902	4.0804
GO:0008333	endosome to lysosome transport	Snx16	Snx16	Sorting nexin-16	0.218288	0.29902	4.0804
GO:0045859	regulation of protein kinase activity	Elp4	Elp4	Elongator complex protein 4	0.218288	0.29902	4.0804
GO:0042113	B cell activation	Hspd1	Hspd1	60 kDa heat shock protein, mitochondrial	0.218288	0.29902	4.0804
GO:0031069	hair follicle morphogenesis	Fst	Fst	Follistatin	0.218288	0.29902	4.0804
GO:0000381	regulation of alternative mRNA splicing, via spliceosome	Rbm8a	Rbm8a	RNA-binding protein 8A	0.218288	0.29902	4.0804
GO:0046677	response to antibiotic	Uqcrfs1	Uqcrfs1	Cytochrome b-c1 complex subunit Rieske, mitochondrial	0.218288	0.29902	4.0804
GO:0042771	intrinsic apoptotic signaling pathway in response to DNA damage by p53 class mediator	Sirt1	Sirt1	Sirt1 protein	0.224903	0.303182	3.94439
GO:0009966	regulation of signal transduction	Ppp1r2	Ppp1r2	MCG126099, isoform CRA_b	0.224903	0.303182	3.94439
GO:0051496	positive regulation of stress fiber assembly	Bag4	Bag4	BCL2-associated athanogene 4	0.224903	0.303182	3.94439
GO:0030513	positive regulation of BMP signaling pathway	Sox11	Sox11	SRY-box containing gene 11	0.224903	0.303182	3.94439
GO:0006289	nucleotide-excision repair	Cetn2	Cetn2	Centrin-2	0.224903	0.303182	3.94439
GO:0045600	positive regulation of fat cell differentiation	Creb1	Creb1	Cyclic AMP-responsive element-binding protein 1	0.224903	0.303182	3.94439
GO:0007162	negative regulation of cell adhesion	Adam10	Adam10	A disintegrin and metallopeptidase domain 10	0.224903	0.303182	3.94439
GO:0060412	ventricular septum morphogenesis	Sox11	Sox11	SRY-box containing gene 11	0.224903	0.303182	3.94439
GO:0048863	stem cell differentiation	Gpm6a	Gpm6a	Neuronal membrane glycoprotein M6-a	0.224903	0.303182	3.94439
GO:0006446	regulation of translational initiation	Ncbp2	Ncbp2	Nuclear cap-binding protein subunit 2	0.231462	0.309834	3.81715
GO:0043523	regulation of neuron apoptotic process	Nae1	Nae1	NEDD8-activating enzyme E1 regulatory subunit	0.231462	0.309834	3.81715
GO:0042110	T cell activation	Hspd1	Hspd1	60 kDa heat shock protein, mitochondrial	0.231462	0.309834	3.81715
GO:0006913	nucleocytoplasmic transport	Adam10	Adam10	A disintegrin and metallopeptidase domain 10	0.231462	0.309834	3.81715
GO:0031175	neuron projection development	Cd24a	Cd24a	Signal transducer CD24	0.23194	0.30993	2.19133
GO:0031175	neuron projection development	Tmem30a	Tmem30a	Cell cycle control protein 50A	0.23194	0.30993	2.19133
GO:0010951	negative regulation of endopeptidase activity	Serpini1	Serpini1	Neuroserpin	0.235057	0.313547	2.17122
GO:0010951	negative regulation of endopeptidase activity	Spock3	Spock3	Putative uncharacterized protein	0.235057	0.313547	2.17122
GO:0006641	triglyceride metabolic process	Gyk	Gyk	Glycerol kinase	0.237966	0.315267	3.69786
GO:0007595	lactation	Creb1	Creb1	Cyclic AMP-responsive element-binding protein 1	0.237966	0.315267	3.69786
GO:0007157	heterophilic cell-cell adhesion via plasma membrane cell adhesion molecules	Cd24a	Cd24a	Signal transducer CD24	0.237966	0.315267	3.69786
GO:0016310	phosphorylation	Gyk	Gyk	Glycerol kinase	0.238	0.315267	1.35818
GO:0016310	phosphorylation	Taok1	Taok1	MCG124812	0.238	0.315267	1.35818
GO:0016310	phosphorylation	Hipk3	Hipk3	Homeodomain-interacting protein kinase 3	0.238	0.315267	1.35818
GO:0016310	phosphorylation	Map4k5	Map4k5	Mitogen-activated protein kinase kinase kinase kinase 5	0.238	0.315267	1.35818
GO:0016310	phosphorylation	Prkg1	Prkg1	cGMP-dependent protein kinase 1	0.238	0.315267	1.35818
GO:0016310	phosphorylation	Cdkl2	Cdkl2	Cyclin-dependent kinase-like 2 (CDC2-related kinase), isoform CRA_a	0.238	0.315267	1.35818
GO:0016310	phosphorylation	Map4k3	Map4k3	Mitogen-activated protein kinase kinase kinase kinase 3	0.238	0.315267	1.35818
GO:0016310	phosphorylation	Nadk2	Nadk2	NAD kinase 2, mitochondrial	0.238	0.315267	1.35818
GO:0007204	positive regulation of cytosolic calcium ion concentration	Ccl28	Ccl28	C-C motif chemokine 28	0.241299	0.319083	2.1321
GO:0007204	positive regulation of cytosolic calcium ion concentration	Cd24a	Cd24a	Signal transducer CD24	0.241299	0.319083	2.1321
GO:0040018	positive regulation of multicellular organism growth	Creb1	Creb1	Cyclic AMP-responsive element-binding protein 1	0.244415	0.319888	3.58581
GO:0009987	cellular process	Bmi1	Bmi1	Polycomb complex protein BMI-1	0.244415	0.319888	3.58581
GO:0045429	positive regulation of nitric oxide biosynthetic process	Hsp90aa1	Hsp90aa1	Hsp90aa1 protein	0.244415	0.319888	3.58581
GO:0097194	execution phase of apoptosis	Taok1	Taok1	MCG124812	0.244415	0.319888	3.58581
GO:0001755	neural crest cell migration	Sema3c	Sema3c	Semaphorin-3C	0.244415	0.319888	3.58581
GO:0009790	embryo development	Ccdc47	Ccdc47	Coiled-coil domain-containing protein 47	0.244423	0.319888	2.11306
GO:0009790	embryo development	Smarca5	Smarca5	Putative uncharacterized protein	0.244423	0.319888	2.11306
GO:0070588	calcium ion transmembrane transport	Gpm6a	Gpm6a	Neuronal membrane glycoprotein M6-a	0.250675	0.324352	2.07599
GO:0070588	calcium ion transmembrane transport	Cacna2d3	Cacna2d3	Voltage-dependent calcium channel subunit alpha-2/delta-3	0.250675	0.324352	2.07599
GO:0016055	Wnt signaling pathway	Xiap	Xiap	E3 ubiquitin-protein ligase XIAP	0.250715	0.324352	1.73168
GO:0016055	Wnt signaling pathway	Cul3	Cul3	Cullin-3	0.250715	0.324352	1.73168
GO:0016055	Wnt signaling pathway	Cdc73	Cdc73	Parafibromin	0.250715	0.324352	1.73168
GO:0030838	positive regulation of actin filament polymerization	Bag4	Bag4	BCL2-associated athanogene 4	0.25081	0.324352	3.48034
GO:0006665	sphingolipid metabolic process	Serinc1	Serinc1	Axotomy induced glycoprotein 2	0.25081	0.324352	3.48034
GO:0016358	dendrite development	Prkg1	Prkg1	cGMP-dependent protein kinase 1	0.25081	0.324352	3.48034
GO:0048662	negative regulation of smooth muscle cell proliferation	Ogn	Ogn	Osteoglycin	0.25081	0.324352	3.48034
GO:0045599	negative regulation of fat cell differentiation	Sirt1	Sirt1	Sirt1 protein	0.25081	0.324352	3.48034
GO:0005975	carbohydrate metabolic process	Gyk	Gyk	Glycerol kinase	0.255242	0.329525	1.71495
GO:0005975	carbohydrate metabolic process	Ppp1r2	Ppp1r2	MCG126099, isoform CRA_b	0.255242	0.329525	1.71495
GO:0005975	carbohydrate metabolic process	Ppp1cb	Ppp1cb	Serine/threonine-protein phosphatase PP1-beta catalytic subunit	0.255242	0.329525	1.71495
GO:0018107	peptidyl-threonine phosphorylation	Hipk3	Hipk3	Homeodomain-interacting protein kinase 3	0.25715	0.330313	3.3809
GO:0071310	cellular response to organic substance	Calb1	Calb1	Calbindin	0.25715	0.330313	3.3809
GO:0050852	T cell receptor signaling pathway	Ube2n	Ube2n	Ubiquitin-conjugating enzyme E2N	0.25715	0.330313	3.3809
GO:0071222	cellular response to lipopolysaccharide	Zfp709	Zfp709	Protein Zfp709	0.263192	0.335005	2.00562
GO:0071222	cellular response to lipopolysaccharide	Cdc73	Cdc73	Parafibromin	0.263192	0.335005	2.00562
GO:0072659	protein localization to plasma membrane	Bag4	Bag4	BCL2-associated athanogene 4	0.263438	0.335005	3.28699
GO:0051865	protein autoubiquitination	Uhrf2	Uhrf2	E3 ubiquitin-protein ligase UHRF2	0.263438	0.335005	3.28699
GO:0030514	negative regulation of BMP signaling pathway	Lemd3	Lemd3	Inner nuclear membrane protein Man1	0.263438	0.335005	3.28699
GO:0048167	regulation of synaptic plasticity	Calb1	Calb1	Calbindin	0.263438	0.335005	3.28699
GO:0030433	ER-associated ubiquitin-dependent protein catabolic process	Dnajb9	Dnajb9	DnaJ homolog subfamily B member 9	0.263438	0.335005	3.28699
GO:0097191	extrinsic apoptotic signaling pathway	Zfp110	Zfp110	Neurotrophin receptor-interacting factor 1	0.269672	0.341227	3.19815
GO:0097190	apoptotic signaling pathway	Cd24a	Cd24a	Signal transducer CD24	0.269672	0.341227	3.19815
GO:0045785	positive regulation of cell adhesion	Bag4	Bag4	BCL2-associated athanogene 4	0.269672	0.341227	3.19815
GO:0001974	blood vessel remodeling	Sema3c	Sema3c	Semaphorin-3C	0.275854	0.348472	3.11399
GO:0006357	regulation of transcription from RNA polymerase II promoter	Elp4	Elp4	Elongator complex protein 4	0.28044	0.353679	1.49314
GO:0006357	regulation of transcription from RNA polymerase II promoter	Hmgb1	Hmgb1	High mobility group protein B1	0.28044	0.353679	1.49314
GO:0006357	regulation of transcription from RNA polymerase II promoter	Lcorl	Lcorl	Ligand-dependent nuclear receptor corepressor-like protein	0.28044	0.353679	1.49314
GO:0006357	regulation of transcription from RNA polymerase II promoter	Zfp110	Zfp110	Neurotrophin receptor-interacting factor 1	0.28044	0.353679	1.49314
GO:0030890	positive regulation of B cell proliferation	Bmi1	Bmi1	Polycomb complex protein BMI-1	0.281984	0.354455	3.03414
GO:0070301	cellular response to hydrogen peroxide	Sirt1	Sirt1	Sirt1 protein	0.281984	0.354455	3.03414
GO:0021915	neural tube development	Sema3c	Sema3c	Semaphorin-3C	0.288063	0.358551	2.95829
GO:0032729	positive regulation of interferon-gamma production	Hspd1	Hspd1	60 kDa heat shock protein, mitochondrial	0.288063	0.358551	2.95829
GO:0060048	cardiac muscle contraction	Srsf1	Srsf1	Serine/arginine-rich-splicing factor 1	0.288063	0.358551	2.95829
GO:0034976	response to endoplasmic reticulum stress	Ufm1	Ufm1	Ubiquitin-fold modifier 1	0.288063	0.358551	2.95829
GO:0045727	positive regulation of translation	Serp1	Serp1	Putative uncharacterized protein	0.288063	0.358551	2.95829
GO:0032024	positive regulation of insulin secretion	Serp1	Serp1	Putative uncharacterized protein	0.288063	0.358551	2.95829
GO:0006888	ER to Golgi vesicle-mediated transport	Cul3	Cul3	Cullin-3	0.29409	0.36368	2.88614
GO:0042542	response to hydrogen peroxide	Sirt1	Sirt1	Sirt1 protein	0.29409	0.36368	2.88614
GO:0000724	double-strand break repair via homologous recombination	Ube2n	Ube2n	Ubiquitin-conjugating enzyme E2N	0.29409	0.36368	2.88614
GO:0001932	regulation of protein phosphorylation	Fnip1	Fnip1	Folliculin-interacting protein 1	0.29409	0.36368	2.88614
GO:0043966	histone H3 acetylation	Dr1	Dr1	Putative uncharacterized protein	0.300066	0.369872	2.81742
GO:0050729	positive regulation of inflammatory response	Hspd1	Hspd1	60 kDa heat shock protein, mitochondrial	0.300066	0.369872	2.81742
GO:0007399	nervous system development	Sema3c	Sema3c	Semaphorin-3C	0.301201	0.370672	1.44307
GO:0007399	nervous system development	Sox11	Sox11	SRY-box containing gene 11	0.301201	0.370672	1.44307
GO:0007399	nervous system development	Fut9	Fut9	Alpha-(1,3)-fucosyltransferase 9	0.301201	0.370672	1.44307
GO:0007399	nervous system development	Gpm6a	Gpm6a	Neuronal membrane glycoprotein M6-a	0.301201	0.370672	1.44307
GO:0048469	cell maturation	Cbfb	Cbfb	Core-binding factor subunit beta	0.305993	0.373515	2.7519
GO:0032755	positive regulation of interleukin-6 production	Hspd1	Hspd1	60 kDa heat shock protein, mitochondrial	0.305993	0.373515	2.7519
GO:0032436	positive regulation of proteasomal ubiquitin-dependent protein catabolic process	Sumo1	Sumo1	Small ubiquitin-related modifier 1	0.305993	0.373515	2.7519
GO:0009411	response to UV	Map4k3	Map4k3	Mitogen-activated protein kinase kinase kinase kinase 3	0.305993	0.373515	2.7519
GO:0048706	embryonic skeletal system development	Bmi1	Bmi1	Polycomb complex protein BMI-1	0.305993	0.373515	2.7519
GO:0006470	protein dephosphorylation	Ppp1cb	Ppp1cb	Serine/threonine-protein phosphatase PP1-beta catalytic subunit	0.306938	0.373515	1.7929
GO:0006470	protein dephosphorylation	Ptpn4	Ptpn4	Tyrosine-protein phosphatase non-receptor type 4	0.306938	0.373515	1.7929
GO:0010466	negative regulation of peptidase activity	Serpini1	Serpini1	Neuroserpin	0.306938	0.373515	1.7929
GO:0010466	negative regulation of peptidase activity	Spock3	Spock3	Putative uncharacterized protein	0.306938	0.373515	1.7929
GO:0009408	response to heat	Hsp90aa1	Hsp90aa1	Hsp90aa1 protein	0.311869	0.378911	2.68935
GO:0043524	negative regulation of neuron apoptotic process	Hspd1	Hspd1	60 kDa heat shock protein, mitochondrial	0.313158	0.379872	1.76614
GO:0043524	negative regulation of neuron apoptotic process	Xiap	Xiap	E3 ubiquitin-protein ligase XIAP	0.313158	0.379872	1.76614
GO:0000186	activation of MAPKK activity	Taok1	Taok1	MCG124812	0.317695	0.384155	2.62959
GO:0032851	positive regulation of Rab GTPase activity	Tbc1d4	Tbc1d4	TBC1 domain family member 4	0.317695	0.384155	2.62959
GO:0016477	cell migration	Cul3	Cul3	Cullin-3	0.319366	0.385563	1.74017
GO:0016477	cell migration	Cd24a	Cd24a	Signal transducer CD24	0.319366	0.385563	1.74017
GO:0007611	learning or memory	Calb1	Calb1	Calbindin	0.323473	0.38929	2.57243
GO:0009566	fertilization	Mael	Mael	Protein maelstrom homolog	0.323473	0.38929	2.57243
GO:0055114	oxidation-reduction process	Agps	Agps	Alkyldihydroxyacetonephosphate synthase, peroxisomal	0.325409	0.39057	1.23102
GO:0055114	oxidation-reduction process	Dld	Dld	Dihydrolipoyl dehydrogenase, mitochondrial	0.325409	0.39057	1.23102
GO:0055114	oxidation-reduction process	Alkbh8	Alkbh8	Putative uncharacterized protein	0.325409	0.39057	1.23102
GO:0055114	oxidation-reduction process	Fmo2	Fmo2	Dimethylaniline monooxygenase [N-oxide-forming] 2	0.325409	0.39057	1.23102
GO:0055114	oxidation-reduction process	Acadl	Acadl	Long-chain specific acyl-CoA dehydrogenase, mitochondrial	0.325409	0.39057	1.23102
GO:0055114	oxidation-reduction process	Cpox	Cpox	Oxygen-dependent coproporphyrinogen-III oxidase, mitochondrial	0.325409	0.39057	1.23102
GO:0055114	oxidation-reduction process	Uqcrfs1	Uqcrfs1	Cytochrome b-c1 complex subunit Rieske, mitochondrial	0.325409	0.39057	1.23102
GO:0055114	oxidation-reduction process	ND6	ND6	NADH-ubiquinone oxidoreductase chain 6	0.325409	0.39057	1.23102
GO:0010629	negative regulation of gene expression	Mael	Mael	Protein maelstrom homolog	0.32556	0.39057	1.71495
GO:0010629	negative regulation of gene expression	Sox11	Sox11	SRY-box containing gene 11	0.32556	0.39057	1.71495
GO:0007275	multicellular organismal development	Sema3c	Sema3c	Semaphorin-3C	0.326368	0.390924	1.19648
GO:0007275	multicellular organismal development	Sirt1	Sirt1	Sirt1 protein	0.326368	0.390924	1.19648
GO:0007275	multicellular organismal development	Mael	Mael	Protein maelstrom homolog	0.326368	0.390924	1.19648
GO:0007275	multicellular organismal development	Rab18	Rab18	Ras-related protein Rab-18	0.326368	0.390924	1.19648
GO:0007275	multicellular organismal development	G2e3	G2e3	G2/M phase-specific E3 ubiquitin-protein ligase	0.326368	0.390924	1.19648
GO:0007275	multicellular organismal development	Nus1	Nus1	Dehydrodolichyl diphosphate syntase complex subunit Nus1	0.326368	0.390924	1.19648
GO:0007275	multicellular organismal development	Sox11	Sox11	SRY-box containing gene 11	0.326368	0.390924	1.19648
GO:0007275	multicellular organismal development	Wtap	Wtap	MCG16685, isoform CRA_d	0.326368	0.390924	1.19648
GO:0007275	multicellular organismal development	Suco	Suco	AI848100 protein	0.326368	0.390924	1.19648
GO:0007275	multicellular organismal development	Rad17	Rad17	RAD17 homolog (S. pombe)	0.326368	0.390924	1.19648
GO:0042493	response to drug	Srp19	Srp19	Signal recognition particle 19 kDa protein	0.328704	0.39247	1.48533
GO:0042493	response to drug	Creb1	Creb1	Cyclic AMP-responsive element-binding protein 1	0.328704	0.39247	1.48533
GO:0042493	response to drug	Uqcrfs1	Uqcrfs1	Cytochrome b-c1 complex subunit Rieske, mitochondrial	0.328704	0.39247	1.48533
GO:0007612	learning	Vdac3	Vdac3	Voltage-dependent anion-selective channel protein 3	0.329202	0.39247	2.51769
GO:0031398	positive regulation of protein ubiquitination	Xiap	Xiap	E3 ubiquitin-protein ligase XIAP	0.329202	0.39247	2.51769
GO:0030154	cell differentiation	Sema3c	Sema3c	Semaphorin-3C	0.33304	0.396426	1.24373
GO:0030154	cell differentiation	Sirt1	Sirt1	Sirt1 protein	0.33304	0.396426	1.24373
GO:0030154	cell differentiation	Mael	Mael	Protein maelstrom homolog	0.33304	0.396426	1.24373
GO:0030154	cell differentiation	Uhrf2	Uhrf2	E3 ubiquitin-protein ligase UHRF2	0.33304	0.396426	1.24373
GO:0030154	cell differentiation	Nus1	Nus1	Dehydrodolichyl diphosphate syntase complex subunit Nus1	0.33304	0.396426	1.24373
GO:0030154	cell differentiation	Sox11	Sox11	SRY-box containing gene 11	0.33304	0.396426	1.24373
GO:0030154	cell differentiation	Creb1	Creb1	Cyclic AMP-responsive element-binding protein 1	0.33304	0.396426	1.24373
GO:0014068	positive regulation of phosphatidylinositol 3-kinase signaling	Ube3a	Ube3a	Ubiquitin-protein ligase E3A	0.334883	0.397999	2.46524
GO:0051301	cell division	Ppp1cb	Ppp1cb	Serine/threonine-protein phosphatase PP1-beta catalytic subunit	0.339346	0.402188	1.36013
GO:0051301	cell division	Dynlt3	Dynlt3	Dynein light chain Tctex-type 3, isoform CRA_d	0.339346	0.402188	1.36013
GO:0051301	cell division	Stag2	Stag2	Cohesin subunit SA-2	0.339346	0.402188	1.36013
GO:0051301	cell division	Cetn2	Cetn2	Centrin-2	0.339346	0.402188	1.36013
GO:0048812	neuron projection morphogenesis	Gpm6a	Gpm6a	Neuronal membrane glycoprotein M6-a	0.340515	0.402188	2.41493
GO:0060548	negative regulation of cell death	Sox11	Sox11	SRY-box containing gene 11	0.340515	0.402188	2.41493
GO:0001541	ovarian follicle development	Ube3a	Ube3a	Ubiquitin-protein ligase E3A	0.340515	0.402188	2.41493
GO:0006302	double-strand break repair	Smarca5	Smarca5	Putative uncharacterized protein	0.346101	0.408153	2.36663
GO:0042552	myelination	Zfp191	Zfp191	Zinc finger protein 24	0.351639	0.411504	2.32023
GO:0000910	cytokinesis	Cul3	Cul3	Cullin-3	0.351639	0.411504	2.32023
GO:0032868	response to insulin	Sirt1	Sirt1	Sirt1 protein	0.351639	0.411504	2.32023
GO:0008219	cell death	Pnpla8	Pnpla8	Calcium-independent phospholipase A2-gamma	0.351639	0.411504	2.32023
GO:0001756	somitogenesis	Sema3c	Sema3c	Semaphorin-3C	0.351639	0.411504	2.32023
GO:0009725	response to hormone	Uqcrfs1	Uqcrfs1	Cytochrome b-c1 complex subunit Rieske, mitochondrial	0.357131	0.416016	2.27561
GO:0042787	protein ubiquitination involved in ubiquitin-dependent protein catabolic process	Ube3a	Ube3a	Ubiquitin-protein ligase E3A	0.357131	0.416016	2.27561
GO:0007015	actin filament organization	Cfl2	Cfl2	Cofilin-2	0.357131	0.416016	2.27561
GO:0017148	negative regulation of translation	Ireb2	Ireb2	Iron-responsive element-binding protein 2	0.362576	0.421716	2.23267
GO:0042127	regulation of cell proliferation	Sat1	Sat1	Diamine acetyltransferase 1	0.365416	0.424372	1.56731
GO:0042127	regulation of cell proliferation	Sirt1	Sirt1	Sirt1 protein	0.365416	0.424372	1.56731
GO:0006631	fatty acid metabolic process	Acadl	Acadl	Long-chain specific acyl-CoA dehydrogenase, mitochondrial	0.371473	0.43075	1.54682
GO:0006631	fatty acid metabolic process	Pnpla8	Pnpla8	Calcium-independent phospholipase A2-gamma	0.371473	0.43075	1.54682
GO:0042733	embryonic digit morphogenesis	Impad1	Impad1	Inositol monophosphatase 3	0.37333	0.431592	2.15148
GO:0090263	positive regulation of canonical Wnt signaling pathway	Xiap	Xiap	E3 ubiquitin-protein ligase XIAP	0.37333	0.431592	2.15148
GO:0016568	chromatin modification	Bmi1	Bmi1	Polycomb complex protein BMI-1	0.374766	0.432597	1.37064
GO:0016568	chromatin modification	Suz12	Suz12	Polycomb protein Suz12	0.374766	0.432597	1.37064
GO:0016568	chromatin modification	Smarca5	Smarca5	Putative uncharacterized protein	0.374766	0.432597	1.37064
GO:0007067	mitotic nuclear division	Dynlt3	Dynlt3	Dynein light chain Tctex-type 3, isoform CRA_d	0.377057	0.434584	1.36536
GO:0007067	mitotic nuclear division	Stag2	Stag2	Cohesin subunit SA-2	0.377057	0.434584	1.36536
GO:0007067	mitotic nuclear division	Cetn2	Cetn2	Centrin-2	0.377057	0.434584	1.36536
GO:0050680	negative regulation of epithelial cell proliferation	Cdc73	Cdc73	Parafibromin	0.383903	0.440478	2.07599
GO:0006338	chromatin remodeling	Smarca5	Smarca5	Putative uncharacterized protein	0.383903	0.440478	2.07599
GO:0045444	fat cell differentiation	Arxes2	Arxes2	adipocyte-related X-chromosome expressed sequence 2	0.383903	0.440478	2.07599
GO:0043065	positive regulation of apoptotic process	Hspd1	Hspd1	60 kDa heat shock protein, mitochondrial	0.388486	0.445067	1.3396
GO:0043065	positive regulation of apoptotic process	Hmgb1	Hmgb1	High mobility group protein B1	0.388486	0.445067	1.3396
GO:0043065	positive regulation of apoptotic process	Sirt1	Sirt1	Sirt1 protein	0.388486	0.445067	1.3396
GO:0060271	cilium morphogenesis	Trove2	Trove2	60 kDa SS-A/Ro ribonucleoprotein	0.389122	0.445128	2.0402
GO:0007517	muscle organ development	Sirt1	Sirt1	Sirt1 protein	0.394298	0.447027	2.00562
GO:0006461	protein complex assembly	Med31	Med31	Mediator of RNA polymerase II transcription subunit 31	0.394298	0.447027	2.00562
GO:0042475	odontogenesis of dentin-containing tooth	Fst	Fst	Follistatin	0.394298	0.447027	2.00562
GO:0043085	positive regulation of catalytic activity	Azin1	Azin1	Antizyme inhibitor 1	0.394298	0.447027	2.00562
GO:0032088	negative regulation of NF-kappaB transcription factor activity	Sirt1	Sirt1	Sirt1 protein	0.394298	0.447027	2.00562
GO:0046330	positive regulation of JNK cascade	Taok1	Taok1	MCG124812	0.394298	0.447027	2.00562
GO:0003333	amino acid transmembrane transport	Serinc1	Serinc1	Axotomy induced glycoprotein 2	0.39943	0.450836	1.97219
GO:0071363	cellular response to growth factor stimulus	Creb1	Creb1	Cyclic AMP-responsive element-binding protein 1	0.39943	0.450836	1.97219
GO:0001649	osteoblast differentiation	Cbfb	Cbfb	Core-binding factor subunit beta	0.39943	0.450836	1.97219
GO:0006414	translational elongation	Eef1b2	Eef1b2	Elongation factor 1-beta	0.414569	0.46517	1.87828
GO:0006469	negative regulation of protein kinase activity	Pkia	Pkia	cAMP-dependent protein kinase inhibitor alpha	0.414569	0.46517	1.87828
GO:0032313	regulation of Rab GTPase activity	Tbc1d4	Tbc1d4	TBC1 domain family member 4	0.414569	0.46517	1.87828
GO:0030162	regulation of proteolysis	Serpini1	Serpini1	Neuroserpin	0.414569	0.46517	1.87828
GO:0060041	retina development in camera-type eye	Calb1	Calb1	Calbindin	0.41953	0.46867	1.84893
GO:0045665	negative regulation of neuron differentiation	Cd24a	Cd24a	Signal transducer CD24	0.41953	0.46867	1.84893
GO:0051289	protein homotetramerization	Acadl	Acadl	Long-chain specific acyl-CoA dehydrogenase, mitochondrial	0.41953	0.46867	1.84893
GO:0007179	transforming growth factor beta receptor signaling pathway	Creb1	Creb1	Cyclic AMP-responsive element-binding protein 1	0.424449	0.473472	1.82049
GO:0030509	BMP signaling pathway	Fst	Fst	Follistatin	0.429327	0.478214	1.7929
GO:0032869	cellular response to insulin stimulus	Tbc1d4	Tbc1d4	TBC1 domain family member 4	0.434164	0.482897	1.76614
GO:0043547	positive regulation of GTPase activity	Arhgap5	Arhgap5	Rho GTPase activating protein 5	0.444972	0.493479	1.32957
GO:0043547	positive regulation of GTPase activity	Tbc1d4	Tbc1d4	TBC1 domain family member 4	0.444972	0.493479	1.32957
GO:0032259	methylation	Alkbh8	Alkbh8	Putative uncharacterized protein	0.444972	0.493479	1.32957
GO:0032259	methylation	Hnmt	Hnmt	Histamine N-methyltransferase	0.444972	0.493479	1.32957
GO:0060021	palate development	Sumo1	Sumo1	Small ubiquitin-related modifier 1	0.448431	0.496594	1.69045
GO:0007059	chromosome segregation	Stag2	Stag2	Cohesin subunit SA-2	0.453107	0.501045	1.66664
GO:0018105	peptidyl-serine phosphorylation	Hipk3	Hipk3	Homeodomain-interacting protein kinase 3	0.466899	0.515549	1.59908
GO:0008283	cell proliferation	Uhrf2	Uhrf2	E3 ubiquitin-protein ligase UHRF2	0.470266	0.518515	1.26558
GO:0008283	cell proliferation	Sox11	Sox11	SRY-box containing gene 11	0.470266	0.518515	1.26558
GO:0045471	response to ethanol	Gyk	Gyk	Glycerol kinase	0.471419	0.519037	1.57775
GO:0007219	Notch signaling pathway	Adam10	Adam10	A disintegrin and metallopeptidase domain 10	0.475901	0.523217	1.55699
GO:0006919	activation of cysteine-type endopeptidase activity involved in apoptotic process	Hspd1	Hspd1	60 kDa heat shock protein, mitochondrial	0.480345	0.527343	1.53677
GO:0045893	positive regulation of transcription, DNA-templated	Cnbp	Cnbp	Cellular nucleic acid-binding protein	0.481621	0.527984	1.09566
GO:0045893	positive regulation of transcription, DNA-templated	Gpbp1	Gpbp1	Vasculin	0.481621	0.527984	1.09566
GO:0045893	positive regulation of transcription, DNA-templated	Smarca5	Smarca5	Putative uncharacterized protein	0.481621	0.527984	1.09566
GO:0045893	positive regulation of transcription, DNA-templated	Sox11	Sox11	SRY-box containing gene 11	0.481621	0.527984	1.09566
GO:0045893	positive regulation of transcription, DNA-templated	Creb1	Creb1	Cyclic AMP-responsive element-binding protein 1	0.481621	0.527984	1.09566
GO:0030900	forebrain development	Prkg1	Prkg1	cGMP-dependent protein kinase 1	0.484752	0.530654	1.51707
GO:0051897	positive regulation of protein kinase B signaling	Bag4	Bag4	BCL2-associated athanogene 4	0.489121	0.533905	1.49787
GO:0030307	positive regulation of cell growth	Adam10	Adam10	A disintegrin and metallopeptidase domain 10	0.489121	0.533905	1.49787
GO:0030336	negative regulation of cell migration	Rap2c	Rap2c	Ras-related protein Rap-2c	0.493454	0.535569	1.47914
GO:0042391	regulation of membrane potential	Dld	Dld	Dihydrolipoyl dehydrogenase, mitochondrial	0.493454	0.535569	1.47914
GO:0051291	protein heterooligomerization	Bag4	Bag4	BCL2-associated athanogene 4	0.493454	0.535569	1.47914
GO:0008033	tRNA processing	Trnt1	Trnt1	CCA tRNA nucleotidyltransferase 1, mitochondrial	0.493454	0.535569	1.47914
GO:0050731	positive regulation of peptidyl-tyrosine phosphorylation	Cd24a	Cd24a	Signal transducer CD24	0.49775	0.539465	1.46088
GO:0010976	positive regulation of neuron projection development	Cd24a	Cd24a	Signal transducer CD24	0.50201	0.54331	1.44307
GO:0007283	spermatogenesis	Sirt1	Sirt1	Sirt1 protein	0.507284	0.54824	1.11284
GO:0007283	spermatogenesis	Mael	Mael	Protein maelstrom homolog	0.507284	0.54824	1.11284
GO:0007283	spermatogenesis	Cetn2	Cetn2	Centrin-2	0.507284	0.54824	1.11284
GO:0006887	exocytosis	Exoc5	Exoc5	Exocyst complex component 5	0.510422	0.549297	1.40871
GO:0007389	pattern specification process	Fst	Fst	Follistatin	0.510422	0.549297	1.40871
GO:0045666	positive regulation of neuron differentiation	Sox11	Sox11	SRY-box containing gene 11	0.510422	0.549297	1.40871
GO:0009615	response to virus	Dhx36	Dhx36	Dhx36 protein	0.518692	0.556628	1.37595
GO:0006914	autophagy	Cisd2	Cisd2	CDGSH iron-sulfur domain-containing protein 2	0.518692	0.556628	1.37595
GO:0007568	aging	Ireb2	Ireb2	Iron-responsive element-binding protein 2	0.526824	0.56456	1.34468
GO:0035725	sodium ion transmembrane transport	Cpox	Cpox	Oxygen-dependent coproporphyrinogen-III oxidase, mitochondrial	0.530839	0.568064	1.32957
GO:0051092	positive regulation of NF-kappaB transcription factor activity	Ube2n	Ube2n	Ubiquitin-conjugating enzyme E2N	0.538766	0.573907	1.30035
GO:0042384	cilium assembly	Bbip1	Bbip1	Protein Bbip1	0.538766	0.573907	1.30035
GO:0007154	cell communication	Snx16	Snx16	Sorting nexin-16	0.538766	0.573907	1.30035
GO:0006184	GTP catabolic process	Rap2c	Rap2c	Ras-related protein Rap-2c	0.539307	0.573907	1.11109
GO:0006184	GTP catabolic process	Rab27b	Rab27b	Rab27b protein	0.539307	0.573907	1.11109
GO:0007626	locomotory behavior	Calb1	Calb1	Calbindin	0.54268	0.576692	1.28621
GO:0007409	axonogenesis	Creb1	Creb1	Cyclic AMP-responsive element-binding protein 1	0.561758	0.596135	1.21991
GO:0051726	regulation of cell cycle	Lemd3	Lemd3	Inner nuclear membrane protein Man1	0.565478	0.599249	1.20747
GO:0035335	peptidyl-tyrosine dephosphorylation	Ptpn4	Ptpn4	Tyrosine-protein phosphatase non-receptor type 4	0.569166	0.602321	1.19527
GO:0016042	lipid catabolic process	Pnpla8	Pnpla8	Calcium-independent phospholipase A2-gamma	0.572823	0.605351	1.18332
GO:0042593	glucose homeostasis	Gyk	Gyk	Glycerol kinase	0.576449	0.607501	1.1716
GO:0007276	gamete generation	Fst	Fst	Follistatin	0.576449	0.607501	1.1716
GO:0006334	nucleosome assembly	Smarca5	Smarca5	Putative uncharacterized protein	0.580044	0.610447	1.16011
GO:0006364	rRNA processing	Sirt1	Sirt1	Sirt1 protein	0.59065	0.620752	1.12697
GO:0001822	kidney development	Sox11	Sox11	SRY-box containing gene 11	0.600989	0.630749	1.09566
GO:0006955	immune response	Ccl28	Ccl28	C-C motif chemokine 28	0.61544	0.645028	0.965972
GO:0006955	immune response	Cd24a	Cd24a	Signal transducer CD24	0.61544	0.645028	0.965972
GO:0030182	neuron differentiation	Sox11	Sox11	SRY-box containing gene 11	0.624114	0.653222	1.02897
GO:0030324	lung development	Hmgb1	Hmgb1	High mobility group protein B1	0.627307	0.654767	1.0201
GO:0030030	cell projection organization	Trove2	Trove2	60 kDa SS-A/Ro ribonucleoprotein	0.627307	0.654767	1.0201
GO:0035556	intracellular signal transduction	Taok1	Taok1	MCG124812	0.63446	0.661329	0.922064
GO:0035556	intracellular signal transduction	Map4k5	Map4k5	Mitogen-activated protein kinase kinase kinase kinase 5	0.63446	0.661329	0.922064
GO:0035556	intracellular signal transduction	Map4k3	Map4k3	Mitogen-activated protein kinase kinase kinase kinase 3	0.63446	0.661329	0.922064
GO:0006935	chemotaxis	Ccl28	Ccl28	C-C motif chemokine 28	0.636724	0.661881	0.994383
GO:0006979	response to oxidative stress	Sirt1	Sirt1	Sirt1 protein	0.636724	0.661881	0.994383
GO:0007411	axon guidance	Sema3c	Sema3c	Semaphorin-3C	0.639811	0.664184	0.986096
GO:0030308	negative regulation of cell growth	Sirt1	Sirt1	Sirt1 protein	0.642871	0.666454	0.977947
GO:0006814	sodium ion transport	Cpox	Cpox	Oxygen-dependent coproporphyrinogen-III oxidase, mitochondrial	0.654855	0.677957	0.946653
GO:0043123	positive regulation of I-kappaB kinase/NF-kappaB signaling	Ube2n	Ube2n	Ubiquitin-conjugating enzyme E2N	0.657788	0.679151	0.93914
GO:0090305	nucleic acid phosphodiester bond hydrolysis	Cnot7	Cnot7	CCR4-NOT transcription complex subunit 7	0.657788	0.679151	0.93914
GO:0006260	DNA replication	Rbms1	Rbms1	RNA-binding motif, single-stranded-interacting protein 1	0.66358	0.684205	0.924465
GO:0007268	synaptic transmission	Vdac3	Vdac3	Voltage-dependent anion-selective channel protein 3	0.669275	0.689145	0.910243
GO:0071805	potassium ion transmembrane transport	Cpox	Cpox	Oxygen-dependent coproporphyrinogen-III oxidase, mitochondrial	0.672086	0.691107	0.903294
GO:0006813	potassium ion transport	Cpox	Cpox	Oxygen-dependent coproporphyrinogen-III oxidase, mitochondrial	0.677637	0.695878	0.889711
GO:0006812	cation transport	Mmgt1	Mmgt1	Membrane magnesium transporter 1	0.683095	0.700539	0.87653
GO:0007166	cell surface receptor signaling pathway	Cd24a	Cd24a	Signal transducer CD24	0.691109	0.707807	0.857475
GO:0006816	calcium ion transport	Cacna2d3	Cacna2d3	Voltage-dependent calcium channel subunit alpha-2/delta-3	0.693736	0.709545	0.851306
GO:0001666	response to hypoxia	Cd24a	Cd24a	Signal transducer CD24	0.730569	0.746217	0.768387
GO:0045892	negative regulation of transcription, DNA-templated	Sirt1	Sirt1	Sirt1 protein	0.738465	0.753273	0.785387
GO:0045892	negative regulation of transcription, DNA-templated	Sumo1	Sumo1	Small ubiquitin-related modifier 1	0.738465	0.753273	0.785387
GO:0045892	negative regulation of transcription, DNA-templated	Zfp191	Zfp191	Zinc finger protein 24	0.738465	0.753273	0.785387
GO:0051260	protein homooligomerization	St13	St13	Hsc70-interacting protein	0.765012	0.779311	0.696068
GO:0008285	negative regulation of cell proliferation	Cnot7	Cnot7	CCR4-NOT transcription complex subunit 7	0.769104	0.782435	0.719341
GO:0008285	negative regulation of cell proliferation	Cdc73	Cdc73	Parafibromin	0.769104	0.782435	0.719341
GO:0034765	regulation of ion transmembrane transport	Cacna2d3	Cacna2d3	Voltage-dependent calcium channel subunit alpha-2/delta-3	0.772914	0.785265	0.680067
GO:0010468	regulation of gene expression	Ireb2	Ireb2	Iron-responsive element-binding protein 2	0.787935	0.799461	0.650174
GO:0007507	heart development	Sema3c	Sema3c	Semaphorin-3C	0.791534	0.802045	0.643106
GO:0006886	intracellular protein transport	Ap3s1	Ap3s1	MCG3457, isoform CRA_b	0.801968	0.81154	0.622798
GO:0010628	positive regulation of gene expression	Sox11	Sox11	SRY-box containing gene 11	0.830254	0.839052	0.568902
GO:0006954	inflammatory response	Hmgb1	Hmgb1	High mobility group protein B1	0.876395	0.88451	0.482986
GO:0055085	transmembrane transport	Abcb7	Abcb7	ATP-binding cassette sub-family B member 7, mitochondrial	0.879465	0.886435	0.552951
GO:0055085	transmembrane transport	Vdac3	Vdac3	Voltage-dependent anion-selective channel protein 3	0.879465	0.886435	0.552951
GO:0006811	ion transport	Vdac3	Vdac3	Voltage-dependent anion-selective channel protein 3	0.882787	0.88861	0.595629
GO:0006811	ion transport	Nipa2	Nipa2	Magnesium transporter NIPA2	0.882787	0.88861	0.595629
GO:0006811	ion transport	Cacna2d3	Cacna2d3	Voltage-dependent calcium channel subunit alpha-2/delta-3	0.882787	0.88861	0.595629
GO:0006508	proteolysis	Dld	Dld	Dihydrolipoyl dehydrogenase, mitochondrial	0.971624	0.976745	0.374467
GO:0006508	proteolysis	Adam10	Adam10	A disintegrin and metallopeptidase domain 10	0.971624	0.976745	0.374467
GO:0007155	cell adhesion	Cd24a	Cd24a	Signal transducer CD24	0.990076	0.993984	0.220357
GO:0008150	biological_process	Zfp442	Zfp442	Protein Zfp442	0.999963	1	0.643495
GO:0008150	biological_process	Zfp938	Zfp938	Protein Zfp938	0.999963	1	0.643495
GO:0008150	biological_process	Klhl11	Klhl11	Kelch-like 11 (Drosophila)	0.999963	1	0.643495
GO:0008150	biological_process	Tmed7	Tmed7	Protein Tmed7	0.999963	1	0.643495
GO:0008150	biological_process	Gm4944	Gm4944	Protein Gm4944	0.999963	1	0.643495
GO:0008150	biological_process	Dpy19l4	Dpy19l4	Probable C-mannosyltransferase DPY19L4	0.999963	1	0.643495
GO:0008150	biological_process	Zfp759	Zfp759	Protein Zfp759	0.999963	1	0.643495
GO:0008150	biological_process	Zfp52	Zfp52	Mszf75	0.999963	1	0.643495
GO:0008150	biological_process	Zfp322a	Zfp322a	Zinc finger protein 322	0.999963	1	0.643495
GO:0008150	biological_process	Lmbrd2	Lmbrd2	LMBR1 domain-containing protein 2	0.999963	1	0.643495
GO:0008150	biological_process	Tmem170b	Tmem170b	Transmembrane protein 170B	0.999963	1	0.643495
GO:0008150	biological_process	4930453N24Rik	4930453N24Rik	Uncharacterized protein C3orf38 homolog	0.999963	1	0.643495
GO:0008150	biological_process	Etaa1	Etaa1	Ewing's tumor-associated antigen 1 homolog	0.999963	1	0.643495
GO:0008150	biological_process	Zfp874a	Zfp874a	Protein Zfp874a	0.999963	1	0.643495
GO:0008150	biological_process	Zfp597	Zfp597	Protein Zfp597	0.999963	1	0.643495
GO:0008150	biological_process	Zfp81	Zfp81	Protein Zfp81	0.999963	1	0.643495
GO:0008150	biological_process	Zfp458	Zfp458	Mszf59-2	0.999963	1	0.643495
GO:0008150	biological_process	Zfp788	Zfp788	Protein Zfp788	0.999963	1	0.643495
GO:0008150	biological_process	2610008E11Rik	2610008E11Rik	Protein 2610008E11Rik	0.999963	1	0.643495
GO:0008150	biological_process	Ccdc43	Ccdc43	Coiled-coil domain-containing protein 43	0.999963	1	0.643495
GO:0008150	biological_process	Cetn4	Cetn4	Centrin-4	0.999963	1	0.643495
GO:0008150	biological_process	Phospho2	Phospho2	Pyridoxal phosphate phosphatase PHOSPHO2	0.999963	1	0.643495
GO:0008150	biological_process	Zfp850	Zfp850	Protein Zfp850	0.999963	1	0.643495
GO:0008150	biological_process	Zfp709	Zfp709	Protein Zfp709	0.999963	1	0.643495
GO:0008150	biological_process	Lpgat1	Lpgat1	Acyl-CoA:lysophosphatidylglycerol acyltransferase 1	0.999963	1	0.643495
GO:0008150	biological_process	Acbd5	Acbd5	Acyl-CoA-binding domain-containing protein 5	0.999963	1	0.643495
GO:0008150	biological_process	Gm14325	Gm14325	Protein Gm14325	0.999963	1	0.643495
GO:0008150	biological_process	Gm5141	Gm5141	Protein Gm5141	0.999963	1	0.643495
GO:0008150	biological_process	Exoc5	Exoc5	Exocyst complex component 5	0.999963	1	0.643495
GO:0008150	biological_process	Samd9l	Samd9l	Sterile alpha motif domain-containing protein 9-like	0.999963	1	0.643495
GO:0008150	biological_process	AA987161	AA987161	Protein AA987161	0.999963	1	0.643495
GO:0008150	biological_process	Fam126b	Fam126b	Protein FAM126B	0.999963	1	0.643495
GO:0008150	biological_process	Tm9sf3	Tm9sf3	Putative uncharacterized protein	0.999963	1	0.643495
GO:0008150	biological_process	Zfp952	Zfp952	Protein Zfp952	0.999963	1	0.643495
GO:0008150	biological_process	Smim15	Smim15	Small integral membrane protein 15	0.999963	1	0.643495
GO:0008150	biological_process	Lysmd3	Lysmd3	LysM and putative peptidoglycan-binding domain-containing protein 3	0.999963	1	0.643495
GO:0008150	biological_process	Akirin1	Akirin1	Akirin-1	0.999963	1	0.643495
GO:0008150	biological_process	B230118H07Rik	B230118H07Rik	Protein B230118H07Rik	0.999963	1	0.643495
GO:0008150	biological_process	Zfp942	Zfp942	Protein Zfp942	0.999963	1	0.643495
GO:0008150	biological_process	Cfl2	Cfl2	Cofilin-2	0.999963	1	0.643495
GO:0008150	biological_process	Fam73a	Fam73a	Protein FAM73A	0.999963	1	0.643495
GO:0008150	biological_process	Tmem14c	Tmem14c	Transmembrane protein 14C, isoform CRA_b	0.999963	1	0.643495
GO:0008150	biological_process	Synm	Synm	Synm protein	0.999963	1	0.643495
GO:0008150	biological_process	Rmnd5a	Rmnd5a	Protein RMD5 homolog A	0.999963	1	0.643495
GO:0008150	biological_process	Zfp758	Zfp758	Protein Zfp758	0.999963	1	0.643495
GO:0007165	signal transduction	Prkg1	Prkg1	cGMP-dependent protein kinase 1	0.999972	1	0.295829
GO:0007165	signal transduction	Rap2c	Rap2c	Ras-related protein Rap-2c	0.999972	1	0.295829
GO:0007165	signal transduction	Arhgap5	Arhgap5	Rho GTPase activating protein 5	0.999972	1	0.295829
GO:0007165	signal transduction	Gng10	Gng10	Guanine nucleotide-binding protein G(I)/G(S)/G(O) subunit gamma-10	0.999972	1	0.295829
GO:0007165	signal transduction	Impa1	Impa1	Inositol monophosphatase 1	0.999972	1	0.295829
GO:0007165	signal transduction	Spock3	Spock3	Putative uncharacterized protein	0.999972	1	0.295829
GO:0007186	G-protein coupled receptor signaling pathway	Gng10	Gng10	Guanine nucleotide-binding protein G(I)/G(S)/G(O) subunit gamma-10	1	1	0.0583777

## Sheet: UpGene2GO
QueryID	QuerySymbol	Description	GOID	GOTerm	P-Value	Enrichment
Fnip1	Fnip1	Folliculin-interacting protein 1	GO:0031929	TOR signaling	0.104486	9.10243
Fnip1	Fnip1	Folliculin-interacting protein 1	GO:0009267	cellular response to starvation	0.02325	8.45226
Fnip1	Fnip1	Folliculin-interacting protein 1	GO:0000122	negative regulation of transcription from RNA polymerase II promoter	0.00893926	2.29973
Fnip1	Fnip1	Folliculin-interacting protein 1	GO:0002327	immature B cell differentiation	0.0168306	59.1658
Fnip1	Fnip1	Folliculin-interacting protein 1	GO:0001932	regulation of protein phosphorylation	0.29409	2.88614
Fnip1	Fnip1	Folliculin-interacting protein 1	GO:0043154	negative regulation of cysteine-type endopeptidase activity involved in apoptotic process	0.126742	3.24196
Fnip1	Fnip1	Folliculin-interacting protein 1	GO:0001934	positive regulation of protein phosphorylation	0.104891	2.64921
Fnip1	Fnip1	Folliculin-interacting protein 1	GO:0002904	positive regulation of B cell apoptotic process	0.00069863	47.3326
Fnip1	Fnip1	Folliculin-interacting protein 1	GO:2000973	regulation of pro-B cell differentiation	0.0168306	59.1658
Fnip1	Fnip1	Folliculin-interacting protein 1	GO:0032007	negative regulation of TOR signaling	0.0122131	11.8332
Fnip1	Fnip1	Folliculin-interacting protein 1	GO:0033138	positive regulation of peptidyl-serine phosphorylation	0.0764032	4.38265
Fyttd1	Fyttd1	UAP56-interacting factor	GO:0006406	mRNA export from nucleus	0.20489	4.38265
Fyttd1	Fyttd1	UAP56-interacting factor	GO:0006810	transport	0.0411193	1.46639
Fyttd1	Fyttd1	UAP56-interacting factor	GO:0051028	mRNA transport	0.0303689	4.43743
Zfp442	Zfp442	Protein Zfp442	GO:0006355	regulation of transcription, DNA-templated	3.66983e-06	2.11779
Vma21	Vma21	Vacuolar ATPase assembly integral membrane protein Vma21	GO:0070072	vacuolar proton-transporting V-type ATPase complex assembly	0.0168306	59.1658
Cnbp	Cnbp	Cellular nucleic acid-binding protein	GO:0006351	transcription, DNA-templated	0.0875303	1.36988
Cnbp	Cnbp	Cellular nucleic acid-binding protein	GO:0008284	positive regulation of cell proliferation	0.0184327	2.42111
Cnbp	Cnbp	Cellular nucleic acid-binding protein	GO:0006355	regulation of transcription, DNA-templated	3.66983e-06	2.11779
Cnbp	Cnbp	Cellular nucleic acid-binding protein	GO:0045944	positive regulation of transcription from RNA polymerase II promoter	0.0706583	1.65604
Cnbp	Cnbp	Cellular nucleic acid-binding protein	GO:0045893	positive regulation of transcription, DNA-templated	0.481621	1.09566
Galnt7	Galnt7	Putative uncharacterized protein	GO:0006486	protein glycosylation	0.0340776	3.28699
Galnt7	Galnt7	Putative uncharacterized protein	GO:0006493	protein O-linked glycosylation	0.191264	4.73326
Ncbp2	Ncbp2	Nuclear cap-binding protein subunit 2	GO:0008380	RNA splicing	0.0136835	3.08691
Ncbp2	Ncbp2	Nuclear cap-binding protein subunit 2	GO:0006370	7-methylguanosine mRNA capping	0.0576845	16.9045
Ncbp2	Ncbp2	Nuclear cap-binding protein subunit 2	GO:0006397	mRNA processing	0.0425598	2.36663
Ncbp2	Ncbp2	Nuclear cap-binding protein subunit 2	GO:0006446	regulation of translational initiation	0.231462	3.81715
Ncbp2	Ncbp2	Nuclear cap-binding protein subunit 2	GO:0006810	transport	0.0411193	1.46639
Ncbp2	Ncbp2	Nuclear cap-binding protein subunit 2	GO:0046833	positive regulation of RNA export from nucleus	0.0168306	59.1658
Ncbp2	Ncbp2	Nuclear cap-binding protein subunit 2	GO:0006417	regulation of translation	0.0174877	4.04552
Ncbp2	Ncbp2	Nuclear cap-binding protein subunit 2	GO:0045292	mRNA cis splicing, via spliceosome	0.0415496	23.6663
Ncbp2	Ncbp2	Nuclear cap-binding protein subunit 2	GO:0000184	nuclear-transcribed mRNA catabolic process, nonsense-mediated decay	0.0298458	7.39572
Ncbp2	Ncbp2	Nuclear cap-binding protein subunit 2	GO:0006408	snRNA export from nucleus	0.0168306	59.1658
Ncbp2	Ncbp2	Nuclear cap-binding protein subunit 2	GO:0031047	gene silencing by RNA	0.00777255	7.39572
Ncbp2	Ncbp2	Nuclear cap-binding protein subunit 2	GO:0051028	mRNA transport	0.0303689	4.43743
Zfp938	Zfp938	Protein Zfp938	GO:0008150	biological_process	0.999963	0.643495
Zfp938	Zfp938	Protein Zfp938	GO:0006355	regulation of transcription, DNA-templated	3.66983e-06	2.11779
Nae1	Nae1	NEDD8-activating enzyme E1 regulatory subunit	GO:0045116	protein neddylation	0.0656503	14.7914
Nae1	Nae1	NEDD8-activating enzyme E1 regulatory subunit	GO:0042981	regulation of apoptotic process	0.0946268	2.7734
Nae1	Nae1	NEDD8-activating enzyme E1 regulatory subunit	GO:0043523	regulation of neuron apoptotic process	0.231462	3.81715
Nae1	Nae1	NEDD8-activating enzyme E1 regulatory subunit	GO:0007049	cell cycle	0.0698264	1.77202
Nae1	Nae1	NEDD8-activating enzyme E1 regulatory subunit	GO:0006915	apoptotic process	0.0178561	2.17122
Nae1	Nae1	NEDD8-activating enzyme E1 regulatory subunit	GO:0051402	neuron apoptotic process	0.00403188	9.34197
Nae1	Nae1	NEDD8-activating enzyme E1 regulatory subunit	GO:0033314	mitotic DNA replication checkpoint	0.02514	39.4439
Tmx3	Tmx3	Protein disulfide-isomerase TMX3	GO:0045454	cell redox homeostasis	0.0130411	6.1206
Tmx3	Tmx3	Protein disulfide-isomerase TMX3	GO:0006457	protein folding	0.00331206	5.01405
Agps	Agps	Alkyldihydroxyacetonephosphate synthase, peroxisomal	GO:0008610	lipid biosynthetic process	0.0968494	9.86096
Agps	Agps	Alkyldihydroxyacetonephosphate synthase, peroxisomal	GO:0008611	ether lipid biosynthetic process	0.0333794	29.5829
Agps	Agps	Alkyldihydroxyacetonephosphate synthase, peroxisomal	GO:0006629	lipid metabolic process	0.0790835	1.89114
Agps	Agps	Alkyldihydroxyacetonephosphate synthase, peroxisomal	GO:0055114	oxidation-reduction process	0.325409	1.23102
Gyk	Gyk	Glycerol kinase	GO:0006071	glycerol metabolic process	0.134395	6.96068
Gyk	Gyk	Glycerol kinase	GO:0006072	glycerol-3-phosphate metabolic process	0.0656503	14.7914
Gyk	Gyk	Glycerol kinase	GO:0006641	triglyceride metabolic process	0.237966	3.69786
Gyk	Gyk	Glycerol kinase	GO:0005975	carbohydrate metabolic process	0.255242	1.71495
Gyk	Gyk	Glycerol kinase	GO:0045471	response to ethanol	0.471419	1.57775
Gyk	Gyk	Glycerol kinase	GO:0046167	glycerol-3-phosphate biosynthetic process	0.00845083	118.332
Gyk	Gyk	Glycerol kinase	GO:0042593	glucose homeostasis	0.576449	1.1716
Gyk	Gyk	Glycerol kinase	GO:0019563	glycerol catabolic process	0.0333794	29.5829
Gyk	Gyk	Glycerol kinase	GO:0016310	phosphorylation	0.238	1.35818
Rab39b	Rab39b	RAB39B, member RAS oncogene family	GO:0007264	small GTPase mediated signal transduction	0.0582329	2.40511
Rab39b	Rab39b	RAB39B, member RAS oncogene family	GO:0050808	synapse organization	0.198106	4.55121
Rab39b	Rab39b	RAB39B, member RAS oncogene family	GO:0015031	protein transport	0.118781	1.63498
Rab39b	Rab39b	RAB39B, member RAS oncogene family	GO:0006810	transport	0.0411193	1.46639
Rab39b	Rab39b	RAB39B, member RAS oncogene family	GO:0016192	vesicle-mediated transport	0.0875404	2.39054
Ccdc47	Ccdc47	Coiled-coil domain-containing protein 47	GO:0009790	embryo development	0.244423	2.11306
Ccdc47	Ccdc47	Coiled-coil domain-containing protein 47	GO:0055074	calcium ion homeostasis	0.148974	6.22798
Ccdc47	Ccdc47	Coiled-coil domain-containing protein 47	GO:0009791	post-embryonic development	0.000131368	7.71728
Ccdc47	Ccdc47	Coiled-coil domain-containing protein 47	GO:0006983	ER overload response	0.0735492	13.148
Bbip1	Bbip1	Protein Bbip1	GO:0042384	cilium assembly	0.538766	1.30035
Taok1	Taok1	MCG124812	GO:0006281	DNA repair	0.113691	1.95913
Taok1	Taok1	MCG124812	GO:0006468	protein phosphorylation	0.0804808	1.72049
Taok1	Taok1	MCG124812	GO:0097194	execution phase of apoptosis	0.244415	3.58581
Taok1	Taok1	MCG124812	GO:0000165	MAPK cascade	0.0386449	4.03403
Taok1	Taok1	MCG124812	GO:0000186	activation of MAPKK activity	0.317695	2.62959
Taok1	Taok1	MCG124812	GO:0006915	apoptotic process	0.0178561	2.17122
Taok1	Taok1	MCG124812	GO:0031572	G2 DNA damage checkpoint	0.184363	4.93048
Taok1	Taok1	MCG124812	GO:0016310	phosphorylation	0.238	1.35818
Taok1	Taok1	MCG124812	GO:0035556	intracellular signal transduction	0.63446	0.922064
Taok1	Taok1	MCG124812	GO:0006974	cellular response to DNA damage stimulus	0.0151485	2.51101
Taok1	Taok1	MCG124812	GO:0006950	response to stress	0.00207772	4.58058
Taok1	Taok1	MCG124812	GO:0045860	positive regulation of protein kinase activity	0.0838471	4.15199
Taok1	Taok1	MCG124812	GO:0046330	positive regulation of JNK cascade	0.394298	2.00562
Taok1	Taok1	MCG124812	GO:0051493	regulation of cytoskeleton organization	0.0735492	13.148
Taok1	Taok1	MCG124812	GO:0032874	positive regulation of stress-activated MAPK cascade	0.134395	6.96068
Rabggtb	Rabggtb	Geranylgeranyl transferase type-2 subunit beta	GO:0018344	protein geranylgeranylation	0.0168306	59.1658
Hipk3	Hipk3	Homeodomain-interacting protein kinase 3	GO:0009299	mRNA transcription	0.02514	39.4439
Hipk3	Hipk3	Homeodomain-interacting protein kinase 3	GO:0043508	negative regulation of JUN kinase activity	0.0968494	9.86096
Hipk3	Hipk3	Homeodomain-interacting protein kinase 3	GO:0043388	positive regulation of DNA binding	0.0173539	9.86096
Hipk3	Hipk3	Homeodomain-interacting protein kinase 3	GO:0006468	protein phosphorylation	0.0804808	1.72049
Hipk3	Hipk3	Homeodomain-interacting protein kinase 3	GO:0000122	negative regulation of transcription from RNA polymerase II promoter	0.00893926	2.29973
Hipk3	Hipk3	Homeodomain-interacting protein kinase 3	GO:0006915	apoptotic process	0.0178561	2.17122
Hipk3	Hipk3	Homeodomain-interacting protein kinase 3	GO:0016310	phosphorylation	0.238	1.35818
Hipk3	Hipk3	Homeodomain-interacting protein kinase 3	GO:0006351	transcription, DNA-templated	0.0875303	1.36988
Hipk3	Hipk3	Homeodomain-interacting protein kinase 3	GO:0006355	regulation of transcription, DNA-templated	3.66983e-06	2.11779
Hipk3	Hipk3	Homeodomain-interacting protein kinase 3	GO:0043066	negative regulation of apoptotic process	0.0625826	2.00078
Hipk3	Hipk3	Homeodomain-interacting protein kinase 3	GO:0018105	peptidyl-serine phosphorylation	0.466899	1.59908
Hipk3	Hipk3	Homeodomain-interacting protein kinase 3	GO:0018107	peptidyl-threonine phosphorylation	0.25715	3.3809
Klhl11	Klhl11	Kelch-like 11 (Drosophila)	GO:0008150	biological_process	0.999963	0.643495
Elp4	Elp4	Elongator complex protein 4	GO:0045859	regulation of protein kinase activity	0.218288	4.0804
Elp4	Elp4	Elongator complex protein 4	GO:0006351	transcription, DNA-templated	0.0875303	1.36988
Elp4	Elp4	Elongator complex protein 4	GO:0006355	regulation of transcription, DNA-templated	3.66983e-06	2.11779
Elp4	Elp4	Elongator complex protein 4	GO:0006357	regulation of transcription from RNA polymerase II promoter	0.28044	1.49314
Elp4	Elp4	Elongator complex protein 4	GO:0016573	histone acetylation	0.0217083	8.7653
Rpl9	Rpl9	60S ribosomal protein L9	GO:0006412	translation	0.218059	1.5611
Hspd1	Hspd1	60 kDa heat shock protein, mitochondrial	GO:0002236	detection of misfolded protein	0.00845083	118.332
Hspd1	Hspd1	60 kDa heat shock protein, mitochondrial	GO:0032727	positive regulation of interferon-alpha production	0.0735492	13.148
Hspd1	Hspd1	60 kDa heat shock protein, mitochondrial	GO:0050870	positive regulation of T cell activation	0.127012	7.39572
Hspd1	Hspd1	60 kDa heat shock protein, mitochondrial	GO:0002755	MyD88-dependent toll-like receptor signaling pathway	0.119567	7.88877
Hspd1	Hspd1	60 kDa heat shock protein, mitochondrial	GO:0032729	positive regulation of interferon-gamma production	0.288063	2.95829
Hspd1	Hspd1	60 kDa heat shock protein, mitochondrial	GO:0043032	positive regulation of macrophage activation	0.0968494	9.86096
Hspd1	Hspd1	60 kDa heat shock protein, mitochondrial	GO:0006919	activation of cysteine-type endopeptidase activity involved in apoptotic process	0.480345	1.53677
Hspd1	Hspd1	60 kDa heat shock protein, mitochondrial	GO:0050729	positive regulation of inflammatory response	0.300066	2.81742
Hspd1	Hspd1	60 kDa heat shock protein, mitochondrial	GO:0042100	B cell proliferation	0.104486	9.10243
Hspd1	Hspd1	60 kDa heat shock protein, mitochondrial	GO:0006457	protein folding	0.00331206	5.01405
Hspd1	Hspd1	60 kDa heat shock protein, mitochondrial	GO:0042026	protein refolding	0.000211943	78.8877
Hspd1	Hspd1	60 kDa heat shock protein, mitochondrial	GO:0002368	B cell cytokine production	0.00845083	118.332
Hspd1	Hspd1	60 kDa heat shock protein, mitochondrial	GO:0002842	positive regulation of T cell mediated immune response to tumor cell	7.10438e-05	118.332
Hspd1	Hspd1	60 kDa heat shock protein, mitochondrial	GO:0032755	positive regulation of interleukin-6 production	0.305993	2.7519
Hspd1	Hspd1	60 kDa heat shock protein, mitochondrial	GO:0048291	isotype switching to IgG isotypes	0.00845083	118.332
Hspd1	Hspd1	60 kDa heat shock protein, mitochondrial	GO:0042110	T cell activation	0.231462	3.81715
Hspd1	Hspd1	60 kDa heat shock protein, mitochondrial	GO:0042113	B cell activation	0.218288	4.0804
Hspd1	Hspd1	60 kDa heat shock protein, mitochondrial	GO:0006986	response to unfolded protein	0.059942	5.03539
Hspd1	Hspd1	60 kDa heat shock protein, mitochondrial	GO:0043524	negative regulation of neuron apoptotic process	0.313158	1.76614
Hspd1	Hspd1	60 kDa heat shock protein, mitochondrial	GO:0044267	cellular protein metabolic process	0.177405	5.14485
Hspd1	Hspd1	60 kDa heat shock protein, mitochondrial	GO:0051085	chaperone mediated protein folding requiring cofactor	0.112058	8.45226
Hspd1	Hspd1	60 kDa heat shock protein, mitochondrial	GO:0032735	positive regulation of interleukin-12 production	0.170387	5.37871
Hspd1	Hspd1	60 kDa heat shock protein, mitochondrial	GO:0043066	negative regulation of apoptotic process	0.0625826	2.00078
Hspd1	Hspd1	60 kDa heat shock protein, mitochondrial	GO:0043065	positive regulation of apoptotic process	0.388486	1.3396
Hspd1	Hspd1	60 kDa heat shock protein, mitochondrial	GO:0032733	positive regulation of interleukin-10 production	0.141715	6.57398
Hspd1	Hspd1	60 kDa heat shock protein, mitochondrial	GO:0050821	protein stabilization	0.118344	3.3809
Pdcd10	Pdcd10	Programmed cell death protein 10	GO:0043406	positive regulation of MAP kinase activity	0.059942	5.03539
Pdcd10	Pdcd10	Programmed cell death protein 10	GO:0008284	positive regulation of cell proliferation	0.0184327	2.42111
Pdcd10	Pdcd10	Programmed cell death protein 10	GO:0001525	angiogenesis	0.101608	2.26472
Pdcd10	Pdcd10	Programmed cell death protein 10	GO:0006915	apoptotic process	0.0178561	2.17122
Pdcd10	Pdcd10	Programmed cell death protein 10	GO:0043066	negative regulation of apoptotic process	0.0625826	2.00078
Rpl15	Rpl15	60S ribosomal protein L15	GO:0006412	translation	0.218059	1.5611
Ppp4r2	Ppp4r2	Ppp4r2 protein	GO:0008380	RNA splicing	0.0136835	3.08691
Ppp4r2	Ppp4r2	Ppp4r2 protein	GO:0006397	mRNA processing	0.0425598	2.36663
Ppp4r2	Ppp4r2	Ppp4r2 protein	GO:0050790	regulation of catalytic activity	0.0788602	4.30297
Ppp4r2	Ppp4r2	Ppp4r2 protein	GO:0010569	regulation of double-strand break repair via homologous recombination	0.0968494	9.86096
Sdpr	Sdpr	Serum deprivation-response protein	GO:0045944	positive regulation of transcription from RNA polymerase II promoter	0.0706583	1.65604
Tmed7	Tmed7	Protein Tmed7	GO:0008150	biological_process	0.999963	0.643495
Tmed7	Tmed7	Protein Tmed7	GO:0006810	transport	0.0411193	1.46639
Ppp1r2	Ppp1r2	MCG126099, isoform CRA_b	GO:0005975	carbohydrate metabolic process	0.255242	1.71495
Ppp1r2	Ppp1r2	MCG126099, isoform CRA_b	GO:0005977	glycogen metabolic process	0.0333895	6.96068
Ppp1r2	Ppp1r2	MCG126099, isoform CRA_b	GO:0043666	regulation of phosphoprotein phosphatase activity	0.104486	9.10243
Ppp1r2	Ppp1r2	MCG126099, isoform CRA_b	GO:0009966	regulation of signal transduction	0.224903	3.94439
Snx16	Snx16	Sorting nexin-16	GO:0015031	protein transport	0.118781	1.63498
Snx16	Snx16	Sorting nexin-16	GO:0008333	endosome to lysosome transport	0.218288	4.0804
Snx16	Snx16	Sorting nexin-16	GO:0006622	protein targeting to lysosome	0.0656503	14.7914
Snx16	Snx16	Sorting nexin-16	GO:0006810	transport	0.0411193	1.46639
Snx16	Snx16	Sorting nexin-16	GO:0045022	early endosome to late endosome transport	0.104486	9.10243
Hmgb1	Hmgb1	High mobility group protein B1	GO:0032392	DNA geometric change	0.0168306	59.1658
Hmgb1	Hmgb1	High mobility group protein B1	GO:0006288	base-excision repair, DNA ligation	0.02514	39.4439
Hmgb1	Hmgb1	High mobility group protein B1	GO:0043388	positive regulation of DNA binding	0.0173539	9.86096
Hmgb1	Hmgb1	High mobility group protein B1	GO:0045944	positive regulation of transcription from RNA polymerase II promoter	0.0706583	1.65604
Hmgb1	Hmgb1	High mobility group protein B1	GO:0000122	negative regulation of transcription from RNA polymerase II promoter	0.00893926	2.29973
Hmgb1	Hmgb1	High mobility group protein B1	GO:0006954	inflammatory response	0.876395	0.482986
Hmgb1	Hmgb1	High mobility group protein B1	GO:0002437	inflammatory response to antigenic stimulus	0.0968494	9.86096
Hmgb1	Hmgb1	High mobility group protein B1	GO:0051384	response to glucocorticoid	0.118344	3.3809
Hmgb1	Hmgb1	High mobility group protein B1	GO:0030324	lung development	0.627307	1.0201
Hmgb1	Hmgb1	High mobility group protein B1	GO:0050930	induction of positive chemotaxis	0.119567	7.88877
Hmgb1	Hmgb1	High mobility group protein B1	GO:0033151	V(D)J recombination	0.0496511	19.7219
Hmgb1	Hmgb1	High mobility group protein B1	GO:0045639	positive regulation of myeloid cell differentiation	0.0496511	19.7219
Hmgb1	Hmgb1	High mobility group protein B1	GO:0045819	positive regulation of glycogen catabolic process	0.0168306	59.1658
Hmgb1	Hmgb1	High mobility group protein B1	GO:0002053	positive regulation of mesenchymal cell proliferation	0.0389943	6.3963
Hmgb1	Hmgb1	High mobility group protein B1	GO:0045931	positive regulation of mitotic cell cycle	0.20489	4.38265
Hmgb1	Hmgb1	High mobility group protein B1	GO:0006357	regulation of transcription from RNA polymerase II promoter	0.28044	1.49314
Hmgb1	Hmgb1	High mobility group protein B1	GO:0043280	positive regulation of cysteine-type endopeptidase activity involved in apoptotic process	0.0429148	6.06829
Hmgb1	Hmgb1	High mobility group protein B1	GO:0001654	eye development	0.0264638	7.88877
Hmgb1	Hmgb1	High mobility group protein B1	GO:2000426	negative regulation of apoptotic cell clearance	0.00845083	118.332
Hmgb1	Hmgb1	High mobility group protein B1	GO:0045860	positive regulation of protein kinase activity	0.0838471	4.15199
Hmgb1	Hmgb1	High mobility group protein B1	GO:0001934	positive regulation of protein phosphorylation	0.104891	2.64921
Hmgb1	Hmgb1	High mobility group protein B1	GO:0043065	positive regulation of apoptotic process	0.388486	1.3396
Hmgb1	Hmgb1	High mobility group protein B1	GO:0017055	negative regulation of RNA polymerase II transcriptional preinitiation complex assembly	0.0168306	59.1658
Hmgb1	Hmgb1	High mobility group protein B1	GO:0030335	positive regulation of cell migration	0.111967	2.57243
Impad1	Impad1	Inositol monophosphatase 3	GO:0006021	inositol biosynthetic process	0.000421525	59.1658
Impad1	Impad1	Inositol monophosphatase 3	GO:0009791	post-embryonic development	0.000131368	7.71728
Impad1	Impad1	Inositol monophosphatase 3	GO:0002063	chondrocyte development	0.119567	7.88877
Impad1	Impad1	Inositol monophosphatase 3	GO:0046854	phosphatidylinositol phosphorylation	0.0264638	7.88877
Impad1	Impad1	Inositol monophosphatase 3	GO:0042733	embryonic digit morphogenesis	0.37333	2.15148
Impad1	Impad1	Inositol monophosphatase 3	GO:0001501	skeletal system development	0.00690299	5.31827
Impad1	Impad1	Inositol monophosphatase 3	GO:0001958	endochondral ossification	0.191264	4.73326
Impad1	Impad1	Inositol monophosphatase 3	GO:0016311	dephosphorylation	0.186921	2.01702
Impad1	Impad1	Inositol monophosphatase 3	GO:0030204	chondroitin sulfate metabolic process	0.02514	39.4439
Gm4944	Gm4944	Protein Gm4944	GO:0006355	regulation of transcription, DNA-templated	3.66983e-06	2.11779
Dpy19l4	Dpy19l4	Probable C-mannosyltransferase DPY19L4	GO:0008150	biological_process	0.999963	0.643495
Zfp759	Zfp759	Protein Zfp759	GO:0008150	biological_process	0.999963	0.643495
Zfp759	Zfp759	Protein Zfp759	GO:0006355	regulation of transcription, DNA-templated	3.66983e-06	2.11779
Zfp52	Zfp52	Mszf75	GO:0006355	regulation of transcription, DNA-templated	3.66983e-06	2.11779
Fabp5	Fabp5	Fatty acid-binding protein, epidermal	GO:0006629	lipid metabolic process	0.0790835	1.89114
Fabp5	Fabp5	Fatty acid-binding protein, epidermal	GO:0015758	glucose transport	0.211618	4.22613
Fabp5	Fabp5	Fatty acid-binding protein, epidermal	GO:0006006	glucose metabolic process	0.0993506	3.75656
Fabp5	Fabp5	Fatty acid-binding protein, epidermal	GO:0006656	phosphatidylcholine biosynthetic process	0.00693871	15.7775
Fabp5	Fabp5	Fatty acid-binding protein, epidermal	GO:0006810	transport	0.0411193	1.46639
Zfp322a	Zfp322a	Zinc finger protein 322	GO:0006351	transcription, DNA-templated	0.0875303	1.36988
Zfp322a	Zfp322a	Zinc finger protein 322	GO:0006355	regulation of transcription, DNA-templated	3.66983e-06	2.11779
Arxes2	Arxes2	adipocyte-related X-chromosome expressed sequence 2	GO:0045444	fat cell differentiation	0.383903	2.07599
Map4k5	Map4k5	Mitogen-activated protein kinase kinase kinase kinase 5	GO:0006468	protein phosphorylation	0.0804808	1.72049
Map4k5	Map4k5	Mitogen-activated protein kinase kinase kinase kinase 5	GO:0006950	response to stress	0.00207772	4.58058
Map4k5	Map4k5	Mitogen-activated protein kinase kinase kinase kinase 5	GO:0016310	phosphorylation	0.238	1.35818
Map4k5	Map4k5	Mitogen-activated protein kinase kinase kinase kinase 5	GO:0035556	intracellular signal transduction	0.63446	0.922064
Prkg1	Prkg1	cGMP-dependent protein kinase 1	GO:0090331	negative regulation of platelet aggregation	0.0415496	23.6663
Prkg1	Prkg1	cGMP-dependent protein kinase 1	GO:0006468	protein phosphorylation	0.0804808	1.72049
Prkg1	Prkg1	cGMP-dependent protein kinase 1	GO:0001764	neuron migration	0.0651629	3.25683
Prkg1	Prkg1	cGMP-dependent protein kinase 1	GO:0030900	forebrain development	0.484752	1.51707
Prkg1	Prkg1	cGMP-dependent protein kinase 1	GO:0016310	phosphorylation	0.238	1.35818
Prkg1	Prkg1	cGMP-dependent protein kinase 1	GO:0016358	dendrite development	0.25081	3.48034
Prkg1	Prkg1	cGMP-dependent protein kinase 1	GO:0007165	signal transduction	0.999972	0.295829
Prkg1	Prkg1	cGMP-dependent protein kinase 1	GO:0008152	metabolic process	0.0747138	1.68804
Prkg1	Prkg1	cGMP-dependent protein kinase 1	GO:0043087	regulation of GTPase activity	0.0764032	4.38265
Lmbrd2	Lmbrd2	LMBR1 domain-containing protein 2	GO:0008150	biological_process	0.999963	0.643495
Tmem170b	Tmem170b	Transmembrane protein 170B	GO:0008150	biological_process	0.999963	0.643495
Tceb1	Tceb1	Transcription elongation factor B polypeptide 1	GO:0032968	positive regulation of transcription elongation from RNA polymerase II promoter	0.00521198	18.2049
Tceb1	Tceb1	Transcription elongation factor B polypeptide 1	GO:0006351	transcription, DNA-templated	0.0875303	1.36988
Tceb1	Tceb1	Transcription elongation factor B polypeptide 1	GO:0006355	regulation of transcription, DNA-templated	3.66983e-06	2.11779
Tceb1	Tceb1	Transcription elongation factor B polypeptide 1	GO:0006511	ubiquitin-dependent protein catabolic process	0.00808906	4.05245
Abcb7	Abcb7	ATP-binding cassette sub-family B member 7, mitochondrial	GO:0055085	transmembrane transport	0.879465	0.552951
Abcb7	Abcb7	ATP-binding cassette sub-family B member 7, mitochondrial	GO:0006200	ATP catabolic process	0.0393276	2.68935
Abcb7	Abcb7	ATP-binding cassette sub-family B member 7, mitochondrial	GO:0006810	transport	0.0411193	1.46639
Abcb7	Abcb7	ATP-binding cassette sub-family B member 7, mitochondrial	GO:0006879	cellular iron ion homeostasis	0.0409367	6.22798
Serp1	Serp1	Putative uncharacterized protein	GO:0045727	positive regulation of translation	0.288063	2.95829
Serp1	Serp1	Putative uncharacterized protein	GO:0060124	positive regulation of growth hormone secretion	0.0735492	13.148
Serp1	Serp1	Putative uncharacterized protein	GO:0009791	post-embryonic development	0.000131368	7.71728
Serp1	Serp1	Putative uncharacterized protein	GO:0015031	protein transport	0.118781	1.63498
Serp1	Serp1	Putative uncharacterized protein	GO:0006486	protein glycosylation	0.0340776	3.28699
Serp1	Serp1	Putative uncharacterized protein	GO:0046622	positive regulation of organ growth	0.0891481	10.7574
Serp1	Serp1	Putative uncharacterized protein	GO:0048644	muscle organ morphogenesis	0.0735492	13.148
Serp1	Serp1	Putative uncharacterized protein	GO:0006006	glucose metabolic process	0.0993506	3.75656
Serp1	Serp1	Putative uncharacterized protein	GO:0006810	transport	0.0411193	1.46639
Serp1	Serp1	Putative uncharacterized protein	GO:0001501	skeletal system development	0.00690299	5.31827
Serp1	Serp1	Putative uncharacterized protein	GO:0030968	endoplasmic reticulum unfolded protein response	0.198106	4.55121
Serp1	Serp1	Putative uncharacterized protein	GO:0010259	multicellular organismal aging	0.00994411	13.148
Serp1	Serp1	Putative uncharacterized protein	GO:0032024	positive regulation of insulin secretion	0.288063	2.95829
4930453N24Rik	4930453N24Rik	Uncharacterized protein C3orf38 homolog	GO:0008150	biological_process	0.999963	0.643495
4930453N24Rik	4930453N24Rik	Uncharacterized protein C3orf38 homolog	GO:0006915	apoptotic process	0.0178561	2.17122
Etaa1	Etaa1	Ewing's tumor-associated antigen 1 homolog	GO:0008150	biological_process	0.999963	0.643495
Sema3c	Sema3c	Semaphorin-3C	GO:0021915	neural tube development	0.288063	2.95829
Sema3c	Sema3c	Semaphorin-3C	GO:0007275	multicellular organismal development	0.326368	1.19648
Sema3c	Sema3c	Semaphorin-3C	GO:0060174	limb bud formation	0.00371617	21.5148
Sema3c	Sema3c	Semaphorin-3C	GO:0009791	post-embryonic development	0.000131368	7.71728
Sema3c	Sema3c	Semaphorin-3C	GO:0007399	nervous system development	0.301201	1.44307
Sema3c	Sema3c	Semaphorin-3C	GO:0003151	outflow tract morphogenesis	0.0533169	5.37871
Sema3c	Sema3c	Semaphorin-3C	GO:0007411	axon guidance	0.639811	0.986096
Sema3c	Sema3c	Semaphorin-3C	GO:0003350	pulmonary myocardium development	0.02514	39.4439
Sema3c	Sema3c	Semaphorin-3C	GO:0060666	dichotomous subdivision of terminal units involved in salivary gland branching	0.0415496	23.6663
Sema3c	Sema3c	Semaphorin-3C	GO:0007507	heart development	0.791534	0.643106
Sema3c	Sema3c	Semaphorin-3C	GO:0003215	cardiac right ventricle morphogenesis	0.0891481	10.7574
Sema3c	Sema3c	Semaphorin-3C	GO:0001974	blood vessel remodeling	0.275854	3.11399
Sema3c	Sema3c	Semaphorin-3C	GO:0001755	neural crest cell migration	0.244415	3.58581
Sema3c	Sema3c	Semaphorin-3C	GO:0001756	somitogenesis	0.351639	2.32023
Sema3c	Sema3c	Semaphorin-3C	GO:0030154	cell differentiation	0.33304	1.24373
Zfp874a	Zfp874a	Protein Zfp874a	GO:0008150	biological_process	0.999963	0.643495
Zfp874a	Zfp874a	Protein Zfp874a	GO:0006355	regulation of transcription, DNA-templated	3.66983e-06	2.11779
Zfp597	Zfp597	Protein Zfp597	GO:0008150	biological_process	0.999963	0.643495
Zfp597	Zfp597	Protein Zfp597	GO:0006355	regulation of transcription, DNA-templated	3.66983e-06	2.11779
Bmi1	Bmi1	Polycomb complex protein BMI-1	GO:0016568	chromatin modification	0.374766	1.37064
Bmi1	Bmi1	Polycomb complex protein BMI-1	GO:0000122	negative regulation of transcription from RNA polymerase II promoter	0.00893926	2.29973
Bmi1	Bmi1	Polycomb complex protein BMI-1	GO:0001501	skeletal system development	0.00690299	5.31827
Bmi1	Bmi1	Polycomb complex protein BMI-1	GO:0051443	positive regulation of ubiquitin-protein transferase activity	0.00371617	21.5148
Bmi1	Bmi1	Polycomb complex protein BMI-1	GO:0001701	in utero embryonic development	0.200611	1.7338
Bmi1	Bmi1	Polycomb complex protein BMI-1	GO:0048103	somatic stem cell division	0.0891481	10.7574
Bmi1	Bmi1	Polycomb complex protein BMI-1	GO:0006959	humoral immune response	0.148974	6.22798
Bmi1	Bmi1	Polycomb complex protein BMI-1	GO:0016573	histone acetylation	0.0217083	8.7653
Bmi1	Bmi1	Polycomb complex protein BMI-1	GO:0016574	histone ubiquitination	6.8241e-05	35.4995
Bmi1	Bmi1	Polycomb complex protein BMI-1	GO:0006351	transcription, DNA-templated	0.0875303	1.36988
Bmi1	Bmi1	Polycomb complex protein BMI-1	GO:0021903	rostrocaudal neural tube patterning	0.0168306	59.1658
Bmi1	Bmi1	Polycomb complex protein BMI-1	GO:0006355	regulation of transcription, DNA-templated	3.66983e-06	2.11779
Bmi1	Bmi1	Polycomb complex protein BMI-1	GO:0007420	brain development	0.176386	2.07599
Bmi1	Bmi1	Polycomb complex protein BMI-1	GO:0033092	positive regulation of immature T cell proliferation in thymus	0.0333794	29.5829
Bmi1	Bmi1	Polycomb complex protein BMI-1	GO:0048706	embryonic skeletal system development	0.305993	2.7519
Bmi1	Bmi1	Polycomb complex protein BMI-1	GO:0009987	cellular process	0.244415	3.58581
Bmi1	Bmi1	Polycomb complex protein BMI-1	GO:0048704	embryonic skeletal system morphogenesis	0.0764032	4.38265
Bmi1	Bmi1	Polycomb complex protein BMI-1	GO:0030890	positive regulation of B cell proliferation	0.281984	3.03414
Bmi1	Bmi1	Polycomb complex protein BMI-1	GO:2001234	negative regulation of apoptotic signaling pathway	0.177405	5.14485
Ccl28	Ccl28	C-C motif chemokine 28	GO:0007204	positive regulation of cytosolic calcium ion concentration	0.241299	2.1321
Ccl28	Ccl28	C-C motif chemokine 28	GO:0006935	chemotaxis	0.636724	0.994383
Ccl28	Ccl28	C-C motif chemokine 28	GO:0006955	immune response	0.61544	0.965972
Sat1	Sat1	Diamine acetyltransferase 1	GO:0006595	polyamine metabolic process	0.00104211	39.4439
Sat1	Sat1	Diamine acetyltransferase 1	GO:0046208	spermine catabolic process	0.02514	39.4439
Sat1	Sat1	Diamine acetyltransferase 1	GO:0006598	polyamine catabolic process	0.02514	39.4439
Sat1	Sat1	Diamine acetyltransferase 1	GO:0042127	regulation of cell proliferation	0.365416	1.56731
Sat1	Sat1	Diamine acetyltransferase 1	GO:0009447	putrescine catabolic process	0.02514	39.4439
Sat1	Sat1	Diamine acetyltransferase 1	GO:0032918	spermidine acetylation	0.00845083	118.332
Sat1	Sat1	Diamine acetyltransferase 1	GO:0001525	angiogenesis	0.101608	2.26472
Trnt1	Trnt1	CCA tRNA nucleotidyltransferase 1, mitochondrial	GO:0008033	tRNA processing	0.493454	1.47914
Trnt1	Trnt1	CCA tRNA nucleotidyltransferase 1, mitochondrial	GO:0006396	RNA processing	0.0764032	4.38265
Trnt1	Trnt1	CCA tRNA nucleotidyltransferase 1, mitochondrial	GO:0001680	tRNA 3'-terminal CCA addition	0.00845083	118.332
Trnt1	Trnt1	CCA tRNA nucleotidyltransferase 1, mitochondrial	GO:0042780	tRNA 3'-end processing	0.0168306	59.1658
Rap2c	Rap2c	Ras-related protein Rap-2c	GO:0007165	signal transduction	0.999972	0.295829
Rap2c	Rap2c	Ras-related protein Rap-2c	GO:0007264	small GTPase mediated signal transduction	0.0582329	2.40511
Rap2c	Rap2c	Ras-related protein Rap-2c	GO:0061097	regulation of protein tyrosine kinase activity	0.0168306	59.1658
Rap2c	Rap2c	Ras-related protein Rap-2c	GO:0006184	GTP catabolic process	0.539307	1.11109
Rap2c	Rap2c	Ras-related protein Rap-2c	GO:0031954	positive regulation of protein autophosphorylation	0.104486	9.10243
Rap2c	Rap2c	Ras-related protein Rap-2c	GO:0032486	Rap protein signal transduction	0.0813816	11.8332
Rap2c	Rap2c	Ras-related protein Rap-2c	GO:0030336	negative regulation of cell migration	0.493454	1.47914
Sirt1	Sirt1	Sirt1 protein	GO:2000480	negative regulation of cAMP-dependent protein kinase activity	0.00104211	39.4439
Sirt1	Sirt1	Sirt1 protein	GO:2000481	positive regulation of cAMP-dependent protein kinase activity	0.0333794	29.5829
Sirt1	Sirt1	Sirt1 protein	GO:0042771	intrinsic apoptotic signaling pathway in response to DNA damage by p53 class mediator	0.224903	3.94439
Sirt1	Sirt1	Sirt1 protein	GO:0000731	DNA synthesis involved in DNA repair	0.0656503	14.7914
Sirt1	Sirt1	Sirt1 protein	GO:0060766	negative regulation of androgen receptor signaling pathway	0.104486	9.10243
Sirt1	Sirt1	Sirt1 protein	GO:0001542	ovulation from ovarian follicle	0.0813816	11.8332
Sirt1	Sirt1	Sirt1 protein	GO:0018394	peptidyl-lysine acetylation	0.02514	39.4439
Sirt1	Sirt1	Sirt1 protein	GO:0045892	negative regulation of transcription, DNA-templated	0.738465	0.785387
Sirt1	Sirt1	Sirt1 protein	GO:0000183	chromatin silencing at rDNA	0.00104211	39.4439
Sirt1	Sirt1	Sirt1 protein	GO:0030308	negative regulation of cell growth	0.642871	0.977947
Sirt1	Sirt1	Sirt1 protein	GO:2000757	negative regulation of peptidyl-lysine acetylation	0.0168306	59.1658
Sirt1	Sirt1	Sirt1 protein	GO:0034983	peptidyl-lysine deacetylation	0.0496511	19.7219
Sirt1	Sirt1	Sirt1 protein	GO:2000111	positive regulation of macrophage apoptotic process	0.02514	39.4439
Sirt1	Sirt1	Sirt1 protein	GO:0016239	positive regulation of macroautophagy	0.00305746	23.6663
Sirt1	Sirt1	Sirt1 protein	GO:0043518	negative regulation of DNA damage response, signal transduction by p53 class mediator	0.0891481	10.7574
Sirt1	Sirt1	Sirt1 protein	GO:0046628	positive regulation of insulin receptor signaling pathway	0.0813816	11.8332
Sirt1	Sirt1	Sirt1 protein	GO:1902166	negative regulation of intrinsic apoptotic signaling pathway in response to DNA damage by p53 class mediator	0.0813816	11.8332
Sirt1	Sirt1	Sirt1 protein	GO:0008630	intrinsic apoptotic signaling pathway in response to DNA damage	0.0764032	4.38265
Sirt1	Sirt1	Sirt1 protein	GO:0042542	response to hydrogen peroxide	0.29409	2.88614
Sirt1	Sirt1	Sirt1 protein	GO:0006974	cellular response to DNA damage stimulus	0.0151485	2.51101
Sirt1	Sirt1	Sirt1 protein	GO:0001678	cellular glucose homeostasis	0.0968494	9.86096
Sirt1	Sirt1	Sirt1 protein	GO:0051097	negative regulation of helicase activity	0.0168306	59.1658
Sirt1	Sirt1	Sirt1 protein	GO:0051898	negative regulation of protein kinase B signaling	0.191264	4.73326
Sirt1	Sirt1	Sirt1 protein	GO:1902176	negative regulation of oxidative stress-induced intrinsic apoptotic signaling pathway	0.0656503	14.7914
Sirt1	Sirt1	Sirt1 protein	GO:0008284	positive regulation of cell proliferation	0.0184327	2.42111
Sirt1	Sirt1	Sirt1 protein	GO:0043124	negative regulation of I-kappaB kinase/NF-kappaB signaling	0.211618	4.22613
Sirt1	Sirt1	Sirt1 protein	GO:0045944	positive regulation of transcription from RNA polymerase II promoter	0.0706583	1.65604
Sirt1	Sirt1	Sirt1 protein	GO:0001525	angiogenesis	0.101608	2.26472
Sirt1	Sirt1	Sirt1 protein	GO:0010875	positive regulation of cholesterol efflux	0.104486	9.10243
Sirt1	Sirt1	Sirt1 protein	GO:2000774	positive regulation of cellular senescence	0.0415496	23.6663
Sirt1	Sirt1	Sirt1 protein	GO:2000655	negative regulation of cellular response to testosterone stimulus	0.00845083	118.332
Sirt1	Sirt1	Sirt1 protein	GO:2000773	negative regulation of cellular senescence	0.0415496	23.6663
Sirt1	Sirt1	Sirt1 protein	GO:0055089	fatty acid homeostasis	0.0813816	11.8332
Sirt1	Sirt1	Sirt1 protein	GO:0009267	cellular response to starvation	0.02325	8.45226
Sirt1	Sirt1	Sirt1 protein	GO:0000720	pyrimidine dimer repair by nucleotide-excision repair	0.02514	39.4439
Sirt1	Sirt1	Sirt1 protein	GO:0042326	negative regulation of phosphorylation	0.148974	6.22798
Sirt1	Sirt1	Sirt1 protein	GO:0007517	muscle organ development	0.394298	2.00562
Sirt1	Sirt1	Sirt1 protein	GO:0001934	positive regulation of protein phosphorylation	0.104891	2.64921
Sirt1	Sirt1	Sirt1 protein	GO:0070857	regulation of bile acid biosynthetic process	0.02514	39.4439
Sirt1	Sirt1	Sirt1 protein	GO:0030512	negative regulation of transforming growth factor beta receptor signaling pathway	0.044928	5.91658
Sirt1	Sirt1	Sirt1 protein	GO:0034391	regulation of smooth muscle cell apoptotic process	0.0333794	29.5829
Sirt1	Sirt1	Sirt1 protein	GO:0006364	rRNA processing	0.59065	1.12697
Sirt1	Sirt1	Sirt1 protein	GO:0006642	triglyceride mobilization	0.0496511	19.7219
Sirt1	Sirt1	Sirt1 protein	GO:0050872	white fat cell differentiation	0.112058	8.45226
Sirt1	Sirt1	Sirt1 protein	GO:0006915	apoptotic process	0.0178561	2.17122
Sirt1	Sirt1	Sirt1 protein	GO:0071456	cellular response to hypoxia	0.0838471	4.15199
Sirt1	Sirt1	Sirt1 protein	GO:0016575	histone deacetylation	0.191264	4.73326
Sirt1	Sirt1	Sirt1 protein	GO:0032007	negative regulation of TOR signaling	0.0122131	11.8332
Sirt1	Sirt1	Sirt1 protein	GO:0035356	cellular triglyceride homeostasis	0.0415496	23.6663
[truncated: 869 more rows]
