# Supplementary material for: Preeclampsia promotes autism in offspring via maternal inflammation and fetal NFκB signaling
Source: Life Sci Alliance. 2023 Jun 8;6(8):e202301957. doi: 10.26508/lsa.202301957 (PMC10250690; doi:10.26508/lsa.202301957)
Supplement: Supplementary file 6 [file LSA-2023-01957_TableS6.xlsx]

## Sheet: DownPathway_Result
Table S6. KEGG analyses of DEG in the adult hippocampi
PathwayID	PathwayTerm	DifGene	AllDifGene	GeneInPathway	AllGene	P-Value	FDR	Enrichment	(-log10P)
PATH:04976	Bile secretion	3	25	72	7605	0.00161166	0.0757479	12.675	2.79273
PATH:04360	Axon guidance	3	25	134	7605	0.00926569	0.153986	6.81045	2.03312
PATH:02010	ABC transporters	2	25	46	7605	0.00982887	0.153986	13.2261	2.0075
PATH:05217	Basal cell carcinoma	2	25	55	7605	0.0138503	0.162741	11.0618	1.85854
PATH:04916	Melanogenesis	2	25	100	7605	0.042205	0.344593	6.084	1.37464
PATH:05160	Hepatitis C	2	25	140	7605	0.0766453	0.344593	4.34571	1.11551
PATH:00534	Glycosaminoglycan biosynthesis - heparan sulfate / heparin	1	25	26	7605	0.0821783	0.344593	11.7	1.08524
PATH:04932	Non-alcoholic fatty liver disease (NAFLD)	2	25	154	7605	0.0902775	0.344593	3.95065	1.04442
PATH:04390	Hippo signaling pathway	2	25	154	7605	0.0902775	0.344593	3.95065	1.04442
PATH:05200	Pathways in cancer	3	25	329	7605	0.0914723	0.344593	2.77386	1.03871
PATH:05216	Thyroid cancer	1	25	30	7605	0.094231	0.344593	10.14	1.02581
PATH:04310	Wnt signaling pathway	2	25	158	7605	0.0942993	0.344593	3.85063	1.02549
PATH:03010	Ribosome	2	25	159	7605	0.0953131	0.344593	3.82642	1.02085
PATH:05202	Transcriptional misregulation in cancer	2	25	179	7605	0.116235	0.383559	3.39888	0.934664
PATH:00565	Ether lipid metabolism	1	25	41	7605	0.126597	0.383559	7.41951	0.897575
PATH:00600	Sphingolipid metabolism	1	25	48	7605	0.146613	0.383559	6.3375	0.833828
PATH:04330	Notch signaling pathway	1	25	49	7605	0.149436	0.383559	6.20816	0.825544
PATH:00510	N-Glycan biosynthesis	1	25	50	7605	0.15225	0.383559	6.084	0.817442
PATH:00310	Lysine degradation	1	25	51	7605	0.155056	0.383559	5.96471	0.809513
PATH:05223	Non-small cell lung cancer	1	25	56	7605	0.168949	0.390423	5.43214	0.772245
PATH:04913	Ovarian steroidogenesis	1	25	58	7605	0.174444	0.390423	5.24483	0.758343
PATH:04920	Adipocytokine signaling pathway	1	25	71	7605	0.209325	0.407708	4.28451	0.679179
PATH:04260	Cardiac muscle contraction	1	25	79	7605	0.230082	0.407708	3.85063	0.638118
PATH:03320	PPAR signaling pathway	1	25	81	7605	0.235189	0.407708	3.75556	0.628584
PATH:05166	HTLV-I infection	2	25	281	7605	0.235564	0.407708	2.16512	0.627891
PATH:04080	Neuroactive ligand-receptor interaction	2	25	282	7605	0.236793	0.407708	2.15745	0.625632
PATH:04911	Insulin secretion	1	25	87	7605	0.250315	0.407708	3.49655	0.601513
PATH:05222	Small cell lung cancer	1	25	89	7605	0.255293	0.407708	3.41798	0.592961
PATH:04350	TGF-beta signaling pathway	1	25	89	7605	0.255293	0.407708	3.41798	0.592961
PATH:00564	Glycerophospholipid metabolism	1	25	91	7605	0.260239	0.407708	3.34286	0.584627
PATH:04919	Thyroid hormone signaling pathway	1	25	118	7605	0.324003	0.485843	2.57797	0.489451
PATH:04142	Lysosome	1	25	123	7605	0.335217	0.485843	2.47317	0.474674
PATH:05145	Toxoplasmosis	1	25	131	7605	0.352789	0.485843	2.32214	0.452485
PATH:03040	Spliceosome	1	25	138	7605	0.367798	0.485843	2.20435	0.434391
PATH:04120	Ubiquitin mediated proteolysis	1	25	140	7605	0.372024	0.485843	2.17286	0.429429
PATH:00190	Oxidative phosphorylation	1	25	142	7605	0.376224	0.485843	2.14225	0.424554
PATH:04726	Serotonergic synapse	1	25	145	7605	0.382472	0.485843	2.09793	0.4174
PATH:05012	Parkinson's disease	1	25	153	7605	0.398843	0.493305	1.98824	0.399198
PATH:03013	RNA transport	1	25	172	7605	0.43607	0.52552	1.7686	0.360444
PATH:05010	Alzheimer's disease	1	25	180	7605	0.451073	0.529154	1.69	0.345753
PATH:04020	Calcium signaling pathway	1	25	186	7605	0.462073	0.529154	1.63548	0.335289
PATH:05016	Huntington's disease	1	25	192	7605	0.472861	0.529154	1.58438	0.325266
PATH:04144	Endocytosis	1	25	222	7605	0.523761	0.566329	1.37027	0.280867
PATH:05205	Proteoglycans in cancer	1	25	226	7605	0.53018	0.566329	1.34602	0.275577
PATH:04060	Cytokine-cytokine receptor interaction	1	25	264	7605	0.587159	0.600403	1.15227	0.231244
PATH:01100	Metabolic pathways	4	25	1222	7605	0.587628	0.600403	0.995745	0.230897
PATH:04151	PI3K-Akt signaling pathway	1	25	351	7605	0.693714	0.693714	0.866667	0.15882

## Sheet: DownPathway2Gene
PathwayID	PathwayTerm	QueryID	Symbol	Description	P-Value	FDR	Enrichment
PATH:04976	Bile secretion	Kcnn2	Kcnn2	Small conductance calcium-activated potassium channel subfamily N member 2	0.00161166	0.0757479	12.675
PATH:04976	Bile secretion	Ldlr	Ldlr	Low-density lipoprotein receptor	0.00161166	0.0757479	12.675
PATH:04976	Bile secretion	Rxra	Rxra	Retinoid X receptor alpha	0.00161166	0.0757479	12.675
PATH:04360	Axon guidance	Sema6a	Sema6a	Semaphorin-6A	0.00926569	0.153986	6.81045
PATH:04360	Axon guidance	Unc5c	Unc5c	Netrin receptor UNC5C	0.00926569	0.153986	6.81045
PATH:04360	Axon guidance	Sema4a	Sema4a	Semaphorin-4A	0.00926569	0.153986	6.81045
PATH:02010	ABC transporters	Abcc10	Abcc10	ATP-binding cassette, sub-family C (CFTR/MRP), member 10	0.00982887	0.153986	13.2261
PATH:02010	ABC transporters	Abcb8	Abcb8	ATP-binding cassette sub-family B member 8, mitochondrial	0.00982887	0.153986	13.2261
PATH:05217	Basal cell carcinoma	Dvl2	Dvl2	Dishevelled 2, dsh homolog (Drosophila)	0.0138503	0.162741	11.0618
PATH:05217	Basal cell carcinoma	Fzd9	Fzd9	Frizzled-9	0.0138503	0.162741	11.0618
PATH:04916	Melanogenesis	Dvl2	Dvl2	Dishevelled 2, dsh homolog (Drosophila)	0.042205	0.344593	6.084
PATH:04916	Melanogenesis	Fzd9	Fzd9	Frizzled-9	0.042205	0.344593	6.084
PATH:05160	Hepatitis C	Ldlr	Ldlr	Low-density lipoprotein receptor	0.0766453	0.344593	4.34571
PATH:05160	Hepatitis C	Rxra	Rxra	Retinoid X receptor alpha	0.0766453	0.344593	4.34571
PATH:00534	Glycosaminoglycan biosynthesis - heparan sulfate / heparin	Hs3st1	Hs3st1	Heparan sulfate glucosamine 3-O-sulfotransferase 1	0.0821783	0.344593	11.7
PATH:04932	Non-alcoholic fatty liver disease (NAFLD)	Cox6a2	Cox6a2	Cytochrome c oxidase subunit 6A2, mitochondrial	0.0902775	0.344593	3.95065
PATH:04932	Non-alcoholic fatty liver disease (NAFLD)	Rxra	Rxra	Retinoid X receptor alpha	0.0902775	0.344593	3.95065
PATH:04390	Hippo signaling pathway	Dvl2	Dvl2	Dishevelled 2, dsh homolog (Drosophila)	0.0902775	0.344593	3.95065
PATH:04390	Hippo signaling pathway	Fzd9	Fzd9	Frizzled-9	0.0902775	0.344593	3.95065
PATH:05200	Pathways in cancer	Dvl2	Dvl2	Dishevelled 2, dsh homolog (Drosophila)	0.0914723	0.344593	2.77386
PATH:05200	Pathways in cancer	Rxra	Rxra	Retinoid X receptor alpha	0.0914723	0.344593	2.77386
PATH:05200	Pathways in cancer	Fzd9	Fzd9	Frizzled-9	0.0914723	0.344593	2.77386
PATH:05216	Thyroid cancer	Rxra	Rxra	Retinoid X receptor alpha	0.094231	0.344593	10.14
PATH:04310	Wnt signaling pathway	Dvl2	Dvl2	Dishevelled 2, dsh homolog (Drosophila)	0.0942993	0.344593	3.85063
PATH:04310	Wnt signaling pathway	Fzd9	Fzd9	Frizzled-9	0.0942993	0.344593	3.85063
PATH:03010	Ribosome	Rpl10a	Rpl10a	60S ribosomal protein L10a	0.0953131	0.344593	3.82642
PATH:03010	Ribosome	Mrps11	Mrps11	Putative uncharacterized protein	0.0953131	0.344593	3.82642
PATH:05202	Transcriptional misregulation in cancer	Dot1l	Dot1l	Protein Dot1l	0.116235	0.383559	3.39888
PATH:05202	Transcriptional misregulation in cancer	Rxra	Rxra	Retinoid X receptor alpha	0.116235	0.383559	3.39888
PATH:00565	Ether lipid metabolism	Lpcat4	Lpcat4	Lysophospholipid acyltransferase LPCAT4	0.126597	0.383559	7.41951
PATH:00600	Sphingolipid metabolism	Cers6	Cers6	Ceramide synthase 6	0.146613	0.383559	6.3375
PATH:04330	Notch signaling pathway	Dvl2	Dvl2	Dishevelled 2, dsh homolog (Drosophila)	0.149436	0.383559	6.20816
PATH:00510	N-Glycan biosynthesis	Alg1	Alg1	Chitobiosyldiphosphodolichol beta-mannosyltransferase	0.15225	0.383559	6.084
PATH:00310	Lysine degradation	Dot1l	Dot1l	Protein Dot1l	0.155056	0.383559	5.96471
PATH:05223	Non-small cell lung cancer	Rxra	Rxra	Retinoid X receptor alpha	0.168949	0.390423	5.43214
PATH:04913	Ovarian steroidogenesis	Ldlr	Ldlr	Low-density lipoprotein receptor	0.174444	0.390423	5.24483
PATH:04920	Adipocytokine signaling pathway	Rxra	Rxra	Retinoid X receptor alpha	0.209325	0.407708	4.28451
PATH:04260	Cardiac muscle contraction	Cox6a2	Cox6a2	Cytochrome c oxidase subunit 6A2, mitochondrial	0.230082	0.407708	3.85063
PATH:03320	PPAR signaling pathway	Rxra	Rxra	Retinoid X receptor alpha	0.235189	0.407708	3.75556
PATH:05166	HTLV-I infection	Dvl2	Dvl2	Dishevelled 2, dsh homolog (Drosophila)	0.235564	0.407708	2.16512
PATH:05166	HTLV-I infection	Fzd9	Fzd9	Frizzled-9	0.235564	0.407708	2.16512
PATH:04080	Neuroactive ligand-receptor interaction	Rxfp1	Rxfp1	Relaxin receptor 1	0.236793	0.407708	2.15745
PATH:04080	Neuroactive ligand-receptor interaction	P2rx7	P2rx7	P2X purinoceptor 7	0.236793	0.407708	2.15745
PATH:04911	Insulin secretion	Kcnn2	Kcnn2	Small conductance calcium-activated potassium channel subfamily N member 2	0.250315	0.407708	3.49655
PATH:05222	Small cell lung cancer	Rxra	Rxra	Retinoid X receptor alpha	0.255293	0.407708	3.41798
PATH:04350	TGF-beta signaling pathway	Acvr1b	Acvr1b	Receptor protein serine/threonine kinase	0.255293	0.407708	3.41798
PATH:00564	Glycerophospholipid metabolism	Lpcat4	Lpcat4	Lysophospholipid acyltransferase LPCAT4	0.260239	0.407708	3.34286
PATH:04919	Thyroid hormone signaling pathway	Rxra	Rxra	Retinoid X receptor alpha	0.324003	0.485843	2.57797
PATH:04142	Lysosome	Gnptg	Gnptg	M6PR domain-containing protein 1	0.335217	0.485843	2.47317
PATH:05145	Toxoplasmosis	Ldlr	Ldlr	Low-density lipoprotein receptor	0.352789	0.485843	2.32214
PATH:03040	Spliceosome	Snrpc	Snrpc	U1 small nuclear ribonucleoprotein C	0.367798	0.485843	2.20435
PATH:04120	Ubiquitin mediated proteolysis	Ube2ql1	Ube2ql1	Ubiquitin-conjugating enzyme E2Q-like protein 1	0.372024	0.485843	2.17286
PATH:00190	Oxidative phosphorylation	Cox6a2	Cox6a2	Cytochrome c oxidase subunit 6A2, mitochondrial	0.376224	0.485843	2.14225
PATH:04726	Serotonergic synapse	Kcnn2	Kcnn2	Small conductance calcium-activated potassium channel subfamily N member 2	0.382472	0.485843	2.09793
PATH:05012	Parkinson's disease	Cox6a2	Cox6a2	Cytochrome c oxidase subunit 6A2, mitochondrial	0.398843	0.493305	1.98824
PATH:03013	RNA transport	Nup62	Nup62	Nuclear pore glycoprotein p62	0.43607	0.52552	1.7686
PATH:05010	Alzheimer's disease	Cox6a2	Cox6a2	Cytochrome c oxidase subunit 6A2, mitochondrial	0.451073	0.529154	1.69
PATH:04020	Calcium signaling pathway	P2rx7	P2rx7	P2X purinoceptor 7	0.462073	0.529154	1.63548
PATH:05016	Huntington's disease	Cox6a2	Cox6a2	Cytochrome c oxidase subunit 6A2, mitochondrial	0.472861	0.529154	1.58438
PATH:04144	Endocytosis	Ldlr	Ldlr	Low-density lipoprotein receptor	0.523761	0.566329	1.37027
PATH:05205	Proteoglycans in cancer	Fzd9	Fzd9	Frizzled-9	0.53018	0.566329	1.34602
PATH:04060	Cytokine-cytokine receptor interaction	Acvr1b	Acvr1b	Receptor protein serine/threonine kinase	0.587159	0.600403	1.15227
PATH:01100	Metabolic pathways	Cox6a2	Cox6a2	Cytochrome c oxidase subunit 6A2, mitochondrial	0.587628	0.600403	0.995745
PATH:01100	Metabolic pathways	Alg1	Alg1	Chitobiosyldiphosphodolichol beta-mannosyltransferase	0.587628	0.600403	0.995745
PATH:01100	Metabolic pathways	Lpcat4	Lpcat4	Lysophospholipid acyltransferase LPCAT4	0.587628	0.600403	0.995745
PATH:01100	Metabolic pathways	Cers6	Cers6	Ceramide synthase 6	0.587628	0.600403	0.995745
PATH:04151	PI3K-Akt signaling pathway	Rxra	Rxra	Retinoid X receptor alpha	0.693714	0.693714	0.866667

## Sheet: DownGene2Pathway
QueryID	QuerySymbol	Description	PathwayID	PathwayTerm	P-Value	Enrichment
Rxfp1	Rxfp1	Relaxin receptor 1	PATH:04080	Neuroactive ligand-receptor interaction	0.236793	2.15745
Sema6a	Sema6a	Semaphorin-6A	PATH:04360	Axon guidance	0.00926569	6.81045
Dvl2	Dvl2	Dishevelled 2, dsh homolog (Drosophila)	PATH:04330	Notch signaling pathway	0.149436	6.20816
Dvl2	Dvl2	Dishevelled 2, dsh homolog (Drosophila)	PATH:05200	Pathways in cancer	0.0914723	2.77386
Dvl2	Dvl2	Dishevelled 2, dsh homolog (Drosophila)	PATH:05166	HTLV-I infection	0.235564	2.16512
Dvl2	Dvl2	Dishevelled 2, dsh homolog (Drosophila)	PATH:04310	Wnt signaling pathway	0.0942993	3.85063
Dvl2	Dvl2	Dishevelled 2, dsh homolog (Drosophila)	PATH:04916	Melanogenesis	0.042205	6.084
Dvl2	Dvl2	Dishevelled 2, dsh homolog (Drosophila)	PATH:04390	Hippo signaling pathway	0.0902775	3.95065
Dvl2	Dvl2	Dishevelled 2, dsh homolog (Drosophila)	PATH:05217	Basal cell carcinoma	0.0138503	11.0618
Cox6a2	Cox6a2	Cytochrome c oxidase subunit 6A2, mitochondrial	PATH:05012	Parkinson's disease	0.398843	1.98824
Cox6a2	Cox6a2	Cytochrome c oxidase subunit 6A2, mitochondrial	PATH:00190	Oxidative phosphorylation	0.376224	2.14225
Cox6a2	Cox6a2	Cytochrome c oxidase subunit 6A2, mitochondrial	PATH:04260	Cardiac muscle contraction	0.230082	3.85063
Cox6a2	Cox6a2	Cytochrome c oxidase subunit 6A2, mitochondrial	PATH:05010	Alzheimer's disease	0.451073	1.69
Cox6a2	Cox6a2	Cytochrome c oxidase subunit 6A2, mitochondrial	PATH:04932	Non-alcoholic fatty liver disease (NAFLD)	0.0902775	3.95065
Cox6a2	Cox6a2	Cytochrome c oxidase subunit 6A2, mitochondrial	PATH:01100	Metabolic pathways	0.587628	0.995745
Cox6a2	Cox6a2	Cytochrome c oxidase subunit 6A2, mitochondrial	PATH:05016	Huntington's disease	0.472861	1.58438
Dot1l	Dot1l	Protein Dot1l	PATH:05202	Transcriptional misregulation in cancer	0.116235	3.39888
Dot1l	Dot1l	Protein Dot1l	PATH:00310	Lysine degradation	0.155056	5.96471
Hs3st1	Hs3st1	Heparan sulfate glucosamine 3-O-sulfotransferase 1	PATH:00534	Glycosaminoglycan biosynthesis - heparan sulfate / heparin	0.0821783	11.7
Gnptg	Gnptg	M6PR domain-containing protein 1	PATH:04142	Lysosome	0.335217	2.47317
Rpl10a	Rpl10a	60S ribosomal protein L10a	PATH:03010	Ribosome	0.0953131	3.82642
Alg1	Alg1	Chitobiosyldiphosphodolichol beta-mannosyltransferase	PATH:01100	Metabolic pathways	0.587628	0.995745
Alg1	Alg1	Chitobiosyldiphosphodolichol beta-mannosyltransferase	PATH:00510	N-Glycan biosynthesis	0.15225	6.084
Kcnn2	Kcnn2	Small conductance calcium-activated potassium channel subfamily N member 2	PATH:04976	Bile secretion	0.00161166	12.675
Kcnn2	Kcnn2	Small conductance calcium-activated potassium channel subfamily N member 2	PATH:04911	Insulin secretion	0.250315	3.49655
Kcnn2	Kcnn2	Small conductance calcium-activated potassium channel subfamily N member 2	PATH:04726	Serotonergic synapse	0.382472	2.09793
Lpcat4	Lpcat4	Lysophospholipid acyltransferase LPCAT4	PATH:00564	Glycerophospholipid metabolism	0.260239	3.34286
Lpcat4	Lpcat4	Lysophospholipid acyltransferase LPCAT4	PATH:01100	Metabolic pathways	0.587628	0.995745
Lpcat4	Lpcat4	Lysophospholipid acyltransferase LPCAT4	PATH:00565	Ether lipid metabolism	0.126597	7.41951
Unc5c	Unc5c	Netrin receptor UNC5C	PATH:04360	Axon guidance	0.00926569	6.81045
Nup62	Nup62	Nuclear pore glycoprotein p62	PATH:03013	RNA transport	0.43607	1.7686
Sema4a	Sema4a	Semaphorin-4A	PATH:04360	Axon guidance	0.00926569	6.81045
Ldlr	Ldlr	Low-density lipoprotein receptor	PATH:05145	Toxoplasmosis	0.352789	2.32214
Ldlr	Ldlr	Low-density lipoprotein receptor	PATH:04144	Endocytosis	0.523761	1.37027
Ldlr	Ldlr	Low-density lipoprotein receptor	PATH:04976	Bile secretion	0.00161166	12.675
Ldlr	Ldlr	Low-density lipoprotein receptor	PATH:04913	Ovarian steroidogenesis	0.174444	5.24483
Ldlr	Ldlr	Low-density lipoprotein receptor	PATH:05160	Hepatitis C	0.0766453	4.34571
Rxra	Rxra	Retinoid X receptor alpha	PATH:05200	Pathways in cancer	0.0914723	2.77386
Rxra	Rxra	Retinoid X receptor alpha	PATH:05222	Small cell lung cancer	0.255293	3.41798
Rxra	Rxra	Retinoid X receptor alpha	PATH:04919	Thyroid hormone signaling pathway	0.324003	2.57797
Rxra	Rxra	Retinoid X receptor alpha	PATH:03320	PPAR signaling pathway	0.235189	3.75556
Rxra	Rxra	Retinoid X receptor alpha	PATH:05202	Transcriptional misregulation in cancer	0.116235	3.39888
Rxra	Rxra	Retinoid X receptor alpha	PATH:05223	Non-small cell lung cancer	0.168949	5.43214
Rxra	Rxra	Retinoid X receptor alpha	PATH:04151	PI3K-Akt signaling pathway	0.693714	0.866667
Rxra	Rxra	Retinoid X receptor alpha	PATH:04932	Non-alcoholic fatty liver disease (NAFLD)	0.0902775	3.95065
Rxra	Rxra	Retinoid X receptor alpha	PATH:04976	Bile secretion	0.00161166	12.675
Rxra	Rxra	Retinoid X receptor alpha	PATH:05160	Hepatitis C	0.0766453	4.34571
Rxra	Rxra	Retinoid X receptor alpha	PATH:04920	Adipocytokine signaling pathway	0.209325	4.28451
Rxra	Rxra	Retinoid X receptor alpha	PATH:05216	Thyroid cancer	0.094231	10.14
Snrpc	Snrpc	U1 small nuclear ribonucleoprotein C	PATH:03040	Spliceosome	0.367798	2.20435
Abcc10	Abcc10	ATP-binding cassette, sub-family C (CFTR/MRP), member 10	PATH:02010	ABC transporters	0.00982887	13.2261
Ube2ql1	Ube2ql1	Ubiquitin-conjugating enzyme E2Q-like protein 1	PATH:04120	Ubiquitin mediated proteolysis	0.372024	2.17286
Abcb8	Abcb8	ATP-binding cassette sub-family B member 8, mitochondrial	PATH:02010	ABC transporters	0.00982887	13.2261
P2rx7	P2rx7	P2X purinoceptor 7	PATH:04020	Calcium signaling pathway	0.462073	1.63548
P2rx7	P2rx7	P2X purinoceptor 7	PATH:04080	Neuroactive ligand-receptor interaction	0.236793	2.15745
Cers6	Cers6	Ceramide synthase 6	PATH:01100	Metabolic pathways	0.587628	0.995745
Cers6	Cers6	Ceramide synthase 6	PATH:00600	Sphingolipid metabolism	0.146613	6.3375
Fzd9	Fzd9	Frizzled-9	PATH:05200	Pathways in cancer	0.0914723	2.77386
Fzd9	Fzd9	Frizzled-9	PATH:05166	HTLV-I infection	0.235564	2.16512
Fzd9	Fzd9	Frizzled-9	PATH:04310	Wnt signaling pathway	0.0942993	3.85063
Fzd9	Fzd9	Frizzled-9	PATH:04916	Melanogenesis	0.042205	6.084
Fzd9	Fzd9	Frizzled-9	PATH:04390	Hippo signaling pathway	0.0902775	3.95065
Fzd9	Fzd9	Frizzled-9	PATH:05217	Basal cell carcinoma	0.0138503	11.0618
Fzd9	Fzd9	Frizzled-9	PATH:05205	Proteoglycans in cancer	0.53018	1.34602
Mrps11	Mrps11	Putative uncharacterized protein	PATH:03010	Ribosome	0.0953131	3.82642
Acvr1b	Acvr1b	Receptor protein serine/threonine kinase	PATH:04350	TGF-beta signaling pathway	0.255293	3.41798
Acvr1b	Acvr1b	Receptor protein serine/threonine kinase	PATH:04060	Cytokine-cytokine receptor interaction	0.587159	1.15227

## Sheet: UpPathway_Result
PathwayID	PathwayTerm	DifGene	AllDifGene	GeneInPathway	AllGene	P-Value	FDR	Enrichment	(-log10P)
PATH:04120	Ubiquitin mediated proteolysis	7	75	140	7605	0.000430928	0.0560206	5.07	3.3656
PATH:05031	Amphetamine addiction	3	75	69	7605	0.0303429	0.796469	4.4087	1.51794
PATH:03320	PPAR signaling pathway	3	75	81	7605	0.0454737	0.796469	3.75556	1.34224
PATH:03018	RNA degradation	3	75	82	7605	0.046876	0.796469	3.70976	1.32905
PATH:03040	Spliceosome	4	75	138	7605	0.0469334	0.796469	2.93913	1.32852
PATH:00565	Ether lipid metabolism	2	75	41	7605	0.0614754	0.796469	4.94634	1.2113
PATH:03015	mRNA surveillance pathway	3	75	97	7605	0.0703965	0.796469	3.13608	1.15245
PATH:04713	Circadian entrainment	3	75	98	7605	0.072124	0.796469	3.10408	1.14192
PATH:05203	Viral carcinogenesis	5	75	229	7605	0.0749533	0.796469	2.21397	1.12521
PATH:00750	Vitamin B6 metabolism	1	75	9	7605	0.0853787	0.796469	11.2667	1.06865
PATH:04022	cGMP-PKG signaling pathway	4	75	170	7605	0.0865265	0.796469	2.38588	1.06285
PATH:03013	RNA transport	4	75	172	7605	0.0894169	0.796469	2.35814	1.04858
PATH:00280	Valine, leucine and isoleucine degradation	2	75	52	7605	0.0928433	0.796469	3.9	1.03225
PATH:04621	NOD-like receptor signaling pathway	2	75	61	7605	0.121218	0.796469	3.32459	0.916432
PATH:00562	Inositol phosphate metabolism	2	75	61	7605	0.121218	0.796469	3.32459	0.916432
PATH:05034	Alcoholism	4	75	199	7605	0.132783	0.796469	2.03819	0.876858
PATH:00603	Glycosphingolipid biosynthesis - globo series	1	75	15	7605	0.138259	0.796469	6.76	0.859305
PATH:01100	Metabolic pathways	16	75	1222	7605	0.138773	0.796469	1.32766	0.857696
PATH:04728	Dopaminergic synapse	3	75	133	7605	0.143339	0.796469	2.28722	0.843636
PATH:05168	Herpes simplex infection	4	75	205	7605	0.143434	0.796469	1.97854	0.843347
PATH:00920	Sulfur metabolism	1	75	17	7605	0.155207	0.796469	5.96471	0.809089
PATH:04612	Antigen processing and presentation	2	75	79	7605	0.18288	0.796469	2.56709	0.737835
PATH:04260	Cardiac muscle contraction	2	75	79	7605	0.18288	0.796469	2.56709	0.737835
PATH:04261	Adrenergic signaling in cardiomyocytes	3	75	151	7605	0.186472	0.796469	2.01457	0.729387
PATH:04070	Phosphatidylinositol signaling system	2	75	81	7605	0.190007	0.796469	2.5037	0.721231
PATH:05012	Parkinson's disease	3	75	153	7605	0.191465	0.796469	1.98824	0.71791
PATH:03010	Ribosome	3	75	159	7605	0.206648	0.796469	1.91321	0.684769
PATH:05215	Prostate cancer	2	75	89	7605	0.218857	0.796469	2.27865	0.659839
PATH:00601	Glycosphingolipid biosynthesis - lacto and neolacto series	1	75	25	7605	0.219769	0.796469	4.056	0.658033
PATH:00564	Glycerophospholipid metabolism	2	75	91	7605	0.226136	0.796469	2.22857	0.645631
PATH:00512	Mucin type O-Glycan biosynthesis	1	75	28	7605	0.242704	0.796469	3.62143	0.614923
PATH:03060	Protein export	1	75	28	7605	0.242704	0.796469	3.62143	0.614923
PATH:00340	Histidine metabolism	1	75	29	7605	0.2502	0.796469	3.49655	0.601713
PATH:04915	Estrogen signaling pathway	2	75	98	7605	0.251734	0.796469	2.06939	0.599058
PATH:00630	Glyoxylate and dicarboxylate metabolism	1	75	30	7605	0.257623	0.796469	3.38	0.589016
PATH:05010	Alzheimer's disease	3	75	180	7605	0.26166	0.796469	1.69	0.582262
PATH:04710	Circadian rhythm	1	75	31	7605	0.264973	0.796469	3.27097	0.576798
PATH:00640	Propanoate metabolism	1	75	32	7605	0.272251	0.796469	3.16875	0.56503
PATH:00020	Citrate cycle (TCA cycle)	1	75	32	7605	0.272251	0.796469	3.16875	0.56503
PATH:05206	MicroRNAs in cancer	4	75	270	7605	0.275915	0.796469	1.50222	0.559224
PATH:04668	TNF signaling pathway	2	75	109	7605	0.292091	0.796469	1.86055	0.534482
PATH:05016	Huntington's disease	3	75	192	7605	0.293956	0.796469	1.58438	0.531717
PATH:01200	Carbon metabolism	2	75	111	7605	0.299414	0.796469	1.82703	0.523727
PATH:04725	Cholinergic synapse	2	75	113	7605	0.306727	0.796469	1.79469	0.513248
PATH:03410	Base excision repair	1	75	39	7605	0.321247	0.796469	2.6	0.493161
PATH:00260	Glycine, serine and threonine metabolism	1	75	40	7605	0.327975	0.796469	2.535	0.484159
PATH:04510	Focal adhesion	3	75	208	7605	0.337408	0.796469	1.4625	0.471844
PATH:04962	Vasopressin-regulated water reabsorption	1	75	44	7605	0.354237	0.796469	2.30455	0.450706
PATH:00620	Pyruvate metabolism	1	75	44	7605	0.354237	0.796469	2.30455	0.450706
PATH:00860	Porphyrin and chlorophyll metabolism	1	75	44	7605	0.354237	0.796469	2.30455	0.450706
PATH:03420	Nucleotide excision repair	1	75	45	7605	0.360642	0.796469	2.25333	0.442923
PATH:04270	Vascular smooth muscle contraction	2	75	129	7605	0.364573	0.796469	1.57209	0.438215
PATH:02010	ABC transporters	1	75	46	7605	0.366985	0.796469	2.20435	0.435351
PATH:04672	Intestinal immune network for IgA production	1	75	46	7605	0.366985	0.796469	2.20435	0.435351
PATH:04810	Regulation of actin cytoskeleton	3	75	220	7605	0.369976	0.796469	1.38273	0.431827
PATH:04611	Platelet activation	2	75	131	7605	0.371693	0.796469	1.54809	0.429816
PATH:03022	Basal transcription factors	1	75	47	7605	0.373266	0.796469	2.15745	0.427982
PATH:00520	Amino sugar and nucleotide sugar metabolism	1	75	48	7605	0.379485	0.796469	2.1125	0.420805
PATH:00071	Fatty acid degradation	1	75	48	7605	0.379485	0.796469	2.1125	0.420805
PATH:04360	Axon guidance	2	75	134	7605	0.382314	0.796469	1.51343	0.41758
PATH:00514	Other types of O-glycan biosynthesis	1	75	49	7605	0.385644	0.796469	2.06939	0.413814
PATH:05030	Cocaine addiction	1	75	49	7605	0.385644	0.796469	2.06939	0.413814
PATH:01212	Fatty acid metabolism	1	75	50	7605	0.391742	0.796469	2.028	0.407
PATH:00190	Oxidative phosphorylation	2	75	142	7605	0.410263	0.796469	1.42817	0.386937
PATH:05161	Hepatitis B	2	75	145	7605	0.420591	0.796469	1.39862	0.37614
PATH:04961	Endocrine and other factor-regulated calcium reabsorption	1	75	55	7605	0.421347	0.796469	1.84364	0.37536
PATH:00561	Glycerolipid metabolism	1	75	55	7605	0.421347	0.796469	1.84364	0.37536
PATH:05134	Legionellosis	1	75	57	7605	0.432787	0.796469	1.77895	0.363725
PATH:00330	Arginine and proline metabolism	1	75	59	7605	0.444004	0.796469	1.71864	0.352613
PATH:04940	Type I diabetes mellitus	1	75	60	7605	0.44953	0.796469	1.69	0.347241
PATH:04921	Oxytocin signaling pathway	2	75	158	7605	0.464262	0.796469	1.28354	0.333237
PATH:00010	Glycolysis / Gluconeogenesis	1	75	65	7605	0.476358	0.796469	1.56	0.322066
PATH:00983	Drug metabolism - other enzymes	1	75	65	7605	0.476358	0.796469	1.56	0.322066
PATH:04720	Long-term potentiation	1	75	69	7605	0.496888	0.796469	1.46957	0.303742
PATH:04622	RIG-I-like receptor signaling pathway	1	75	69	7605	0.496888	0.796469	1.46957	0.303742
PATH:04010	MAPK signaling pathway	3	75	271	7605	0.50344	0.796469	1.12251	0.298052
PATH:04918	Thyroid hormone synthesis	1	75	71	7605	0.506853	0.796469	1.42817	0.295118
PATH:05211	Renal cell carcinoma	1	75	72	7605	0.511762	0.796469	1.40833	0.290932
PATH:04730	Long-term depression	1	75	74	7605	0.521436	0.796469	1.37027	0.282799
PATH:05412	Arrhythmogenic right ventricular cardiomyopathy (ARVC)	1	75	74	7605	0.521436	0.796469	1.37027	0.282799
PATH:05133	Pertussis	1	75	74	7605	0.521436	0.796469	1.37027	0.282799
PATH:05152	Tuberculosis	2	75	178	7605	0.527599	0.796469	1.13933	0.277696
PATH:05166	HTLV-I infection	3	75	281	7605	0.528037	0.796469	1.08256	0.277335
PATH:04970	Salivary secretion	1	75	77	7605	0.535594	0.796469	1.31688	0.271164
PATH:04146	Peroxisome	1	75	82	7605	0.558278	0.796469	1.23659	0.25315
PATH:05410	Hypertrophic cardiomyopathy (HCM)	1	75	84	7605	0.567042	0.796469	1.20714	0.246385
PATH:04640	Hematopoietic cell lineage	1	75	86	7605	0.575634	0.796469	1.17907	0.239853
PATH:04210	Apoptosis	1	75	87	7605	0.579867	0.796469	1.16552	0.236672
PATH:04911	Insulin secretion	1	75	87	7605	0.579867	0.796469	1.16552	0.236672
PATH:04914	Progesterone-mediated oocyte maturation	1	75	87	7605	0.579867	0.796469	1.16552	0.236672
PATH:04540	Gap junction	1	75	88	7605	0.584058	0.796469	1.15227	0.233544
PATH:04727	GABAergic synapse	1	75	89	7605	0.588208	0.796469	1.13933	0.230469
PATH:05414	Dilated cardiomyopathy	1	75	89	7605	0.588208	0.796469	1.13933	0.230469
PATH:04350	TGF-beta signaling pathway	1	75	89	7605	0.588208	0.796469	1.13933	0.230469
PATH:05222	Small cell lung cancer	1	75	89	7605	0.588208	0.796469	1.13933	0.230469
PATH:04062	Chemokine signaling pathway	2	75	200	7605	0.591328	0.796469	1.014	0.228171
PATH:04666	Fc gamma R-mediated phagocytosis	1	75	91	7605	0.596386	0.796469	1.11429	0.224472
PATH:05032	Morphine addiction	1	75	92	7605	0.600415	0.796469	1.10217	0.221549
PATH:00982	Drug metabolism - cytochrome P450	1	75	99	7605	0.627525	0.810536	1.02424	0.202369
PATH:04064	NF-kappa B signaling pathway	1	75	100	7605	0.631247	0.810536	1.014	0.199801
PATH:04916	Melanogenesis	1	75	100	7605	0.631247	0.810536	1.014	0.199801
PATH:05200	Pathways in cancer	3	75	329	7605	0.636219	0.810536	0.92462	0.196393
PATH:04723	Retrograde endocannabinoid signaling	1	75	103	7605	0.642194	0.810536	0.984466	0.192334
PATH:05205	Proteoglycans in cancer	2	75	226	7605	0.658283	0.81593	0.897345	0.181588
PATH:04972	Pancreatic secretion	1	75	108	7605	0.65973	0.81593	0.938889	0.180634
PATH:04066	HIF-1 signaling pathway	1	75	111	7605	0.669842	0.81593	0.913514	0.174028
PATH:04114	Oocyte meiosis	1	75	113	7605	0.676417	0.81593	0.897345	0.169785
PATH:04151	PI3K-Akt signaling pathway	3	75	351	7605	0.679814	0.81593	0.866667	0.16761
PATH:04919	Thyroid hormone signaling pathway	1	75	118	7605	0.692297	0.81593	0.859322	0.159708
PATH:04670	Leukocyte transendothelial migration	1	75	122	7605	0.704445	0.81593	0.831148	0.152153
PATH:04142	Lysosome	1	75	123	7605	0.707407	0.81593	0.82439	0.150331
PATH:04750	Inflammatory mediator regulation of TRP channels	1	75	126	7605	0.716119	0.81593	0.804762	0.145015
PATH:04110	Cell cycle	1	75	126	7605	0.716119	0.81593	0.804762	0.145015
PATH:04380	Osteoclast differentiation	1	75	127	7605	0.718966	0.81593	0.798425	0.143292
PATH:04724	Glutamatergic synapse	1	75	128	7605	0.721785	0.81593	0.792188	0.141592
PATH:05145	Toxoplasmosis	1	75	131	7605	0.730074	0.816079	0.774046	0.136633
PATH:04722	Neurotrophin signaling pathway	1	75	135	7605	0.740749	0.816079	0.751111	0.130329
PATH:04068	FoxO signaling pathway	1	75	135	7605	0.740749	0.816079	0.751111	0.130329
PATH:04910	Insulin signaling pathway	1	75	143	7605	0.760864	0.829451	0.709091	0.118693
PATH:04726	Serotonergic synapse	1	75	145	7605	0.765647	0.829451	0.69931	0.115971
PATH:05322	Systemic lupus erythematosus	1	75	148	7605	0.772646	0.830115	0.685135	0.11202
PATH:04932	Non-alcoholic fatty liver disease (NAFLD)	1	75	154	7605	0.78603	0.830763	0.658442	0.104561
PATH:04390	Hippo signaling pathway	1	75	154	7605	0.78603	0.830763	0.658442	0.104561
PATH:04141	Protein processing in endoplasmic reticulum	1	75	170	7605	0.818037	0.857619	0.596471	0.0872273
PATH:00230	Purine metabolism	1	75	177	7605	0.830508	0.860387	0.572881	0.0806562
PATH:05202	Transcriptional misregulation in cancer	1	75	179	7605	0.833914	0.860387	0.56648	0.078879
PATH:04020	Calcium signaling pathway	1	75	186	7605	0.84531	0.865278	0.545161	0.072984
PATH:04014	Ras signaling pathway	1	75	228	7605	0.899165	0.913214	0.444737	0.0461607
PATH:04060	Cytokine-cytokine receptor interaction	1	75	264	7605	0.930263	0.937474	0.384091	0.0313943
PATH:04740	Olfactory transduction	1	75	1071	7605	0.999989	0.999989	0.0946779	4.65178e-06

## Sheet: UpPathway2Gene
PathwayID	PathwayTerm	QueryID	Symbol	Description	P-Value	FDR	Enrichment
PATH:04120	Ubiquitin mediated proteolysis	Tceb1	Tceb1	Transcription elongation factor B polypeptide 1	0.000430928	0.0560206	5.07
PATH:04120	Ubiquitin mediated proteolysis	Ube2n	Ube2n	Ubiquitin-conjugating enzyme E2N	0.000430928	0.0560206	5.07
PATH:04120	Ubiquitin mediated proteolysis	Xiap	Xiap	E3 ubiquitin-protein ligase XIAP	0.000430928	0.0560206	5.07
PATH:04120	Ubiquitin mediated proteolysis	Cul3	Cul3	Cullin-3	0.000430928	0.0560206	5.07
PATH:04120	Ubiquitin mediated proteolysis	Ube3a	Ube3a	Ubiquitin-protein ligase E3A	0.000430928	0.0560206	5.07
PATH:04120	Ubiquitin mediated proteolysis	Ube2q2	Ube2q2	Ubiquitin-conjugating enzyme E2 Q2	0.000430928	0.0560206	5.07
PATH:04120	Ubiquitin mediated proteolysis	Ube2w	Ube2w	Ubiquitin-conjugating enzyme E2 W	0.000430928	0.0560206	5.07
PATH:05031	Amphetamine addiction	Sirt1	Sirt1	Sirt1 protein	0.0303429	0.796469	4.4087
PATH:05031	Amphetamine addiction	Ppp1cb	Ppp1cb	Serine/threonine-protein phosphatase PP1-beta catalytic subunit	0.0303429	0.796469	4.4087
PATH:05031	Amphetamine addiction	Creb1	Creb1	Cyclic AMP-responsive element-binding protein 1	0.0303429	0.796469	4.4087
PATH:03320	PPAR signaling pathway	Gyk	Gyk	Glycerol kinase	0.0454737	0.796469	3.75556
PATH:03320	PPAR signaling pathway	Fabp5	Fabp5	Fatty acid-binding protein, epidermal	0.0454737	0.796469	3.75556
PATH:03320	PPAR signaling pathway	Acadl	Acadl	Long-chain specific acyl-CoA dehydrogenase, mitochondrial	0.0454737	0.796469	3.75556
PATH:03018	RNA degradation	Hspd1	Hspd1	60 kDa heat shock protein, mitochondrial	0.046876	0.796469	3.70976
PATH:03018	RNA degradation	Cnot7	Cnot7	CCR4-NOT transcription complex subunit 7	0.046876	0.796469	3.70976
PATH:03018	RNA degradation	Dhx36	Dhx36	Dhx36 protein	0.046876	0.796469	3.70976
PATH:03040	Spliceosome	Ncbp2	Ncbp2	Nuclear cap-binding protein subunit 2	0.0469334	0.796469	2.93913
PATH:03040	Spliceosome	Rbm8a	Rbm8a	RNA-binding protein 8A	0.0469334	0.796469	2.93913
PATH:03040	Spliceosome	Hnrnpk	Hnrnpk	Heterogeneous nuclear ribonucleoprotein K	0.0469334	0.796469	2.93913
PATH:03040	Spliceosome	Srsf1	Srsf1	Serine/arginine-rich-splicing factor 1	0.0469334	0.796469	2.93913
PATH:00565	Ether lipid metabolism	Agps	Agps	Alkyldihydroxyacetonephosphate synthase, peroxisomal	0.0614754	0.796469	4.94634
PATH:00565	Ether lipid metabolism	Chpt1	Chpt1	Cholinephosphotransferase 1	0.0614754	0.796469	4.94634
PATH:03015	mRNA surveillance pathway	Ncbp2	Ncbp2	Nuclear cap-binding protein subunit 2	0.0703965	0.796469	3.13608
PATH:03015	mRNA surveillance pathway	Rbm8a	Rbm8a	RNA-binding protein 8A	0.0703965	0.796469	3.13608
PATH:03015	mRNA surveillance pathway	Ppp1cb	Ppp1cb	Serine/threonine-protein phosphatase PP1-beta catalytic subunit	0.0703965	0.796469	3.13608
PATH:04713	Circadian entrainment	Prkg1	Prkg1	cGMP-dependent protein kinase 1	0.072124	0.796469	3.10408
PATH:04713	Circadian entrainment	Gng10	Gng10	Guanine nucleotide-binding protein G(I)/G(S)/G(O) subunit gamma-10	0.072124	0.796469	3.10408
PATH:04713	Circadian entrainment	Creb1	Creb1	Cyclic AMP-responsive element-binding protein 1	0.072124	0.796469	3.10408
PATH:05203	Viral carcinogenesis	Ddx3y	Ddx3y	ATP-dependent RNA helicase DDX3Y	0.0749533	0.796469	2.21397
PATH:05203	Viral carcinogenesis	Hnrnpk	Hnrnpk	Heterogeneous nuclear ribonucleoprotein K	0.0749533	0.796469	2.21397
PATH:05203	Viral carcinogenesis	Vdac3	Vdac3	Voltage-dependent anion-selective channel protein 3	0.0749533	0.796469	2.21397
PATH:05203	Viral carcinogenesis	Ube3a	Ube3a	Ubiquitin-protein ligase E3A	0.0749533	0.796469	2.21397
PATH:05203	Viral carcinogenesis	Creb1	Creb1	Cyclic AMP-responsive element-binding protein 1	0.0749533	0.796469	2.21397
PATH:00750	Vitamin B6 metabolism	Phospho2	Phospho2	Pyridoxal phosphate phosphatase PHOSPHO2	0.0853787	0.796469	11.2667
PATH:04022	cGMP-PKG signaling pathway	Prkg1	Prkg1	cGMP-dependent protein kinase 1	0.0865265	0.796469	2.38588
PATH:04022	cGMP-PKG signaling pathway	Ppp1cb	Ppp1cb	Serine/threonine-protein phosphatase PP1-beta catalytic subunit	0.0865265	0.796469	2.38588
PATH:04022	cGMP-PKG signaling pathway	Vdac3	Vdac3	Voltage-dependent anion-selective channel protein 3	0.0865265	0.796469	2.38588
PATH:04022	cGMP-PKG signaling pathway	Creb1	Creb1	Cyclic AMP-responsive element-binding protein 1	0.0865265	0.796469	2.38588
PATH:03013	RNA transport	Ncbp2	Ncbp2	Nuclear cap-binding protein subunit 2	0.0894169	0.796469	2.35814
PATH:03013	RNA transport	Trnt1	Trnt1	CCA tRNA nucleotidyltransferase 1, mitochondrial	0.0894169	0.796469	2.35814
PATH:03013	RNA transport	Rbm8a	Rbm8a	RNA-binding protein 8A	0.0894169	0.796469	2.35814
PATH:03013	RNA transport	Sumo1	Sumo1	Small ubiquitin-related modifier 1	0.0894169	0.796469	2.35814
PATH:00280	Valine, leucine and isoleucine degradation	Mut	Mut	Methylmalonyl-CoA mutase, mitochondrial	0.0928433	0.796469	3.9
PATH:00280	Valine, leucine and isoleucine degradation	Dld	Dld	Dihydrolipoyl dehydrogenase, mitochondrial	0.0928433	0.796469	3.9
PATH:04621	NOD-like receptor signaling pathway	Hsp90aa1	Hsp90aa1	Hsp90aa1 protein	0.121218	0.796469	3.32459
PATH:04621	NOD-like receptor signaling pathway	Xiap	Xiap	E3 ubiquitin-protein ligase XIAP	0.121218	0.796469	3.32459
PATH:00562	Inositol phosphate metabolism	Impad1	Impad1	Inositol monophosphatase 3	0.121218	0.796469	3.32459
PATH:00562	Inositol phosphate metabolism	Impa1	Impa1	Inositol monophosphatase 1	0.121218	0.796469	3.32459
PATH:05034	Alcoholism	Ppp1cb	Ppp1cb	Serine/threonine-protein phosphatase PP1-beta catalytic subunit	0.132783	0.796469	2.03819
PATH:05034	Alcoholism	Gng10	Gng10	Guanine nucleotide-binding protein G(I)/G(S)/G(O) subunit gamma-10	0.132783	0.796469	2.03819
PATH:05034	Alcoholism	Creb1	Creb1	Cyclic AMP-responsive element-binding protein 1	0.132783	0.796469	2.03819
PATH:05034	Alcoholism	Pkia	Pkia	cAMP-dependent protein kinase inhibitor alpha	0.132783	0.796469	2.03819
PATH:00603	Glycosphingolipid biosynthesis - globo series	Fut9	Fut9	Alpha-(1,3)-fucosyltransferase 9	0.138259	0.796469	6.76
PATH:01100	Metabolic pathways	Galnt7	Galnt7	Putative uncharacterized protein	0.138773	0.796469	1.32766
PATH:01100	Metabolic pathways	Agps	Agps	Alkyldihydroxyacetonephosphate synthase, peroxisomal	0.138773	0.796469	1.32766
PATH:01100	Metabolic pathways	Gyk	Gyk	Glycerol kinase	0.138773	0.796469	1.32766
PATH:01100	Metabolic pathways	Impad1	Impad1	Inositol monophosphatase 3	0.138773	0.796469	1.32766
PATH:01100	Metabolic pathways	Sat1	Sat1	Diamine acetyltransferase 1	0.138773	0.796469	1.32766
PATH:01100	Metabolic pathways	Mut	Mut	Methylmalonyl-CoA mutase, mitochondrial	0.138773	0.796469	1.32766
PATH:01100	Metabolic pathways	Dld	Dld	Dihydrolipoyl dehydrogenase, mitochondrial	0.138773	0.796469	1.32766
PATH:01100	Metabolic pathways	Phospho2	Phospho2	Pyridoxal phosphate phosphatase PHOSPHO2	0.138773	0.796469	1.32766
PATH:01100	Metabolic pathways	Fut9	Fut9	Alpha-(1,3)-fucosyltransferase 9	0.138773	0.796469	1.32766
PATH:01100	Metabolic pathways	Impa1	Impa1	Inositol monophosphatase 1	0.138773	0.796469	1.32766
PATH:01100	Metabolic pathways	Acadl	Acadl	Long-chain specific acyl-CoA dehydrogenase, mitochondrial	0.138773	0.796469	1.32766
PATH:01100	Metabolic pathways	Gmps	Gmps	MCG6377, isoform CRA_a	0.138773	0.796469	1.32766
PATH:01100	Metabolic pathways	Cpox	Cpox	Oxygen-dependent coproporphyrinogen-III oxidase, mitochondrial	0.138773	0.796469	1.32766
PATH:01100	Metabolic pathways	Chpt1	Chpt1	Cholinephosphotransferase 1	0.138773	0.796469	1.32766
PATH:01100	Metabolic pathways	Uqcrfs1	Uqcrfs1	Cytochrome b-c1 complex subunit Rieske, mitochondrial	0.138773	0.796469	1.32766
PATH:01100	Metabolic pathways	ND6	ND6	NADH-ubiquinone oxidoreductase chain 6	0.138773	0.796469	1.32766
PATH:04728	Dopaminergic synapse	Ppp1cb	Ppp1cb	Serine/threonine-protein phosphatase PP1-beta catalytic subunit	0.143339	0.796469	2.28722
PATH:04728	Dopaminergic synapse	Gng10	Gng10	Guanine nucleotide-binding protein G(I)/G(S)/G(O) subunit gamma-10	0.143339	0.796469	2.28722
PATH:04728	Dopaminergic synapse	Creb1	Creb1	Cyclic AMP-responsive element-binding protein 1	0.143339	0.796469	2.28722
PATH:05168	Herpes simplex infection	Hnrnpk	Hnrnpk	Heterogeneous nuclear ribonucleoprotein K	0.143434	0.796469	1.97854
PATH:05168	Herpes simplex infection	Ppp1cb	Ppp1cb	Serine/threonine-protein phosphatase PP1-beta catalytic subunit	0.143434	0.796469	1.97854
PATH:05168	Herpes simplex infection	Taf13	Taf13	Transcription initiation factor TFIID subunit 13	0.143434	0.796469	1.97854
PATH:05168	Herpes simplex infection	Srsf1	Srsf1	Serine/arginine-rich-splicing factor 1	0.143434	0.796469	1.97854
PATH:00920	Sulfur metabolism	Impad1	Impad1	Inositol monophosphatase 3	0.155207	0.796469	5.96471
PATH:04612	Antigen processing and presentation	Hsp90aa1	Hsp90aa1	Hsp90aa1 protein	0.18288	0.796469	2.56709
PATH:04612	Antigen processing and presentation	Creb1	Creb1	Cyclic AMP-responsive element-binding protein 1	0.18288	0.796469	2.56709
PATH:04260	Cardiac muscle contraction	Cacna2d3	Cacna2d3	Voltage-dependent calcium channel subunit alpha-2/delta-3	0.18288	0.796469	2.56709
PATH:04260	Cardiac muscle contraction	Uqcrfs1	Uqcrfs1	Cytochrome b-c1 complex subunit Rieske, mitochondrial	0.18288	0.796469	2.56709
PATH:04261	Adrenergic signaling in cardiomyocytes	Ppp1cb	Ppp1cb	Serine/threonine-protein phosphatase PP1-beta catalytic subunit	0.186472	0.796469	2.01457
PATH:04261	Adrenergic signaling in cardiomyocytes	Creb1	Creb1	Cyclic AMP-responsive element-binding protein 1	0.186472	0.796469	2.01457
PATH:04261	Adrenergic signaling in cardiomyocytes	Cacna2d3	Cacna2d3	Voltage-dependent calcium channel subunit alpha-2/delta-3	0.186472	0.796469	2.01457
PATH:04070	Phosphatidylinositol signaling system	Impad1	Impad1	Inositol monophosphatase 3	0.190007	0.796469	2.5037
PATH:04070	Phosphatidylinositol signaling system	Impa1	Impa1	Inositol monophosphatase 1	0.190007	0.796469	2.5037
PATH:05012	Parkinson's disease	Vdac3	Vdac3	Voltage-dependent anion-selective channel protein 3	0.191465	0.796469	1.98824
PATH:05012	Parkinson's disease	Uqcrfs1	Uqcrfs1	Cytochrome b-c1 complex subunit Rieske, mitochondrial	0.191465	0.796469	1.98824
PATH:05012	Parkinson's disease	ND6	ND6	NADH-ubiquinone oxidoreductase chain 6	0.191465	0.796469	1.98824
PATH:03010	Ribosome	Rpl9	Rpl9	60S ribosomal protein L9	0.206648	0.796469	1.91321
PATH:03010	Ribosome	Rpl15	Rpl15	60S ribosomal protein L15	0.206648	0.796469	1.91321
PATH:03010	Ribosome	Rpl36al	Rpl36al	ribosomal protein L36A-like	0.206648	0.796469	1.91321
PATH:05215	Prostate cancer	Hsp90aa1	Hsp90aa1	Hsp90aa1 protein	0.218857	0.796469	2.27865
PATH:05215	Prostate cancer	Creb1	Creb1	Cyclic AMP-responsive element-binding protein 1	0.218857	0.796469	2.27865
PATH:00601	Glycosphingolipid biosynthesis - lacto and neolacto series	Fut9	Fut9	Alpha-(1,3)-fucosyltransferase 9	0.219769	0.796469	4.056
PATH:00564	Glycerophospholipid metabolism	Lpgat1	Lpgat1	Acyl-CoA:lysophosphatidylglycerol acyltransferase 1	0.226136	0.796469	2.22857
PATH:00564	Glycerophospholipid metabolism	Chpt1	Chpt1	Cholinephosphotransferase 1	0.226136	0.796469	2.22857
PATH:00512	Mucin type O-Glycan biosynthesis	Galnt7	Galnt7	Putative uncharacterized protein	0.242704	0.796469	3.62143
PATH:03060	Protein export	Srp19	Srp19	Signal recognition particle 19 kDa protein	0.242704	0.796469	3.62143
PATH:00340	Histidine metabolism	Hnmt	Hnmt	Histamine N-methyltransferase	0.2502	0.796469	3.49655
PATH:04915	Estrogen signaling pathway	Hsp90aa1	Hsp90aa1	Hsp90aa1 protein	0.251734	0.796469	2.06939
PATH:04915	Estrogen signaling pathway	Creb1	Creb1	Cyclic AMP-responsive element-binding protein 1	0.251734	0.796469	2.06939
PATH:00630	Glyoxylate and dicarboxylate metabolism	Mut	Mut	Methylmalonyl-CoA mutase, mitochondrial	0.257623	0.796469	3.38
PATH:05010	Alzheimer's disease	Nae1	Nae1	NEDD8-activating enzyme E1 regulatory subunit	0.26166	0.796469	1.69
PATH:05010	Alzheimer's disease	Adam10	Adam10	A disintegrin and metallopeptidase domain 10	0.26166	0.796469	1.69
PATH:05010	Alzheimer's disease	Uqcrfs1	Uqcrfs1	Cytochrome b-c1 complex subunit Rieske, mitochondrial	0.26166	0.796469	1.69
PATH:04710	Circadian rhythm	Creb1	Creb1	Cyclic AMP-responsive element-binding protein 1	0.264973	0.796469	3.27097
PATH:00640	Propanoate metabolism	Mut	Mut	Methylmalonyl-CoA mutase, mitochondrial	0.272251	0.796469	3.16875
PATH:00020	Citrate cycle (TCA cycle)	Dld	Dld	Dihydrolipoyl dehydrogenase, mitochondrial	0.272251	0.796469	3.16875
PATH:05206	MicroRNAs in cancer	Bmi1	Bmi1	Polycomb complex protein BMI-1	0.275915	0.796469	1.50222
PATH:05206	MicroRNAs in cancer	Sirt1	Sirt1	Sirt1 protein	0.275915	0.796469	1.50222
PATH:05206	MicroRNAs in cancer	Rdx	Rdx	Radixin	0.275915	0.796469	1.50222
PATH:05206	MicroRNAs in cancer	Hnrnpk	Hnrnpk	Heterogeneous nuclear ribonucleoprotein K	0.275915	0.796469	1.50222
PATH:04668	TNF signaling pathway	Bag4	Bag4	BCL2-associated athanogene 4	0.292091	0.796469	1.86055
PATH:04668	TNF signaling pathway	Creb1	Creb1	Cyclic AMP-responsive element-binding protein 1	0.292091	0.796469	1.86055
PATH:05016	Huntington's disease	Vdac3	Vdac3	Voltage-dependent anion-selective channel protein 3	0.293956	0.796469	1.58438
PATH:05016	Huntington's disease	Creb1	Creb1	Cyclic AMP-responsive element-binding protein 1	0.293956	0.796469	1.58438
PATH:05016	Huntington's disease	Uqcrfs1	Uqcrfs1	Cytochrome b-c1 complex subunit Rieske, mitochondrial	0.293956	0.796469	1.58438
PATH:01200	Carbon metabolism	Mut	Mut	Methylmalonyl-CoA mutase, mitochondrial	0.299414	0.796469	1.82703
PATH:01200	Carbon metabolism	Dld	Dld	Dihydrolipoyl dehydrogenase, mitochondrial	0.299414	0.796469	1.82703
PATH:04725	Cholinergic synapse	Gng10	Gng10	Guanine nucleotide-binding protein G(I)/G(S)/G(O) subunit gamma-10	0.306727	0.796469	1.79469
PATH:04725	Cholinergic synapse	Creb1	Creb1	Cyclic AMP-responsive element-binding protein 1	0.306727	0.796469	1.79469
PATH:03410	Base excision repair	Hmgb1	Hmgb1	High mobility group protein B1	0.321247	0.796469	2.6
PATH:00260	Glycine, serine and threonine metabolism	Dld	Dld	Dihydrolipoyl dehydrogenase, mitochondrial	0.327975	0.796469	2.535
PATH:04510	Focal adhesion	Ppp1cb	Ppp1cb	Serine/threonine-protein phosphatase PP1-beta catalytic subunit	0.337408	0.796469	1.4625
PATH:04510	Focal adhesion	Xiap	Xiap	E3 ubiquitin-protein ligase XIAP	0.337408	0.796469	1.4625
PATH:04510	Focal adhesion	Arhgap5	Arhgap5	Rho GTPase activating protein 5	0.337408	0.796469	1.4625
PATH:04962	Vasopressin-regulated water reabsorption	Creb1	Creb1	Cyclic AMP-responsive element-binding protein 1	0.354237	0.796469	2.30455
PATH:00620	Pyruvate metabolism	Dld	Dld	Dihydrolipoyl dehydrogenase, mitochondrial	0.354237	0.796469	2.30455
PATH:00860	Porphyrin and chlorophyll metabolism	Cpox	Cpox	Oxygen-dependent coproporphyrinogen-III oxidase, mitochondrial	0.354237	0.796469	2.30455
PATH:03420	Nucleotide excision repair	Cetn2	Cetn2	Centrin-2	0.360642	0.796469	2.25333
PATH:04270	Vascular smooth muscle contraction	Prkg1	Prkg1	cGMP-dependent protein kinase 1	0.364573	0.796469	1.57209
PATH:04270	Vascular smooth muscle contraction	Ppp1cb	Ppp1cb	Serine/threonine-protein phosphatase PP1-beta catalytic subunit	0.364573	0.796469	1.57209
PATH:02010	ABC transporters	Abcb7	Abcb7	ATP-binding cassette sub-family B member 7, mitochondrial	0.366985	0.796469	2.20435
PATH:04672	Intestinal immune network for IgA production	Ccl28	Ccl28	C-C motif chemokine 28	0.366985	0.796469	2.20435
PATH:04810	Regulation of actin cytoskeleton	Rdx	Rdx	Radixin	0.369976	0.796469	1.38273
PATH:04810	Regulation of actin cytoskeleton	Ppp1cb	Ppp1cb	Serine/threonine-protein phosphatase PP1-beta catalytic subunit	0.369976	0.796469	1.38273
PATH:04810	Regulation of actin cytoskeleton	Cfl2	Cfl2	Cofilin-2	0.369976	0.796469	1.38273
PATH:04611	Platelet activation	Prkg1	Prkg1	cGMP-dependent protein kinase 1	0.371693	0.796469	1.54809
PATH:04611	Platelet activation	Ppp1cb	Ppp1cb	Serine/threonine-protein phosphatase PP1-beta catalytic subunit	0.371693	0.796469	1.54809
PATH:03022	Basal transcription factors	Taf13	Taf13	Transcription initiation factor TFIID subunit 13	0.373266	0.796469	2.15745
PATH:00520	Amino sugar and nucleotide sugar metabolism	Gnpnat1	Gnpnat1	Putative uncharacterized protein	0.379485	0.796469	2.1125
PATH:00071	Fatty acid degradation	Acadl	Acadl	Long-chain specific acyl-CoA dehydrogenase, mitochondrial	0.379485	0.796469	2.1125
PATH:04360	Axon guidance	Sema3c	Sema3c	Semaphorin-3C	0.382314	0.796469	1.51343
PATH:04360	Axon guidance	Cfl2	Cfl2	Cofilin-2	0.382314	0.796469	1.51343
PATH:00514	Other types of O-glycan biosynthesis	Fut9	Fut9	Alpha-(1,3)-fucosyltransferase 9	0.385644	0.796469	2.06939
PATH:05030	Cocaine addiction	Creb1	Creb1	Cyclic AMP-responsive element-binding protein 1	0.385644	0.796469	2.06939
PATH:01212	Fatty acid metabolism	Acadl	Acadl	Long-chain specific acyl-CoA dehydrogenase, mitochondrial	0.391742	0.796469	2.028
PATH:00190	Oxidative phosphorylation	Uqcrfs1	Uqcrfs1	Cytochrome b-c1 complex subunit Rieske, mitochondrial	0.410263	0.796469	1.42817
PATH:00190	Oxidative phosphorylation	ND6	ND6	NADH-ubiquinone oxidoreductase chain 6	0.410263	0.796469	1.42817
PATH:05161	Hepatitis B	Vdac3	Vdac3	Voltage-dependent anion-selective channel protein 3	0.420591	0.796469	1.39862
PATH:05161	Hepatitis B	Creb1	Creb1	Cyclic AMP-responsive element-binding protein 1	0.420591	0.796469	1.39862
PATH:04961	Endocrine and other factor-regulated calcium reabsorption	Calb1	Calb1	Calbindin	0.421347	0.796469	1.84364
PATH:00561	Glycerolipid metabolism	Gyk	Gyk	Glycerol kinase	0.421347	0.796469	1.84364
PATH:05134	Legionellosis	Hspd1	Hspd1	60 kDa heat shock protein, mitochondrial	0.432787	0.796469	1.77895
PATH:00330	Arginine and proline metabolism	Sat1	Sat1	Diamine acetyltransferase 1	0.444004	0.796469	1.71864
PATH:04940	Type I diabetes mellitus	Hspd1	Hspd1	60 kDa heat shock protein, mitochondrial	0.44953	0.796469	1.69
PATH:04921	Oxytocin signaling pathway	Ppp1cb	Ppp1cb	Serine/threonine-protein phosphatase PP1-beta catalytic subunit	0.464262	0.796469	1.28354
PATH:04921	Oxytocin signaling pathway	Cacna2d3	Cacna2d3	Voltage-dependent calcium channel subunit alpha-2/delta-3	0.464262	0.796469	1.28354
PATH:00010	Glycolysis / Gluconeogenesis	Dld	Dld	Dihydrolipoyl dehydrogenase, mitochondrial	0.476358	0.796469	1.56
PATH:00983	Drug metabolism - other enzymes	Gmps	Gmps	MCG6377, isoform CRA_a	0.476358	0.796469	1.56
PATH:04720	Long-term potentiation	Ppp1cb	Ppp1cb	Serine/threonine-protein phosphatase PP1-beta catalytic subunit	0.496888	0.796469	1.46957
PATH:04622	RIG-I-like receptor signaling pathway	Ddx3y	Ddx3y	ATP-dependent RNA helicase DDX3Y	0.496888	0.796469	1.46957
PATH:04010	MAPK signaling pathway	Taok1	Taok1	MCG124812	0.50344	0.796469	1.12251
PATH:04010	MAPK signaling pathway	Map4k3	Map4k3	Mitogen-activated protein kinase kinase kinase kinase 3	0.50344	0.796469	1.12251
PATH:04010	MAPK signaling pathway	Cacna2d3	Cacna2d3	Voltage-dependent calcium channel subunit alpha-2/delta-3	0.50344	0.796469	1.12251
PATH:04918	Thyroid hormone synthesis	Creb1	Creb1	Cyclic AMP-responsive element-binding protein 1	0.506853	0.796469	1.42817
PATH:05211	Renal cell carcinoma	Tceb1	Tceb1	Transcription elongation factor B polypeptide 1	0.511762	0.796469	1.40833
PATH:04730	Long-term depression	Prkg1	Prkg1	cGMP-dependent protein kinase 1	0.521436	0.796469	1.37027
PATH:05412	Arrhythmogenic right ventricular cardiomyopathy (ARVC)	Cacna2d3	Cacna2d3	Voltage-dependent calcium channel subunit alpha-2/delta-3	0.521436	0.796469	1.37027
PATH:05133	Pertussis	Cfl2	Cfl2	Cofilin-2	0.521436	0.796469	1.37027
PATH:05152	Tuberculosis	Hspd1	Hspd1	60 kDa heat shock protein, mitochondrial	0.527599	0.796469	1.13933
PATH:05152	Tuberculosis	Creb1	Creb1	Cyclic AMP-responsive element-binding protein 1	0.527599	0.796469	1.13933
PATH:05166	HTLV-I infection	Xiap	Xiap	E3 ubiquitin-protein ligase XIAP	0.528037	0.796469	1.08256
PATH:05166	HTLV-I infection	Vdac3	Vdac3	Voltage-dependent anion-selective channel protein 3	0.528037	0.796469	1.08256
PATH:05166	HTLV-I infection	Creb1	Creb1	Cyclic AMP-responsive element-binding protein 1	0.528037	0.796469	1.08256
PATH:04970	Salivary secretion	Prkg1	Prkg1	cGMP-dependent protein kinase 1	0.535594	0.796469	1.31688
PATH:04146	Peroxisome	Agps	Agps	Alkyldihydroxyacetonephosphate synthase, peroxisomal	0.558278	0.796469	1.23659
PATH:05410	Hypertrophic cardiomyopathy (HCM)	Cacna2d3	Cacna2d3	Voltage-dependent calcium channel subunit alpha-2/delta-3	0.567042	0.796469	1.20714
PATH:04640	Hematopoietic cell lineage	Cd24a	Cd24a	Signal transducer CD24	0.575634	0.796469	1.17907
PATH:04210	Apoptosis	Xiap	Xiap	E3 ubiquitin-protein ligase XIAP	0.579867	0.796469	1.16552
PATH:04911	Insulin secretion	Creb1	Creb1	Cyclic AMP-responsive element-binding protein 1	0.579867	0.796469	1.16552
PATH:04914	Progesterone-mediated oocyte maturation	Hsp90aa1	Hsp90aa1	Hsp90aa1 protein	0.579867	0.796469	1.16552
PATH:04540	Gap junction	Prkg1	Prkg1	cGMP-dependent protein kinase 1	0.584058	0.796469	1.15227
PATH:04727	GABAergic synapse	Gng10	Gng10	Guanine nucleotide-binding protein G(I)/G(S)/G(O) subunit gamma-10	0.588208	0.796469	1.13933
PATH:05414	Dilated cardiomyopathy	Cacna2d3	Cacna2d3	Voltage-dependent calcium channel subunit alpha-2/delta-3	0.588208	0.796469	1.13933
PATH:04350	TGF-beta signaling pathway	Fst	Fst	Follistatin	0.588208	0.796469	1.13933
PATH:05222	Small cell lung cancer	Xiap	Xiap	E3 ubiquitin-protein ligase XIAP	0.588208	0.796469	1.13933
PATH:04062	Chemokine signaling pathway	Ccl28	Ccl28	C-C motif chemokine 28	0.591328	0.796469	1.014
PATH:04062	Chemokine signaling pathway	Gng10	Gng10	Guanine nucleotide-binding protein G(I)/G(S)/G(O) subunit gamma-10	0.591328	0.796469	1.014
PATH:04666	Fc gamma R-mediated phagocytosis	Cfl2	Cfl2	Cofilin-2	0.596386	0.796469	1.11429
PATH:05032	Morphine addiction	Gng10	Gng10	Guanine nucleotide-binding protein G(I)/G(S)/G(O) subunit gamma-10	0.600415	0.796469	1.10217
PATH:00982	Drug metabolism - cytochrome P450	Fmo2	Fmo2	Dimethylaniline monooxygenase [N-oxide-forming] 2	0.627525	0.810536	1.02424
PATH:04064	NF-kappa B signaling pathway	Xiap	Xiap	E3 ubiquitin-protein ligase XIAP	0.631247	0.810536	1.014
PATH:04916	Melanogenesis	Creb1	Creb1	Cyclic AMP-responsive element-binding protein 1	0.631247	0.810536	1.014
PATH:05200	Pathways in cancer	Tceb1	Tceb1	Transcription elongation factor B polypeptide 1	0.636219	0.810536	0.92462
PATH:05200	Pathways in cancer	Hsp90aa1	Hsp90aa1	Hsp90aa1 protein	0.636219	0.810536	0.92462
PATH:05200	Pathways in cancer	Xiap	Xiap	E3 ubiquitin-protein ligase XIAP	0.636219	0.810536	0.92462
PATH:04723	Retrograde endocannabinoid signaling	Gng10	Gng10	Guanine nucleotide-binding protein G(I)/G(S)/G(O) subunit gamma-10	0.642194	0.810536	0.984466
PATH:05205	Proteoglycans in cancer	Rdx	Rdx	Radixin	0.658283	0.81593	0.897345
PATH:05205	Proteoglycans in cancer	Ppp1cb	Ppp1cb	Serine/threonine-protein phosphatase PP1-beta catalytic subunit	0.658283	0.81593	0.897345
PATH:04972	Pancreatic secretion	Rab27b	Rab27b	Rab27b protein	0.65973	0.81593	0.938889
PATH:04066	HIF-1 signaling pathway	Tceb1	Tceb1	Transcription elongation factor B polypeptide 1	0.669842	0.81593	0.913514
PATH:04114	Oocyte meiosis	Ppp1cb	Ppp1cb	Serine/threonine-protein phosphatase PP1-beta catalytic subunit	0.676417	0.81593	0.897345
PATH:04151	PI3K-Akt signaling pathway	Hsp90aa1	Hsp90aa1	Hsp90aa1 protein	0.679814	0.81593	0.866667
PATH:04151	PI3K-Akt signaling pathway	Gng10	Gng10	Guanine nucleotide-binding protein G(I)/G(S)/G(O) subunit gamma-10	0.679814	0.81593	0.866667
PATH:04151	PI3K-Akt signaling pathway	Creb1	Creb1	Cyclic AMP-responsive element-binding protein 1	0.679814	0.81593	0.866667
PATH:04919	Thyroid hormone signaling pathway	Tbc1d4	Tbc1d4	TBC1 domain family member 4	0.692297	0.81593	0.859322
PATH:04670	Leukocyte transendothelial migration	Arhgap5	Arhgap5	Rho GTPase activating protein 5	0.704445	0.81593	0.831148
PATH:04142	Lysosome	Ap3s1	Ap3s1	MCG3457, isoform CRA_b	0.707407	0.81593	0.82439
PATH:04750	Inflammatory mediator regulation of TRP channels	Ppp1cb	Ppp1cb	Serine/threonine-protein phosphatase PP1-beta catalytic subunit	0.716119	0.81593	0.804762
PATH:04110	Cell cycle	Stag2	Stag2	Cohesin subunit SA-2	0.716119	0.81593	0.804762
PATH:04380	Osteoclast differentiation	Creb1	Creb1	Cyclic AMP-responsive element-binding protein 1	0.718966	0.81593	0.798425
PATH:04724	Glutamatergic synapse	Gng10	Gng10	Guanine nucleotide-binding protein G(I)/G(S)/G(O) subunit gamma-10	0.721785	0.81593	0.792188
PATH:05145	Toxoplasmosis	Xiap	Xiap	E3 ubiquitin-protein ligase XIAP	0.730074	0.816079	0.774046
PATH:04722	Neurotrophin signaling pathway	Zfp110	Zfp110	Neurotrophin receptor-interacting factor 1	0.740749	0.816079	0.751111
PATH:04068	FoxO signaling pathway	Sirt1	Sirt1	Sirt1 protein	0.740749	0.816079	0.751111
PATH:04910	Insulin signaling pathway	Ppp1cb	Ppp1cb	Serine/threonine-protein phosphatase PP1-beta catalytic subunit	0.760864	0.829451	0.709091
PATH:04726	Serotonergic synapse	Gng10	Gng10	Guanine nucleotide-binding protein G(I)/G(S)/G(O) subunit gamma-10	0.765647	0.829451	0.69931
PATH:05322	Systemic lupus erythematosus	Trove2	Trove2	60 kDa SS-A/Ro ribonucleoprotein	0.772646	0.830115	0.685135
PATH:04932	Non-alcoholic fatty liver disease (NAFLD)	Uqcrfs1	Uqcrfs1	Cytochrome b-c1 complex subunit Rieske, mitochondrial	0.78603	0.830763	0.658442
PATH:04390	Hippo signaling pathway	Ppp1cb	Ppp1cb	Serine/threonine-protein phosphatase PP1-beta catalytic subunit	0.78603	0.830763	0.658442
PATH:04141	Protein processing in endoplasmic reticulum	Hsp90aa1	Hsp90aa1	Hsp90aa1 protein	0.818037	0.857619	0.596471
PATH:00230	Purine metabolism	Gmps	Gmps	MCG6377, isoform CRA_a	0.830508	0.860387	0.572881
PATH:05202	Transcriptional misregulation in cancer	Bmi1	Bmi1	Polycomb complex protein BMI-1	0.833914	0.860387	0.56648
PATH:04020	Calcium signaling pathway	Vdac3	Vdac3	Voltage-dependent anion-selective channel protein 3	0.84531	0.865278	0.545161
PATH:04014	Ras signaling pathway	Gng10	Gng10	Guanine nucleotide-binding protein G(I)/G(S)/G(O) subunit gamma-10	0.899165	0.913214	0.444737
PATH:04060	Cytokine-cytokine receptor interaction	Ccl28	Ccl28	C-C motif chemokine 28	0.930263	0.937474	0.384091
PATH:04740	Olfactory transduction	Prkg1	Prkg1	cGMP-dependent protein kinase 1	0.999989	0.999989	0.0946779

## Sheet: UpGene2Pathway
QueryID	QuerySymbol	Description	PathwayID	PathwayTerm	P-Value	Enrichment
Ddx3y	Ddx3y	ATP-dependent RNA helicase DDX3Y	PATH:05203	Viral carcinogenesis	0.0749533	2.21397
Ddx3y	Ddx3y	ATP-dependent RNA helicase DDX3Y	PATH:04622	RIG-I-like receptor signaling pathway	0.496888	1.46957
Galnt7	Galnt7	Putative uncharacterized protein	PATH:01100	Metabolic pathways	0.138773	1.32766
Galnt7	Galnt7	Putative uncharacterized protein	PATH:00512	Mucin type O-Glycan biosynthesis	0.242704	3.62143
Ncbp2	Ncbp2	Nuclear cap-binding protein subunit 2	PATH:03013	RNA transport	0.0894169	2.35814
Ncbp2	Ncbp2	Nuclear cap-binding protein subunit 2	PATH:03040	Spliceosome	0.0469334	2.93913
Ncbp2	Ncbp2	Nuclear cap-binding protein subunit 2	PATH:03015	mRNA surveillance pathway	0.0703965	3.13608
Nae1	Nae1	NEDD8-activating enzyme E1 regulatory subunit	PATH:05010	Alzheimer's disease	0.26166	1.69
Agps	Agps	Alkyldihydroxyacetonephosphate synthase, peroxisomal	PATH:04146	Peroxisome	0.558278	1.23659
Agps	Agps	Alkyldihydroxyacetonephosphate synthase, peroxisomal	PATH:01100	Metabolic pathways	0.138773	1.32766
Agps	Agps	Alkyldihydroxyacetonephosphate synthase, peroxisomal	PATH:00565	Ether lipid metabolism	0.0614754	4.94634
Gyk	Gyk	Glycerol kinase	PATH:03320	PPAR signaling pathway	0.0454737	3.75556
Gyk	Gyk	Glycerol kinase	PATH:00561	Glycerolipid metabolism	0.421347	1.84364
Gyk	Gyk	Glycerol kinase	PATH:01100	Metabolic pathways	0.138773	1.32766
Taok1	Taok1	MCG124812	PATH:04010	MAPK signaling pathway	0.50344	1.12251
Rpl9	Rpl9	60S ribosomal protein L9	PATH:03010	Ribosome	0.206648	1.91321
Hspd1	Hspd1	60 kDa heat shock protein, mitochondrial	PATH:05134	Legionellosis	0.432787	1.77895
Hspd1	Hspd1	60 kDa heat shock protein, mitochondrial	PATH:05152	Tuberculosis	0.527599	1.13933
Hspd1	Hspd1	60 kDa heat shock protein, mitochondrial	PATH:03018	RNA degradation	0.046876	3.70976
Hspd1	Hspd1	60 kDa heat shock protein, mitochondrial	PATH:04940	Type I diabetes mellitus	0.44953	1.69
Rpl15	Rpl15	60S ribosomal protein L15	PATH:03010	Ribosome	0.206648	1.91321
Hmgb1	Hmgb1	High mobility group protein B1	PATH:03410	Base excision repair	0.321247	2.6
Impad1	Impad1	Inositol monophosphatase 3	PATH:04070	Phosphatidylinositol signaling system	0.190007	2.5037
Impad1	Impad1	Inositol monophosphatase 3	PATH:00562	Inositol phosphate metabolism	0.121218	3.32459
Impad1	Impad1	Inositol monophosphatase 3	PATH:01100	Metabolic pathways	0.138773	1.32766
Impad1	Impad1	Inositol monophosphatase 3	PATH:00920	Sulfur metabolism	0.155207	5.96471
Fabp5	Fabp5	Fatty acid-binding protein, epidermal	PATH:03320	PPAR signaling pathway	0.0454737	3.75556
Prkg1	Prkg1	cGMP-dependent protein kinase 1	PATH:04022	cGMP-PKG signaling pathway	0.0865265	2.38588
Prkg1	Prkg1	cGMP-dependent protein kinase 1	PATH:04540	Gap junction	0.584058	1.15227
Prkg1	Prkg1	cGMP-dependent protein kinase 1	PATH:04970	Salivary secretion	0.535594	1.31688
Prkg1	Prkg1	cGMP-dependent protein kinase 1	PATH:04740	Olfactory transduction	0.999989	0.0946779
Prkg1	Prkg1	cGMP-dependent protein kinase 1	PATH:04713	Circadian entrainment	0.072124	3.10408
Prkg1	Prkg1	cGMP-dependent protein kinase 1	PATH:04270	Vascular smooth muscle contraction	0.364573	1.57209
Prkg1	Prkg1	cGMP-dependent protein kinase 1	PATH:04730	Long-term depression	0.521436	1.37027
Prkg1	Prkg1	cGMP-dependent protein kinase 1	PATH:04611	Platelet activation	0.371693	1.54809
Tceb1	Tceb1	Transcription elongation factor B polypeptide 1	PATH:04066	HIF-1 signaling pathway	0.669842	0.913514
Tceb1	Tceb1	Transcription elongation factor B polypeptide 1	PATH:05200	Pathways in cancer	0.636219	0.92462
Tceb1	Tceb1	Transcription elongation factor B polypeptide 1	PATH:05211	Renal cell carcinoma	0.511762	1.40833
Tceb1	Tceb1	Transcription elongation factor B polypeptide 1	PATH:04120	Ubiquitin mediated proteolysis	0.000430928	5.07
Abcb7	Abcb7	ATP-binding cassette sub-family B member 7, mitochondrial	PATH:02010	ABC transporters	0.366985	2.20435
Sema3c	Sema3c	Semaphorin-3C	PATH:04360	Axon guidance	0.382314	1.51343
Bmi1	Bmi1	Polycomb complex protein BMI-1	PATH:05202	Transcriptional misregulation in cancer	0.833914	0.56648
Bmi1	Bmi1	Polycomb complex protein BMI-1	PATH:05206	MicroRNAs in cancer	0.275915	1.50222
Ccl28	Ccl28	C-C motif chemokine 28	PATH:04672	Intestinal immune network for IgA production	0.366985	2.20435
Ccl28	Ccl28	C-C motif chemokine 28	PATH:04062	Chemokine signaling pathway	0.591328	1.014
Ccl28	Ccl28	C-C motif chemokine 28	PATH:04060	Cytokine-cytokine receptor interaction	0.930263	0.384091
Sat1	Sat1	Diamine acetyltransferase 1	PATH:00330	Arginine and proline metabolism	0.444004	1.71864
Sat1	Sat1	Diamine acetyltransferase 1	PATH:01100	Metabolic pathways	0.138773	1.32766
Trnt1	Trnt1	CCA tRNA nucleotidyltransferase 1, mitochondrial	PATH:03013	RNA transport	0.0894169	2.35814
Sirt1	Sirt1	Sirt1 protein	PATH:04068	FoxO signaling pathway	0.740749	0.751111
Sirt1	Sirt1	Sirt1 protein	PATH:05031	Amphetamine addiction	0.0303429	4.4087
Sirt1	Sirt1	Sirt1 protein	PATH:05206	MicroRNAs in cancer	0.275915	1.50222
Rbm8a	Rbm8a	RNA-binding protein 8A	PATH:03013	RNA transport	0.0894169	2.35814
Rbm8a	Rbm8a	RNA-binding protein 8A	PATH:03040	Spliceosome	0.0469334	2.93913
Rbm8a	Rbm8a	RNA-binding protein 8A	PATH:03015	mRNA surveillance pathway	0.0703965	3.13608
Sumo1	Sumo1	Small ubiquitin-related modifier 1	PATH:03013	RNA transport	0.0894169	2.35814
Ube2n	Ube2n	Ubiquitin-conjugating enzyme E2N	PATH:04120	Ubiquitin mediated proteolysis	0.000430928	5.07
Rdx	Rdx	Radixin	PATH:05206	MicroRNAs in cancer	0.275915	1.50222
Rdx	Rdx	Radixin	PATH:05205	Proteoglycans in cancer	0.658283	0.897345
Rdx	Rdx	Radixin	PATH:04810	Regulation of actin cytoskeleton	0.369976	1.38273
Trove2	Trove2	60 kDa SS-A/Ro ribonucleoprotein	PATH:05322	Systemic lupus erythematosus	0.772646	0.685135
Hnrnpk	Hnrnpk	Heterogeneous nuclear ribonucleoprotein K	PATH:05168	Herpes simplex infection	0.143434	1.97854
Hnrnpk	Hnrnpk	Heterogeneous nuclear ribonucleoprotein K	PATH:03040	Spliceosome	0.0469334	2.93913
Hnrnpk	Hnrnpk	Heterogeneous nuclear ribonucleoprotein K	PATH:05203	Viral carcinogenesis	0.0749533	2.21397
Hnrnpk	Hnrnpk	Heterogeneous nuclear ribonucleoprotein K	PATH:05206	MicroRNAs in cancer	0.275915	1.50222
Ppp1cb	Ppp1cb	Serine/threonine-protein phosphatase PP1-beta catalytic subunit	PATH:04728	Dopaminergic synapse	0.143339	2.28722
Ppp1cb	Ppp1cb	Serine/threonine-protein phosphatase PP1-beta catalytic subunit	PATH:04921	Oxytocin signaling pathway	0.464262	1.28354
Ppp1cb	Ppp1cb	Serine/threonine-protein phosphatase PP1-beta catalytic subunit	PATH:04910	Insulin signaling pathway	0.760864	0.709091
Ppp1cb	Ppp1cb	Serine/threonine-protein phosphatase PP1-beta catalytic subunit	PATH:04510	Focal adhesion	0.337408	1.4625
Ppp1cb	Ppp1cb	Serine/threonine-protein phosphatase PP1-beta catalytic subunit	PATH:04114	Oocyte meiosis	0.676417	0.897345
Ppp1cb	Ppp1cb	Serine/threonine-protein phosphatase PP1-beta catalytic subunit	PATH:04720	Long-term potentiation	0.496888	1.46957
Ppp1cb	Ppp1cb	Serine/threonine-protein phosphatase PP1-beta catalytic subunit	PATH:03015	mRNA surveillance pathway	0.0703965	3.13608
Ppp1cb	Ppp1cb	Serine/threonine-protein phosphatase PP1-beta catalytic subunit	PATH:04611	Platelet activation	0.371693	1.54809
Ppp1cb	Ppp1cb	Serine/threonine-protein phosphatase PP1-beta catalytic subunit	PATH:05205	Proteoglycans in cancer	0.658283	0.897345
Ppp1cb	Ppp1cb	Serine/threonine-protein phosphatase PP1-beta catalytic subunit	PATH:04810	Regulation of actin cytoskeleton	0.369976	1.38273
Ppp1cb	Ppp1cb	Serine/threonine-protein phosphatase PP1-beta catalytic subunit	PATH:04022	cGMP-PKG signaling pathway	0.0865265	2.38588
Ppp1cb	Ppp1cb	Serine/threonine-protein phosphatase PP1-beta catalytic subunit	PATH:05034	Alcoholism	0.132783	2.03819
Ppp1cb	Ppp1cb	Serine/threonine-protein phosphatase PP1-beta catalytic subunit	PATH:04750	Inflammatory mediator regulation of TRP channels	0.716119	0.804762
Ppp1cb	Ppp1cb	Serine/threonine-protein phosphatase PP1-beta catalytic subunit	PATH:05168	Herpes simplex infection	0.143434	1.97854
Ppp1cb	Ppp1cb	Serine/threonine-protein phosphatase PP1-beta catalytic subunit	PATH:05031	Amphetamine addiction	0.0303429	4.4087
Ppp1cb	Ppp1cb	Serine/threonine-protein phosphatase PP1-beta catalytic subunit	PATH:04261	Adrenergic signaling in cardiomyocytes	0.186472	2.01457
Ppp1cb	Ppp1cb	Serine/threonine-protein phosphatase PP1-beta catalytic subunit	PATH:04390	Hippo signaling pathway	0.78603	0.658442
Ppp1cb	Ppp1cb	Serine/threonine-protein phosphatase PP1-beta catalytic subunit	PATH:04270	Vascular smooth muscle contraction	0.364573	1.57209
Mut	Mut	Methylmalonyl-CoA mutase, mitochondrial	PATH:00280	Valine, leucine and isoleucine degradation	0.0928433	3.9
Mut	Mut	Methylmalonyl-CoA mutase, mitochondrial	PATH:00630	Glyoxylate and dicarboxylate metabolism	0.257623	3.38
Mut	Mut	Methylmalonyl-CoA mutase, mitochondrial	PATH:00640	Propanoate metabolism	0.272251	3.16875
Mut	Mut	Methylmalonyl-CoA mutase, mitochondrial	PATH:01200	Carbon metabolism	0.299414	1.82703
Mut	Mut	Methylmalonyl-CoA mutase, mitochondrial	PATH:01100	Metabolic pathways	0.138773	1.32766
Bag4	Bag4	BCL2-associated athanogene 4	PATH:04668	TNF signaling pathway	0.292091	1.86055
Hsp90aa1	Hsp90aa1	Hsp90aa1 protein	PATH:05200	Pathways in cancer	0.636219	0.92462
Hsp90aa1	Hsp90aa1	Hsp90aa1 protein	PATH:04914	Progesterone-mediated oocyte maturation	0.579867	1.16552
Hsp90aa1	Hsp90aa1	Hsp90aa1 protein	PATH:04915	Estrogen signaling pathway	0.251734	2.06939
Hsp90aa1	Hsp90aa1	Hsp90aa1 protein	PATH:04151	PI3K-Akt signaling pathway	0.679814	0.866667
Hsp90aa1	Hsp90aa1	Hsp90aa1 protein	PATH:04141	Protein processing in endoplasmic reticulum	0.818037	0.596471
Hsp90aa1	Hsp90aa1	Hsp90aa1 protein	PATH:05215	Prostate cancer	0.218857	2.27865
Hsp90aa1	Hsp90aa1	Hsp90aa1 protein	PATH:04621	NOD-like receptor signaling pathway	0.121218	3.32459
Hsp90aa1	Hsp90aa1	Hsp90aa1 protein	PATH:04612	Antigen processing and presentation	0.18288	2.56709
Xiap	Xiap	E3 ubiquitin-protein ligase XIAP	PATH:05145	Toxoplasmosis	0.730074	0.774046
Xiap	Xiap	E3 ubiquitin-protein ligase XIAP	PATH:05200	Pathways in cancer	0.636219	0.92462
Xiap	Xiap	E3 ubiquitin-protein ligase XIAP	PATH:05222	Small cell lung cancer	0.588208	1.13933
Xiap	Xiap	E3 ubiquitin-protein ligase XIAP	PATH:04210	Apoptosis	0.579867	1.16552
Xiap	Xiap	E3 ubiquitin-protein ligase XIAP	PATH:05166	HTLV-I infection	0.528037	1.08256
Xiap	Xiap	E3 ubiquitin-protein ligase XIAP	PATH:04064	NF-kappa B signaling pathway	0.631247	1.014
Xiap	Xiap	E3 ubiquitin-protein ligase XIAP	PATH:04120	Ubiquitin mediated proteolysis	0.000430928	5.07
Xiap	Xiap	E3 ubiquitin-protein ligase XIAP	PATH:04510	Focal adhesion	0.337408	1.4625
Xiap	Xiap	E3 ubiquitin-protein ligase XIAP	PATH:04621	NOD-like receptor signaling pathway	0.121218	3.32459
Dld	Dld	Dihydrolipoyl dehydrogenase, mitochondrial	PATH:00280	Valine, leucine and isoleucine degradation	0.0928433	3.9
Dld	Dld	Dihydrolipoyl dehydrogenase, mitochondrial	PATH:00020	Citrate cycle (TCA cycle)	0.272251	3.16875
Dld	Dld	Dihydrolipoyl dehydrogenase, mitochondrial	PATH:00010	Glycolysis / Gluconeogenesis	0.476358	1.56
Dld	Dld	Dihydrolipoyl dehydrogenase, mitochondrial	PATH:00260	Glycine, serine and threonine metabolism	0.327975	2.535
Dld	Dld	Dihydrolipoyl dehydrogenase, mitochondrial	PATH:01200	Carbon metabolism	0.299414	1.82703
Dld	Dld	Dihydrolipoyl dehydrogenase, mitochondrial	PATH:01100	Metabolic pathways	0.138773	1.32766
Dld	Dld	Dihydrolipoyl dehydrogenase, mitochondrial	PATH:00620	Pyruvate metabolism	0.354237	2.30455
Srp19	Srp19	Signal recognition particle 19 kDa protein	PATH:03060	Protein export	0.242704	3.62143
Cul3	Cul3	Cullin-3	PATH:04120	Ubiquitin mediated proteolysis	0.000430928	5.07
Calb1	Calb1	Calbindin	PATH:04961	Endocrine and other factor-regulated calcium reabsorption	0.421347	1.84364
Map4k3	Map4k3	Mitogen-activated protein kinase kinase kinase kinase 3	PATH:04010	MAPK signaling pathway	0.50344	1.12251
Phospho2	Phospho2	Pyridoxal phosphate phosphatase PHOSPHO2	PATH:00750	Vitamin B6 metabolism	0.0853787	11.2667
Phospho2	Phospho2	Pyridoxal phosphate phosphatase PHOSPHO2	PATH:01100	Metabolic pathways	0.138773	1.32766
Arhgap5	Arhgap5	Rho GTPase activating protein 5	PATH:04670	Leukocyte transendothelial migration	0.704445	0.831148
Arhgap5	Arhgap5	Rho GTPase activating protein 5	PATH:04510	Focal adhesion	0.337408	1.4625
Taf13	Taf13	Transcription initiation factor TFIID subunit 13	PATH:03022	Basal transcription factors	0.373266	2.15745
Taf13	Taf13	Transcription initiation factor TFIID subunit 13	PATH:05168	Herpes simplex infection	0.143434	1.97854
Lpgat1	Lpgat1	Acyl-CoA:lysophosphatidylglycerol acyltransferase 1	PATH:00564	Glycerophospholipid metabolism	0.226136	2.22857
Cd24a	Cd24a	Signal transducer CD24	PATH:04640	Hematopoietic cell lineage	0.575634	1.17907
Vdac3	Vdac3	Voltage-dependent anion-selective channel protein 3	PATH:04022	cGMP-PKG signaling pathway	0.0865265	2.38588
Vdac3	Vdac3	Voltage-dependent anion-selective channel protein 3	PATH:05012	Parkinson's disease	0.191465	1.98824
Vdac3	Vdac3	Voltage-dependent anion-selective channel protein 3	PATH:05166	HTLV-I infection	0.528037	1.08256
Vdac3	Vdac3	Voltage-dependent anion-selective channel protein 3	PATH:04020	Calcium signaling pathway	0.84531	0.545161
Vdac3	Vdac3	Voltage-dependent anion-selective channel protein 3	PATH:05161	Hepatitis B	0.420591	1.39862
Vdac3	Vdac3	Voltage-dependent anion-selective channel protein 3	PATH:05016	Huntington's disease	0.293956	1.58438
Vdac3	Vdac3	Voltage-dependent anion-selective channel protein 3	PATH:05203	Viral carcinogenesis	0.0749533	2.21397
Ube3a	Ube3a	Ubiquitin-protein ligase E3A	PATH:04120	Ubiquitin mediated proteolysis	0.000430928	5.07
Ube3a	Ube3a	Ubiquitin-protein ligase E3A	PATH:05203	Viral carcinogenesis	0.0749533	2.21397
Gng10	Gng10	Guanine nucleotide-binding protein G(I)/G(S)/G(O) subunit gamma-10	PATH:05034	Alcoholism	0.132783	2.03819
Gng10	Gng10	Guanine nucleotide-binding protein G(I)/G(S)/G(O) subunit gamma-10	PATH:04014	Ras signaling pathway	0.899165	0.444737
Gng10	Gng10	Guanine nucleotide-binding protein G(I)/G(S)/G(O) subunit gamma-10	PATH:04062	Chemokine signaling pathway	0.591328	1.014
Gng10	Gng10	Guanine nucleotide-binding protein G(I)/G(S)/G(O) subunit gamma-10	PATH:04727	GABAergic synapse	0.588208	1.13933
Gng10	Gng10	Guanine nucleotide-binding protein G(I)/G(S)/G(O) subunit gamma-10	PATH:04151	PI3K-Akt signaling pathway	0.679814	0.866667
Gng10	Gng10	Guanine nucleotide-binding protein G(I)/G(S)/G(O) subunit gamma-10	PATH:04728	Dopaminergic synapse	0.143339	2.28722
Gng10	Gng10	Guanine nucleotide-binding protein G(I)/G(S)/G(O) subunit gamma-10	PATH:05032	Morphine addiction	0.600415	1.10217
Gng10	Gng10	Guanine nucleotide-binding protein G(I)/G(S)/G(O) subunit gamma-10	PATH:04723	Retrograde endocannabinoid signaling	0.642194	0.984466
Gng10	Gng10	Guanine nucleotide-binding protein G(I)/G(S)/G(O) subunit gamma-10	PATH:04713	Circadian entrainment	0.072124	3.10408
Gng10	Gng10	Guanine nucleotide-binding protein G(I)/G(S)/G(O) subunit gamma-10	PATH:04724	Glutamatergic synapse	0.721785	0.792188
Gng10	Gng10	Guanine nucleotide-binding protein G(I)/G(S)/G(O) subunit gamma-10	PATH:04725	Cholinergic synapse	0.306727	1.79469
Gng10	Gng10	Guanine nucleotide-binding protein G(I)/G(S)/G(O) subunit gamma-10	PATH:04726	Serotonergic synapse	0.765647	0.69931
Adam10	Adam10	A disintegrin and metallopeptidase domain 10	PATH:05010	Alzheimer's disease	0.26166	1.69
Rab27b	Rab27b	Rab27b protein	PATH:04972	Pancreatic secretion	0.65973	0.938889
Fut9	Fut9	Alpha-(1,3)-fucosyltransferase 9	PATH:00603	Glycosphingolipid biosynthesis - globo series	0.138259	6.76
Fut9	Fut9	Alpha-(1,3)-fucosyltransferase 9	PATH:00514	Other types of O-glycan biosynthesis	0.385644	2.06939
Fut9	Fut9	Alpha-(1,3)-fucosyltransferase 9	PATH:01100	Metabolic pathways	0.138773	1.32766
Fut9	Fut9	Alpha-(1,3)-fucosyltransferase 9	PATH:00601	Glycosphingolipid biosynthesis - lacto and neolacto series	0.219769	4.056
Impa1	Impa1	Inositol monophosphatase 1	PATH:04070	Phosphatidylinositol signaling system	0.190007	2.5037
Impa1	Impa1	Inositol monophosphatase 1	PATH:00562	Inositol phosphate metabolism	0.121218	3.32459
Impa1	Impa1	Inositol monophosphatase 1	PATH:01100	Metabolic pathways	0.138773	1.32766
Ube2q2	Ube2q2	Ubiquitin-conjugating enzyme E2 Q2	PATH:04120	Ubiquitin mediated proteolysis	0.000430928	5.07
Hnmt	Hnmt	Histamine N-methyltransferase	PATH:00340	Histidine metabolism	0.2502	3.49655
Fst	Fst	Follistatin	PATH:04350	TGF-beta signaling pathway	0.588208	1.13933
Cnot7	Cnot7	CCR4-NOT transcription complex subunit 7	PATH:03018	RNA degradation	0.046876	3.70976
Gnpnat1	Gnpnat1	Putative uncharacterized protein	PATH:00520	Amino sugar and nucleotide sugar metabolism	0.379485	2.1125
Fmo2	Fmo2	Dimethylaniline monooxygenase [N-oxide-forming] 2	PATH:00982	Drug metabolism - cytochrome P450	0.627525	1.02424
Dhx36	Dhx36	Dhx36 protein	PATH:03018	RNA degradation	0.046876	3.70976
Acadl	Acadl	Long-chain specific acyl-CoA dehydrogenase, mitochondrial	PATH:00071	Fatty acid degradation	0.379485	2.1125
Acadl	Acadl	Long-chain specific acyl-CoA dehydrogenase, mitochondrial	PATH:03320	PPAR signaling pathway	0.0454737	3.75556
Acadl	Acadl	Long-chain specific acyl-CoA dehydrogenase, mitochondrial	PATH:01212	Fatty acid metabolism	0.391742	2.028
Acadl	Acadl	Long-chain specific acyl-CoA dehydrogenase, mitochondrial	PATH:01100	Metabolic pathways	0.138773	1.32766
Gmps	Gmps	MCG6377, isoform CRA_a	PATH:00230	Purine metabolism	0.830508	0.572881
Gmps	Gmps	MCG6377, isoform CRA_a	PATH:01100	Metabolic pathways	0.138773	1.32766
Gmps	Gmps	MCG6377, isoform CRA_a	PATH:00983	Drug metabolism - other enzymes	0.476358	1.56
Creb1	Creb1	Cyclic AMP-responsive element-binding protein 1	PATH:04918	Thyroid hormone synthesis	0.506853	1.42817
Creb1	Creb1	Cyclic AMP-responsive element-binding protein 1	PATH:04915	Estrogen signaling pathway	0.251734	2.06939
Creb1	Creb1	Cyclic AMP-responsive element-binding protein 1	PATH:04728	Dopaminergic synapse	0.143339	2.28722
Creb1	Creb1	Cyclic AMP-responsive element-binding protein 1	PATH:04916	Melanogenesis	0.631247	1.014
Creb1	Creb1	Cyclic AMP-responsive element-binding protein 1	PATH:04668	TNF signaling pathway	0.292091	1.86055
Creb1	Creb1	Cyclic AMP-responsive element-binding protein 1	PATH:04911	Insulin secretion	0.579867	1.16552
Creb1	Creb1	Cyclic AMP-responsive element-binding protein 1	PATH:04713	Circadian entrainment	0.072124	3.10408
Creb1	Creb1	Cyclic AMP-responsive element-binding protein 1	PATH:04725	Cholinergic synapse	0.306727	1.79469
Creb1	Creb1	Cyclic AMP-responsive element-binding protein 1	PATH:05215	Prostate cancer	0.218857	2.27865
Creb1	Creb1	Cyclic AMP-responsive element-binding protein 1	PATH:04962	Vasopressin-regulated water reabsorption	0.354237	2.30455
Creb1	Creb1	Cyclic AMP-responsive element-binding protein 1	PATH:05016	Huntington's disease	0.293956	1.58438
Creb1	Creb1	Cyclic AMP-responsive element-binding protein 1	PATH:05203	Viral carcinogenesis	0.0749533	2.21397
Creb1	Creb1	Cyclic AMP-responsive element-binding protein 1	PATH:04710	Circadian rhythm	0.264973	3.27097
Creb1	Creb1	Cyclic AMP-responsive element-binding protein 1	PATH:04612	Antigen processing and presentation	0.18288	2.56709
Creb1	Creb1	Cyclic AMP-responsive element-binding protein 1	PATH:04022	cGMP-PKG signaling pathway	0.0865265	2.38588
Creb1	Creb1	Cyclic AMP-responsive element-binding protein 1	PATH:05034	Alcoholism	0.132783	2.03819
Creb1	Creb1	Cyclic AMP-responsive element-binding protein 1	PATH:05166	HTLV-I infection	0.528037	1.08256
Creb1	Creb1	Cyclic AMP-responsive element-binding protein 1	PATH:05031	Amphetamine addiction	0.0303429	4.4087
Creb1	Creb1	Cyclic AMP-responsive element-binding protein 1	PATH:05152	Tuberculosis	0.527599	1.13933
Creb1	Creb1	Cyclic AMP-responsive element-binding protein 1	PATH:04261	Adrenergic signaling in cardiomyocytes	0.186472	2.01457
Creb1	Creb1	Cyclic AMP-responsive element-binding protein 1	PATH:04151	PI3K-Akt signaling pathway	0.679814	0.866667
Creb1	Creb1	Cyclic AMP-responsive element-binding protein 1	PATH:05030	Cocaine addiction	0.385644	2.06939
Creb1	Creb1	Cyclic AMP-responsive element-binding protein 1	PATH:05161	Hepatitis B	0.420591	1.39862
Creb1	Creb1	Cyclic AMP-responsive element-binding protein 1	PATH:04380	Osteoclast differentiation	0.718966	0.798425
Pkia	Pkia	cAMP-dependent protein kinase inhibitor alpha	PATH:05034	Alcoholism	0.132783	2.03819
Tbc1d4	Tbc1d4	TBC1 domain family member 4	PATH:04919	Thyroid hormone signaling pathway	0.692297	0.859322
Cpox	Cpox	Oxygen-dependent coproporphyrinogen-III oxidase, mitochondrial	PATH:00860	Porphyrin and chlorophyll metabolism	0.354237	2.30455
Cpox	Cpox	Oxygen-dependent coproporphyrinogen-III oxidase, mitochondrial	PATH:01100	Metabolic pathways	0.138773	1.32766
Cfl2	Cfl2	Cofilin-2	PATH:05133	Pertussis	0.521436	1.37027
Cfl2	Cfl2	Cofilin-2	PATH:04360	Axon guidance	0.382314	1.51343
Cfl2	Cfl2	Cofilin-2	PATH:04666	Fc gamma R-mediated phagocytosis	0.596386	1.11429
Cfl2	Cfl2	Cofilin-2	PATH:04810	Regulation of actin cytoskeleton	0.369976	1.38273
Cacna2d3	Cacna2d3	Voltage-dependent calcium channel subunit alpha-2/delta-3	PATH:05410	Hypertrophic cardiomyopathy (HCM)	0.567042	1.20714
Cacna2d3	Cacna2d3	Voltage-dependent calcium channel subunit alpha-2/delta-3	PATH:04260	Cardiac muscle contraction	0.18288	2.56709
Cacna2d3	Cacna2d3	Voltage-dependent calcium channel subunit alpha-2/delta-3	PATH:04261	Adrenergic signaling in cardiomyocytes	0.186472	2.01457
Cacna2d3	Cacna2d3	Voltage-dependent calcium channel subunit alpha-2/delta-3	PATH:04010	MAPK signaling pathway	0.50344	1.12251
Cacna2d3	Cacna2d3	Voltage-dependent calcium channel subunit alpha-2/delta-3	PATH:04921	Oxytocin signaling pathway	0.464262	1.28354
Cacna2d3	Cacna2d3	Voltage-dependent calcium channel subunit alpha-2/delta-3	PATH:05412	Arrhythmogenic right ventricular cardiomyopathy (ARVC)	0.521436	1.37027
Cacna2d3	Cacna2d3	Voltage-dependent calcium channel subunit alpha-2/delta-3	PATH:05414	Dilated cardiomyopathy	0.588208	1.13933
Rpl36al	Rpl36al	ribosomal protein L36A-like	PATH:03010	Ribosome	0.206648	1.91321
Ap3s1	Ap3s1	MCG3457, isoform CRA_b	PATH:04142	Lysosome	0.707407	0.82439
Srsf1	Srsf1	Serine/arginine-rich-splicing factor 1	PATH:05168	Herpes simplex infection	0.143434	1.97854
Srsf1	Srsf1	Serine/arginine-rich-splicing factor 1	PATH:03040	Spliceosome	0.0469334	2.93913
Chpt1	Chpt1	Cholinephosphotransferase 1	PATH:00564	Glycerophospholipid metabolism	0.226136	2.22857
Chpt1	Chpt1	Cholinephosphotransferase 1	PATH:01100	Metabolic pathways	0.138773	1.32766
Chpt1	Chpt1	Cholinephosphotransferase 1	PATH:00565	Ether lipid metabolism	0.0614754	4.94634
Uqcrfs1	Uqcrfs1	Cytochrome b-c1 complex subunit Rieske, mitochondrial	PATH:05012	Parkinson's disease	0.191465	1.98824
Uqcrfs1	Uqcrfs1	Cytochrome b-c1 complex subunit Rieske, mitochondrial	PATH:00190	Oxidative phosphorylation	0.410263	1.42817
Uqcrfs1	Uqcrfs1	Cytochrome b-c1 complex subunit Rieske, mitochondrial	PATH:04260	Cardiac muscle contraction	0.18288	2.56709
Uqcrfs1	Uqcrfs1	Cytochrome b-c1 complex subunit Rieske, mitochondrial	PATH:05010	Alzheimer's disease	0.26166	1.69
Uqcrfs1	Uqcrfs1	Cytochrome b-c1 complex subunit Rieske, mitochondrial	PATH:04932	Non-alcoholic fatty liver disease (NAFLD)	0.78603	0.658442
Uqcrfs1	Uqcrfs1	Cytochrome b-c1 complex subunit Rieske, mitochondrial	PATH:01100	Metabolic pathways	0.138773	1.32766
Uqcrfs1	Uqcrfs1	Cytochrome b-c1 complex subunit Rieske, mitochondrial	PATH:05016	Huntington's disease	0.293956	1.58438
Ube2w	Ube2w	Ubiquitin-conjugating enzyme E2 W	PATH:04120	Ubiquitin mediated proteolysis	0.000430928	5.07
ND6	ND6	NADH-ubiquinone oxidoreductase chain 6	PATH:05012	Parkinson's disease	0.191465	1.98824
ND6	ND6	NADH-ubiquinone oxidoreductase chain 6	PATH:00190	Oxidative phosphorylation	0.410263	1.42817
ND6	ND6	NADH-ubiquinone oxidoreductase chain 6	PATH:01100	Metabolic pathways	0.138773	1.32766
Stag2	Stag2	Cohesin subunit SA-2	PATH:04110	Cell cycle	0.716119	0.804762
Cetn2	Cetn2	Centrin-2	PATH:03420	Nucleotide excision repair	0.360642	2.25333
Zfp110	Zfp110	Neurotrophin receptor-interacting factor 1	PATH:04722	Neurotrophin signaling pathway	0.740749	0.751111
