# Supplementary material for: Preeclampsia promotes autism in offspring via maternal inflammation and fetal NFκB signaling
Source: Life Sci Alliance. 2023 Jun 8;6(8):e202301957. doi: 10.26508/lsa.202301957 (PMC10250690; doi:10.26508/lsa.202301957)
Supplement: Supplementary file 8 [file LSA-2023-01957_TableS7.xlsx]

## Sheet: Sheet1
Table S7. The antibodies applied in this study
Name of antibodies	Species&Dilution	Source
BrdU	Mouse, 1:500	Millipore, MAB3222
PH3	Rabbit, 1:500	Millipore, 07-424
Phospho-NF-κB p65 (S468) antibody	Rabbit,1:500	CST, 3039S
Phospho-NF-κB p65 (S536) antibody	Rabbit, 1:500	CST, 3033T
total NFκB p65 antibody	Mouse, 1:1000	Servicebio, GB12142
Nestin	Mouse, 1:500	Millipore, MAB353
PSD95	Rabbit, 1:400	NeuorMab, 75-028
GFP	Chicken, 1:1000	AVES, GFP-1020
GAPDH	Rabbit, 1:6000	CST, 2218L
PIK1	Mouse, 1:200	Santa Cruz, sc-17783
Arid1b	Mouse,1:200	Santa Cruz, sc-32762
Mnt	Mouse, 1:200	Santa cruz, sc-376708
Goat anti mouse IgG, HRP	Goat, 1:6000	Proteintech, SA00001-1
Goat anti rabbit IgG, HRP	Goat, 1:6000	Proteintech, SA00001-2
Donkey anti mouse 488	Donkey, 1:1000	Thermo fisher, A-21202
Donkey anti rabbit 555	Donkey, 1:1000	Thermo fisher, A-31572
Goat anti chicken 488	Goat, 1:1000	Thermo fisher, A11039
