# Supplementary material for: Preeclampsia promotes autism in offspring via maternal inflammation and fetal NFκB signaling
Source: Life Sci Alliance. 2023 Jun 8;6(8):e202301957. doi: 10.26508/lsa.202301957 (PMC10250690; doi:10.26508/lsa.202301957)
Supplement: Supplementary file 9 [file LSA-2023-01957_TableS8.xlsx]

## Sheet: Sheet1
Table S8. Primers used in this study
Names of primers	Sequences of primers
Ube2c RT	for:CTCCGCCTTCCCTGAGTCA
	rev:GGTGCGTTGTAAGGGTAGCC
Celsr1 RT	for:CCGCATCTTACAGCATGAGA
	rev:GCCTCGAAATGCCTCAGTAG
Kif18 RT	for:TCCTGGCCTAAAATGGAGTG
	rev:TCGAGGATGTTGTGTGTGGT
Creb5 RT	for:TGCCGTCTTGATGCCTATGG
	rev:GGCAGGATGGTGAGTCAGC
Gli2 RT	for:GCCCTGGAGAGTCACCCTT
	rev:TGCACAGACCGGAGGTAGT
Plk1 RT	for:CTAGCACACCAACACGTCGTA
	rev:ACCTCCAGATCCTCGTTCAGG
Gapdh RT	for:TGTGATGGGTGTGAACCACGAGAA
	rev:CTGTGGTCATGAGCCCTTCCACAA
Grin2a RT	for: ACGTGACAGAACGCGAACTT
	rev: TCAGTGCGGTTCATCAATAACG
Grin2b RT	for: CAGCAAAGCTCGTTCCCAAAA
	rev: GTCAGTCTCGTTCATGGCTAC
Mnt RT	for: CAACGTGGACGACAAGAAGA
	rev: CGCTCCATCTCATGCTCATA
Rxra RT	for: AAGACCTGACCTACACCTGC
	rev: GTTCTCATTCCGGTCCTTGC
Ube3a RT	for: AACTGAGGGCTGTGGAAATG
	rev: GGAGGGATGAGGATCACAGA
Arid1b RT	for: CAAGCAAGTCTCCCTTCCTG
	rev: TTGGCTGTGATGCTTCTACG
Cort RT	for: GCCTTCTGACTTTCCTTGCC
	rev: ACTTGCACGAGGAGAAGGTT
